# Supplementary material for: Genomic and Biotechnological Characterization of the Heavy-Metal Resistant, Arsenic-Oxidizing Bacterium Ensifer sp. M14
Source: Genes (Basel). 2018 Jul 27;9(8):379. doi: 10.3390/genes9080379 (PMC6115938; doi:10.3390/genes9080379)
Supplement: Supplementary file 1 [file genes-09-00379-s001.zip]

Archive with 14 entries (14 files):
- genes-323031-supplementary_GD/.DS_Store
- genes-323031-supplementary_GD/Data_Set_S1.csv.zip
- genes-323031-supplementary_GD/Data_Set_S2.zip
- genes-323031-supplementary_GD/Data_Set_S3.xlsx
- genes-323031-supplementary_GD/Data_Set_S4.xlsx
- genes-323031-supplementary_GD/Figure_S1.pdf
- genes-323031-supplementary_GD/Figure_S2.pdf
- genes-323031-supplementary_GD/Figure_S3.pdf
- genes-323031-supplementary_GD/Figure_S4.pdf
- genes-323031-supplementary_GD/Figure_S5.pdf
- genes-323031-supplementary_GD/Table_S1.xlsx
- genes-323031-supplementary_GD/Table_S2.xlsx
- genes-323031-supplementary_GD/Table_S3.xlsx
- genes-323031-supplementary_GD/Table_S4.pdf
