# Supplementary material for: Genomic and Biotechnological Characterization of the Heavy-Metal Resistant, Arsenic-Oxidizing Bacterium Ensifer sp. M14
Source: Genes (Basel). 2018 Jul 27;9(8):379. doi: 10.3390/genes9080379 (PMC6115938; doi:10.3390/genes9080379)
Supplement: Supplementary file 1 [file genes-09-00379-s001.zip › genes-323031-supplementary_GD/Data_Set_S3.xlsx]

## Sheet: Entire genome
fig_no	function	contig	start	stop	position	rank	my_status	pp	Final_status	start of attL	end of attL	start of attR	end of attR	sequence of attL	sequence of attR	Reason for att site
BLJAPNOD_06968	hypothetical protein	Scaffold_45	1448	63	1	0.0755136	0	0.5	0
BLJAPNOD_06964	hypothetical protein	Scaffold_43	439	729	2	0.0755136	0	0.5	0
BLJAPNOD_06965	hypothetical protein	Scaffold_43	1719	733	3	0.0755136	0	0.5	0
BLJAPNOD_06966	hypothetical protein	Scaffold_43	3649	2366	4	0.0755136	0	0.5	0
BLJAPNOD_06967	hypothetical protein	Scaffold_43	5368	4514	5	0.0755136	0	0.5	0
BLJAPNOD_06963	hypothetical protein	Scaffold_40	697	443	6	0.0755136	0	0.5	0
BLJAPNOD_06936	hypothetical protein	Scaffold_21	18	479	7	0.0755136	0	0.5	0
BLJAPNOD_06937	hypothetical protein	Scaffold_21	1461	463	8	0.0755136	0	0.5	0
BLJAPNOD_06938	hypothetical protein	Scaffold_23	186	482	9	0.0755136	0	0.5	0
BLJAPNOD_06327	hypothetical protein	Scaffold_15	1212	1931	10	0.134534	0	0.5	0
BLJAPNOD_06328	hypothetical protein	Scaffold_15	1932	2360	11	0.130035	0	0.5	0
BLJAPNOD_06329	Biofilm growth-associated repressor	Scaffold_15	2778	2383	12	0.126447	0	0	0
BLJAPNOD_06330	Bacilysin biosynthesis oxidoreductase YwfH	Scaffold_15	5003	4215	13	0.122922	0	0	0
BLJAPNOD_06331	Cysteine desulfurase SufS	Scaffold_15	6181	5024	14	0.119062	0	0	0
BLJAPNOD_06332	hypothetical protein	Scaffold_15	6654	6193	15	0.11569	0	0.5	0
BLJAPNOD_06333	HTH-type transcriptional regulator YofA	Scaffold_15	6755	7600	16	0.112372	0	0	0
BLJAPNOD_06334	hypothetical protein	Scaffold_15	7944	7774	17	0.108702	0	0.5	0
BLJAPNOD_06335	hypothetical protein	Scaffold_15	8048	8266	18	0.106376	0	0.5	0
BLJAPNOD_06336	hypothetical protein	Scaffold_15	8431	8817	19	0.106747	0	0.5	0
BLJAPNOD_06337	hypothetical protein	Scaffold_15	8817	9143	20	0.109582	0	0.5	0
BLJAPNOD_06338	Adenosine monophosphate-protein transferase SoFic	Scaffold_15	9904	10521	21	0.111692	0	0	0
BLJAPNOD_06339	hypothetical protein	Scaffold_15	10879	11850	22	0.110856	0	0.5	0
BLJAPNOD_06340	hypothetical protein	Scaffold_15	11907	12380	23	0.110496	0	0.5	0
BLJAPNOD_06341	hypothetical protein	Scaffold_15	12391	13890	24	0.111367	0	0.5	0
BLJAPNOD_06342	hypothetical protein	Scaffold_15	13974	14858	25	0.111953	0	0.5	0
BLJAPNOD_06343	Aconitate hydratase A	Scaffold_15	15004	17637	26	0.111754	0	0	0
BLJAPNOD_06344	hypothetical protein	Scaffold_15	18393	17965	27	0.11064	0	0.5	0
BLJAPNOD_06345	hypothetical protein	Scaffold_15	18439	18675	28	0.109209	0	0.5	0
BLJAPNOD_06346	Putative aliphatic sulfonates transport permease protein SsuC	Scaffold_15	19447	18845	29	0.110284	0	0	0
BLJAPNOD_06347	hypothetical protein	Scaffold_15	20238	19678	30	0.106335	0	0.5	0
BLJAPNOD_06348	Glycerol kinase	Scaffold_15	21989	20487	31	0.10323	0	0	0
BLJAPNOD_06349	Aerobic glycerol-3-phosphate dehydrogenase	Scaffold_15	23534	22020	32	0.10157	0	0	0
BLJAPNOD_06350	Glutarate-semialdehyde dehydrogenase DavD	Scaffold_15	25006	23537	33	0.102459	0	0	0
BLJAPNOD_06351	hypothetical protein	Scaffold_15	25773	25003	34	0.108877	0	0.5	0
BLJAPNOD_06352	Sulfoquinovosidase	Scaffold_15	27767	25776	35	0.109409	0	0	0
BLJAPNOD_06353	D-xylose 1-dehydrogenase	Scaffold_15	28536	27778	36	0.109946	0	0	0
BLJAPNOD_06354	L-arabinolactonase	Scaffold_15	29429	28545	37	0.110952	0	0	0
BLJAPNOD_06355	4-hydroxy-2-oxo-heptane-1,7-dioate aldolase	Scaffold_15	30243	29440	38	0.109662	0	0	0
BLJAPNOD_06356	L-arabonate dehydratase	Scaffold_15	31989	30256	39	0.107742	0	0	0
BLJAPNOD_06357	Trehalose transport system permease protein SugB	Scaffold_15	32840	31986	40	0.105138	0	0	0
BLJAPNOD_06358	Inner membrane ABC transporter permease protein YcjO	Scaffold_15	33779	32844	41	0.103415	0	0	0
BLJAPNOD_06359	putative ABC transporter-binding protein	Scaffold_15	35076	33841	42	0.10192	0	0	0
BLJAPNOD_06360	Maltose/maltodextrin import ATP-binding protein MalK	Scaffold_15	36172	35096	43	0.101831	0	0	0
BLJAPNOD_06361	HTH-type transcriptional regulator GntR	Scaffold_15	36417	37457	44	0.101247	0	0	0
BLJAPNOD_06362	Pyruvate dehydrogenase complex repressor	Scaffold_15	39010	38321	45	0.0984738	0	0	0
BLJAPNOD_06363	Glutamine-binding periplasmic protein	Scaffold_15	39197	39997	46	0.0937548	0	0	0
BLJAPNOD_06364	L-cystine transport system permease protein YecS	Scaffold_15	40066	40740	47	0.0913352	0	0	0
BLJAPNOD_06365	Glutamine transport ATP-binding protein GlnQ	Scaffold_15	40737	41474	48	0.0840136	0	0	0
BLJAPNOD_06366	Cysteine desulfurase SufS	Scaffold_15	41501	42781	49	0.0807954	0	0	0
BLJAPNOD_06367	D-hydantoinase	Scaffold_15	42799	44199	50	0.080033	0	0	0
BLJAPNOD_06368	HTH-type transcriptional regulator McbR	Scaffold_15	45403	44696	51	0.0812351	0	0	0
BLJAPNOD_06369	hypothetical protein	Scaffold_15	45577	46236	52	0.0821716	0	0.5	0
BLJAPNOD_06370	L-hydantoinase	Scaffold_15	46236	47612	53	0.0833235	0	0	0
BLJAPNOD_06371	hypothetical protein	Scaffold_15	47609	48007	54	0.0849976	0	0.5	0
BLJAPNOD_06372	Glutathione-binding protein GsiB	Scaffold_15	48054	49622	55	0.0866221	0	0	0
BLJAPNOD_06373	Glutathione transport system permease protein GsiC	Scaffold_15	49710	50663	56	0.0885129	0	0	0
BLJAPNOD_06374	Dipeptide transport system permease protein DppC	Scaffold_15	50671	51543	57	0.091058	0	0	0
BLJAPNOD_06375	Oligopeptide transport ATP-binding protein OppD	Scaffold_15	51565	52545	58	0.0927183	0	0	0
BLJAPNOD_06376	Oligopeptide transport ATP-binding protein OppF	Scaffold_15	52542	53570	59	0.0918634	0	0	0
BLJAPNOD_06377	Glutathione-binding protein GsiB	Scaffold_15	53567	55036	60	0.0881929	0	0	0
BLJAPNOD_06378	Melamine deaminase	Scaffold_15	55033	56493	61	0.0849009	0	0	0
BLJAPNOD_06379	L-2-keto-3-deoxyarabonate dehydratase	Scaffold_15	56502	57434	62	0.0849308	0	0	0
BLJAPNOD_06380	3-oxoacyl-[acyl-carrier-protein] reductase FabG	Scaffold_15	57431	58213	63	0.0843842	0	0	0
BLJAPNOD_06381	putative isomerase YddE	Scaffold_15	58282	59073	64	0.082026	0	0	0
BLJAPNOD_06382	hypothetical protein	Scaffold_15	59735	59460	65	0.0798334	0	0.5	0
BLJAPNOD_06383	hypothetical protein	Scaffold_15	59855	60883	66	0.0787077	0	0.5	0
BLJAPNOD_06384	hypothetical protein	Scaffold_15	61124	61510	67	0.0791501	0	0.5	0
BLJAPNOD_06385	hypothetical protein	Scaffold_15	61507	61851	68	0.0803649	0	0.5	0
BLJAPNOD_05704	hypothetical protein	Scaffold_14	452	568	69	0.234349	0	0.5	0
BLJAPNOD_05705	hypothetical protein	Scaffold_14	1008	628	70	0.230058	0	0.5	0
BLJAPNOD_05706	mRNA interferase HigB	Scaffold_14	1337	1026	71	0.237592	0	0	0
BLJAPNOD_05707	hypothetical protein	Scaffold_14	1589	1422	72	0.239211	0	0.5	0
BLJAPNOD_05708	Catabolite control protein A	Scaffold_14	3121	2051	73	0.242906	0	0	0
BLJAPNOD_05709	Lysine/arginine/ornithine-binding periplasmic protein	Scaffold_14	3350	4186	74	0.23896	0	0	0
BLJAPNOD_05710	Glutamine transport ATP-binding protein GlnQ	Scaffold_14	4247	5755	75	0.237662	0	0	0
BLJAPNOD_05711	Glucose--fructose oxidoreductase	Scaffold_14	5777	6784	76	0.234661	0	0	0
BLJAPNOD_05712	D-amino acid dehydrogenase	Scaffold_14	6800	7954	77	0.230526	0	0	0
BLJAPNOD_05713	L-cystine-binding protein FliY	Scaffold_14	8256	9083	78	0.230692	0	0	0
BLJAPNOD_05714	Gamma-glutamylputrescine oxidoreductase	Scaffold_14	9139	10425	79	0.228763	0	0	0
BLJAPNOD_05715	Arginine transport system permease protein ArtQ	Scaffold_14	10455	11426	80	0.225515	0	0	0
BLJAPNOD_05716	Riboflavin transporter	Scaffold_14	11434	12309	81	0.222062	0	0	0
BLJAPNOD_05717	Putative transcriptional regulator of 2-aminoethylphosphonate degradation operons	Scaffold_14	12658	13389	82	0.219711	0	0	0
BLJAPNOD_05718	HTH-type transcriptional regulator DegA	Scaffold_14	13498	14520	83	0.217798	0	0	0
BLJAPNOD_05719	Fructosamine deglycase FrlB	Scaffold_14	14690	15703	84	0.219178	0	0	0
BLJAPNOD_05720	Multiple sugar-binding protein	Scaffold_14	15788	17113	85	0.214406	0	0	0
BLJAPNOD_05721	L-arabinose transport system permease protein AraP	Scaffold_14	17127	18092	86	0.210495	0	0	0
BLJAPNOD_05722	L-arabinose transport system permease protein AraQ	Scaffold_14	18089	18949	87	0.206003	0	0	0
BLJAPNOD_05723	D-tagatose 3-epimerase	Scaffold_14	18961	19806	88	0.201382	0	0	0
BLJAPNOD_05724	Fructoselysine kinase	Scaffold_14	19803	20666	89	0.196472	0	0	0
BLJAPNOD_05725	Gamma-glutamylputrescine oxidoreductase	Scaffold_14	20669	22072	90	0.189284	0	0	0
BLJAPNOD_05726	Maltose/maltodextrin import ATP-binding protein MalK	Scaffold_14	22120	23247	91	0.194691	0	0	0
BLJAPNOD_05727	Toxin ParE	Scaffold_14	24119	23799	92	0.198959	0	0	0
BLJAPNOD_05728	Antitoxin ParD	Scaffold_14	24367	24116	93	0.200127	0	0	0
BLJAPNOD_05729	hypothetical protein	Scaffold_14	24501	24965	94	0.202273	0	0.5	0
BLJAPNOD_05730	hypothetical protein	Scaffold_14	26664	25327	95	0.204881	0	0.5	0
BLJAPNOD_05731	RCS-specific HTH-type transcriptional activator RclR	Scaffold_14	26866	27801	96	0.199581	0	0	0
BLJAPNOD_05732	Putative multidrug export ATP-binding/permease protein	Scaffold_14	28378	30228	97	0.194455	0	0	0
BLJAPNOD_05733	HTH-type transcriptional regulator PgrR	Scaffold_14	31221	30319	98	0.194269	0	0	0
BLJAPNOD_05734	putative oxidoreductase	Scaffold_14	31330	32052	99	0.192854	0	0	0
BLJAPNOD_05735	hypothetical protein	Scaffold_14	32092	32613	100	0.193301	0	0.5	0
BLJAPNOD_05736	hypothetical protein	Scaffold_14	32610	32978	101	0.194067	0	0.5	0
BLJAPNOD_05737	hypothetical protein	Scaffold_14	33056	33391	102	0.200217	0	0.5	0
BLJAPNOD_05738	Adenosine monophosphate-protein transferase SoFic	Scaffold_14	33473	34654	103	0.204598	0	0	0
BLJAPNOD_05739	Adenylate cyclase 1	Scaffold_14	36105	34825	104	0.20747	0	0	0
BLJAPNOD_05740	hypothetical protein	Scaffold_14	36758	36345	105	0.211008	0	0.5	0
BLJAPNOD_05741	hypothetical protein	Scaffold_14	37023	37274	106	0.216833	0	0.5	0
BLJAPNOD_05742	Toxin FitB	Scaffold_14	37271	37693	107	0.227395	0	0	0
BLJAPNOD_05743	hypothetical protein	Scaffold_14	37864	37532	108	0.232873	0	0.5	0
BLJAPNOD_05744	hypothetical protein	Scaffold_14	39943	38120	109	0.239855	0	0.5	0
BLJAPNOD_05745	hypothetical protein	Scaffold_14	40447	40184	110	0.247743	0	0.5	0
BLJAPNOD_05746	hypothetical protein	Scaffold_14	40764	41006	111	0.250811	0	0.5	0
BLJAPNOD_05747	hypothetical protein	Scaffold_14	41003	41398	112	0.248876	0	0.5	0
BLJAPNOD_05748	HTH-type transcriptional regulator PgrR	Scaffold_14	43304	42396	113	0.244007	0	0	0
BLJAPNOD_05749	hypothetical protein	Scaffold_14	43442	43771	114	0.25334	0	0.5	0
BLJAPNOD_05750	3-oxoacyl-[acyl-carrier-protein] reductase FabG	Scaffold_14	43768	44547	115	0.257867	0	0	0
BLJAPNOD_05751	Organic hydroperoxide resistance transcriptional regulator	Scaffold_14	45043	44576	116	0.262435	0	0	0
BLJAPNOD_05752	hypothetical protein	Scaffold_14	45195	45989	117	0.26645	0	0.5	0
BLJAPNOD_05753	putative GMC-type oxidoreductase	Scaffold_14	46182	47813	118	0.264592	0	0	0
BLJAPNOD_05754	hypothetical protein	Scaffold_14	48030	48284	119	0.264174	0	0.5	0
BLJAPNOD_05755	hypothetical protein	Scaffold_14	50537	49224	120	0.263807	0	0.5	0
BLJAPNOD_05756	hypothetical protein	Scaffold_14	50948	51187	121	0.264383	0	0.5	0
BLJAPNOD_05757	hypothetical protein	Scaffold_14	51273	51395	122	0.264019	0	0.5	0
BLJAPNOD_05758	Inner membrane protein YohK	Scaffold_14	52146	51421	123	0.263906	0	0	0
BLJAPNOD_05759	Antiholin-like protein LrgA	Scaffold_14	52522	52136	124	0.260056	0	0	0
BLJAPNOD_05760	Uric acid transporter UacT	Scaffold_14	54114	52636	125	0.261815	0	0	0
BLJAPNOD_05761	Ethanolamine utilization protein EutD	Scaffold_14	55309	54311	126	0.260637	0	0	0
BLJAPNOD_05762	hypothetical protein	Scaffold_14	56346	55309	127	0.26026	0	0.5	0
BLJAPNOD_05763	Sulfoacetaldehyde acetyltransferase	Scaffold_14	58195	56420	128	0.261663	0	0	0
BLJAPNOD_05764	Gamma-glutamylputrescine oxidoreductase	Scaffold_14	59636	58239	129	0.26227	0	0	0
BLJAPNOD_05765	hypothetical protein	Scaffold_14	60048	59662	130	0.2628	0	0.5	0
BLJAPNOD_05766	Putative aliphatic sulfonates transport permease protein SsuC	Scaffold_14	61033	60206	131	0.254145	0	0	0
BLJAPNOD_05767	Taurine import ATP-binding protein TauB	Scaffold_14	61838	61026	132	0.247204	0	0	0
BLJAPNOD_05768	Taurine-binding periplasmic protein	Scaffold_14	62935	61916	133	0.243279	0	0	0
BLJAPNOD_05769	HTH-type transcriptional regulator TauR	Scaffold_14	63088	64560	134	0.235182	0	0	0
BLJAPNOD_05770	hypothetical protein	Scaffold_14	64818	64627	135	0.22651	0	0.5	0
BLJAPNOD_05771	hypothetical protein	Scaffold_14	65601	64924	136	0.226066	0	0.5	0
BLJAPNOD_05772	p-aminobenzoyl-glutamate hydrolase subunit B	Scaffold_14	65781	67232	137	0.223873	0	0	0
BLJAPNOD_05773	Octopine transport system permease protein OccQ	Scaffold_14	67229	67948	138	0.221357	0	0	0
BLJAPNOD_05774	Octopine transport system permease protein OccM	Scaffold_14	67948	68673	139	0.220149	0	0	0
BLJAPNOD_05775	Octopine permease ATP-binding protein P	Scaffold_14	68670	69452	140	0.212919	0	0	0
BLJAPNOD_05776	Octopine-binding periplasmic protein	Scaffold_14	69492	70349	141	0.206024	0	0	0
BLJAPNOD_05777	Fe(3+)-citrate-binding protein YfmC	Scaffold_14	71352	70474	142	0.193243	0	0	0
BLJAPNOD_05778	Ferrichrome-iron receptor	Scaffold_14	73568	71346	143	0.184993	0	0	0
BLJAPNOD_05779	HTH-type transcriptional regulator NimR	Scaffold_14	73872	74660	144	0.176631	0	0	0
BLJAPNOD_05780	putative siderophore transport system ATP-binding protein YusV	Scaffold_14	74657	75520	145	0.168862	0	0	0
BLJAPNOD_05781	Iron(3+)-hydroxamate import system permease protein FhuB	Scaffold_14	75520	77490	146	0.159257	0	0	0
BLJAPNOD_05782	hypothetical protein	Scaffold_14	77711	77487	147	0.143894	0	0.5	0
BLJAPNOD_05783	hypothetical protein	Scaffold_14	77971	78336	148	0.134361	0	0.5	0
BLJAPNOD_05784	hypothetical protein	Scaffold_14	80130	78427	149	0.122819	0	0.5	0
BLJAPNOD_05785	putative 4-hydroxyproline 2-epimerase	Scaffold_14	81128	80127	150	0.11232	0	0	0
BLJAPNOD_05786	D-amino acid dehydrogenase 1	Scaffold_14	82393	81143	151	0.100168	0	0	0
BLJAPNOD_05787	Glutamine transport ATP-binding protein GlnQ	Scaffold_14	83123	82401	152	0.09671	0	0	0
BLJAPNOD_05788	L-cystine transport system permease protein YecS	Scaffold_14	83769	83116	153	0.0962794	0	0	0
BLJAPNOD_05789	L-cystine transport system permease protein YecS	Scaffold_14	84447	83782	154	0.0877187	0	0	0
BLJAPNOD_05790	L-cystine-binding protein FliY	Scaffold_14	85426	84620	155	0.078952	0	0	0
BLJAPNOD_05791	Alpha-ketoglutaric semialdehyde dehydrogenase	Scaffold_14	87125	85608	156	0.0710826	0	0	0
BLJAPNOD_05792	Delta(1)-pyrroline-2-carboxylate reductase	Scaffold_14	87270	88307	157	0.0645984	0	0	0
BLJAPNOD_05793	4-hydroxy-tetrahydrodipicolinate synthase	Scaffold_14	89374	88412	158	0.0610491	0	0	0
BLJAPNOD_05794	HTH-type transcriptional repressor RspR	Scaffold_14	90203	89499	159	0.057484	0	0	0
BLJAPNOD_05795	hypothetical protein	Scaffold_14	91639	90416	160	0.0550377	0	0.5	0
BLJAPNOD_05796	hypothetical protein	Scaffold_14	92084	92734	161	0.0524872	0	0.5	0
BLJAPNOD_05797	hypothetical protein	Scaffold_14	92976	92815	162	0.0499065	0	0.5	0
BLJAPNOD_05798	3-dehydroshikimate dehydratase	Scaffold_14	94259	93411	163	0.0472278	0	0	0
BLJAPNOD_05799	Acyl carrier protein	Scaffold_14	95566	94256	164	0.044852	0	0	0
BLJAPNOD_05800	Long-chain-fatty-acid--CoA ligase FadD13	Scaffold_14	96843	95563	165	0.0431852	0	0	0
BLJAPNOD_05801	Aerobactin synthase	Scaffold_14	98576	96840	166	0.0432405	0	0	0
BLJAPNOD_05802	N(2)-citryl-N(6)-acetyl-N(6)-hydroxylysine synthase	Scaffold_14	100344	98560	167	0.0431052	0	0	0
BLJAPNOD_05803	hypothetical protein	Scaffold_14	100832	100948	168	0.0414523	0	0.5	0
BLJAPNOD_05804	Regulatory protein SoxS	Scaffold_14	101782	100952	169	0.040262	0	0	0
BLJAPNOD_05805	hypothetical protein	Scaffold_14	102044	101790	170	0.0389597	0	0.5	0
BLJAPNOD_05806	hypothetical protein	Scaffold_14	102253	102498	171	0.03783	0	0.5	0
BLJAPNOD_05807	hypothetical protein	Scaffold_14	103165	102722	172	0.0407632	0	0.5	0
BLJAPNOD_05808	hypothetical protein	Scaffold_14	103655	104566	173	0.0411232	0	0.5	0
BLJAPNOD_05809	Multidrug resistance protein Stp	Scaffold_14	106081	104609	174	0.0403172	0	0	0
BLJAPNOD_05810	Nodulation protein D 2	Scaffold_14	106147	107163	175	0.0404942	0	0	0
BLJAPNOD_05811	Prolyl endopeptidase	Scaffold_14	107326	109395	176	0.0399175	0	0	0
BLJAPNOD_05812	hypothetical protein	Scaffold_14	110097	109420	177	0.0393184	0	0.5	0
BLJAPNOD_05813	Tropinesterase	Scaffold_14	110314	111177	178	0.0382827	0	0	0
BLJAPNOD_05814	Alcohol dehydrogenase [acceptor]	Scaffold_14	112954	111260	179	0.0375071	0	0	0
BLJAPNOD_05815	HTH-type transcriptional regulator CatM	Scaffold_14	113148	114095	180	0.0369535	0	0	0
BLJAPNOD_05816	hypothetical protein	Scaffold_14	114636	114190	181	0.0362212	0	0.5	0
BLJAPNOD_05817	Blue-light-activated protein	Scaffold_14	114964	117999	182	0.0346616	0	0	0
BLJAPNOD_05818	hypothetical protein	Scaffold_14	118182	118328	183	0.034145	0	0.5	0
BLJAPNOD_05819	hypothetical protein	Scaffold_14	118712	118458	184	0.0333919	0	0.5	0
BLJAPNOD_05820	AI-2 transport protein TqsA	Scaffold_14	120880	118949	185	0.032937	0	0	0
BLJAPNOD_05821	Gamma-glutamylputrescine oxidoreductase	Scaffold_14	122179	120959	186	0.0328235	0	0	0
BLJAPNOD_05822	hypothetical protein	Scaffold_14	123444	122263	187	0.0331107	0	0.5	0
BLJAPNOD_05823	hypothetical protein	Scaffold_14	123825	124139	188	0.0329859	0	0.5	0
BLJAPNOD_05824	hypothetical protein	Scaffold_14	124182	124784	189	0.0330161	0	0.5	0
BLJAPNOD_05825	hypothetical protein	Scaffold_14	124882	125409	190	0.0324568	0	0.5	0
BLJAPNOD_05826	hypothetical protein	Scaffold_14	125982	125620	191	0.032125	0	0.5	0
BLJAPNOD_05827	1,5-anhydro-D-fructose reductase	Scaffold_14	127170	126151	192	0.0311722	0	0	0
BLJAPNOD_05828	Adenosylhomocysteinase	Scaffold_14	128346	127183	193	0.0288067	0	0	0
BLJAPNOD_05829	HTH-type transcriptional regulator TrpI	Scaffold_14	129344	128418	194	0.0259639	0	0	0
BLJAPNOD_05830	putative diguanylate cyclase AdrA	Scaffold_14	129595	130545	195	0.0264491	0	0	0
BLJAPNOD_05831	hypothetical protein	Scaffold_14	130861	131208	196	0.0262976	0	0.5	0
BLJAPNOD_05832	ECF RNA polymerase sigma factor SigE	Scaffold_14	131804	132325	197	0.02633	0	0	0
BLJAPNOD_05833	hypothetical protein	Scaffold_14	132476	133414	198	0.0268725	0	0.5	0
BLJAPNOD_05834	Heme transporter BhuA	Scaffold_14	133520	135841	199	0.0270067	0	0	0
BLJAPNOD_05835	hypothetical protein	Scaffold_14	136224	135940	200	0.0272372	0	0.5	0
BLJAPNOD_05836	Putative monooxygenase	Scaffold_14	136774	136463	201	0.0275577	0	0	0
BLJAPNOD_05837	Zinc-type alcohol dehydrogenase-like protein	Scaffold_14	138001	136988	202	0.0274637	0	0	0
BLJAPNOD_05838	putative HTH-type transcriptional regulator YybR	Scaffold_14	138102	138455	203	0.0267507	0	0	0
BLJAPNOD_05839	Chromate transport protein	Scaffold_14	139918	138512	204	0.0268327	0	0	0
BLJAPNOD_05840	hypothetical protein	Scaffold_14	140741	139920	205	0.0264848	0	0.5	0
BLJAPNOD_05841	Efflux pump membrane transporter BepG	Scaffold_14	144189	140953	206	0.026384	0	0	0
BLJAPNOD_05842	Efflux pump periplasmic linker BepF	Scaffold_14	145298	144192	207	0.0273003	0	0	0
BLJAPNOD_05843	4-hydroxyphenylpyruvate dioxygenase	Scaffold_14	147436	145550	208	0.0279458	0	0	0
BLJAPNOD_05844	Quinate/shikimate dehydrogenase (NAD(+))	Scaffold_14	148340	147462	209	0.0291324	0	0	0
BLJAPNOD_05845	2,3-diketo-L-gulonate-binding periplasmic protein YiaO	Scaffold_14	149401	148385	210	0.033168	0	0	0
BLJAPNOD_05846	Sialic acid TRAP transporter permease protein SiaT	Scaffold_14	150750	149470	211	0.0345379	0	0	0
BLJAPNOD_05847	2,3-diketo-L-gulonate TRAP transporter small permease protein YiaM	Scaffold_14	151324	150761	212	0.0323833	0	0	0
BLJAPNOD_05848	HTH-type transcriptional repressor NicS	Scaffold_14	151604	152242	213	0.0317247	0	0	0
BLJAPNOD_05849	Leucine-responsive regulatory protein	Scaffold_14	152746	152255	214	0.0320552	0	0	0
BLJAPNOD_05850	Pyruvate dehydrogenase E1 component	Scaffold_14	152870	155269	215	0.0332159	0	0	0
BLJAPNOD_05851	Cellulose synthase catalytic subunit [UDP-forming]	Scaffold_14	157285	155324	216	0.0348189	0	0	0
BLJAPNOD_05852	hypothetical protein	Scaffold_14	158538	157294	217	0.0376741	0	0.5	0
BLJAPNOD_05853	hypothetical protein	Scaffold_14	159992	158559	218	0.0376591	0	0.5	0
BLJAPNOD_05854	Beta-peptidyl aminopeptidase BapA	Scaffold_14	161478	160348	219	0.0393223	0	0	0
BLJAPNOD_05855	Inner membrane ABC transporter permease protein YdcV	Scaffold_14	162305	161475	220	0.0393075	0	0	0
BLJAPNOD_05856	Spermidine/putrescine transport system permease protein PotB	Scaffold_14	163214	162315	221	0.0396118	0	0	0
BLJAPNOD_05857	Spermidine/putrescine import ATP-binding protein PotA	Scaffold_14	164307	163216	222	0.0400893	0	0	0
BLJAPNOD_05858	Spermidine/putrescine-binding periplasmic protein	Scaffold_14	164473	165552	223	0.0406876	0	0	0
BLJAPNOD_05859	hypothetical protein	Scaffold_14	165655	166509	224	0.0410642	0	0.5	0
BLJAPNOD_05860	HTH-type transcriptional regulator HexR	Scaffold_14	166822	167658	225	0.0410161	0	0	0
BLJAPNOD_05861	hypothetical protein	Scaffold_14	167683	168804	226	0.0412158	0	0.5	0
BLJAPNOD_05862	Sulfate transport system permease protein CysW	Scaffold_14	168859	170607	227	0.0418142	0	0	0
BLJAPNOD_05863	Maltose/maltodextrin import ATP-binding protein MalK	Scaffold_14	170604	171704	228	0.0422346	0	0	0
BLJAPNOD_05864	Adenosylcobalamin/alpha-ribazole phosphatase	Scaffold_14	171716	172306	229	0.0425982	0	0	0
BLJAPNOD_05865	hypothetical protein	Scaffold_14	172336	174021	230	0.0426152	0	0.5	0
BLJAPNOD_05866	hypothetical protein	Scaffold_14	174440	174189	231	0.0456695	0	0.5	0
BLJAPNOD_05867	DNA polymerase III PolC-type	Scaffold_14	175194	176165	232	0.0513912	0	0	0
BLJAPNOD_05868	DNA polymerase IV	Scaffold_14	177551	176421	233	0.0552089	0	0	0
BLJAPNOD_05869	ATP-dependent DNA helicase PcrA	Scaffold_14	179628	177562	234	0.0554825	0	0	0
BLJAPNOD_05870	Regulatory protein RecX	Scaffold_14	179895	180548	235	0.0556341	0	0	0
BLJAPNOD_05871	putative L,D-transpeptidase YnhG	Scaffold_14	180799	181533	236	0.0562677	0	0	0
BLJAPNOD_05872	putative L,D-transpeptidase ErfK/SrfK	Scaffold_14	182381	181584	237	0.0567162	0	0	0
BLJAPNOD_05873	hypothetical protein	Scaffold_14	183521	182460	238	0.0580354	0	0.5	0
BLJAPNOD_05874	PEP-dependent dihydroxyacetone kinase, ADP-binding subunit DhaL	Scaffold_14	184373	183726	239	0.0582358	0	0	0
BLJAPNOD_05875	PEP-dependent dihydroxyacetone kinase, dihydroxyacetone-binding subunit DhaK	Scaffold_14	186518	184431	240	0.0587211	0	0	0
BLJAPNOD_05876	PTS-dependent dihydroxyacetone kinase, ADP-binding subunit DhaL	Scaffold_14	187443	186802	241	0.0590902	0	0	0
BLJAPNOD_05877	PTS-dependent dihydroxyacetone kinase, dihydroxyacetone-binding subunit DhaK	Scaffold_14	188451	187459	242	0.0592857	0	0	0
BLJAPNOD_05878	D-threitol dehydrogenase	Scaffold_14	189255	188482	243	0.060347	0	0	0
BLJAPNOD_05879	D-threitol-binding protein	Scaffold_14	190301	189315	244	0.060559	0	0	0
BLJAPNOD_05880	Ribose import permease protein RbsC	Scaffold_14	191392	190388	245	0.0608904	0	0	0
BLJAPNOD_05881	Ribose import ATP-binding protein RbsA	Scaffold_14	192929	191451	246	0.0613646	0	0	0
BLJAPNOD_05882	Multidrug resistance protein MdtN	Scaffold_14	193229	194299	247	0.0616673	0	0	0
BLJAPNOD_05883	Ribosome-associated ATPase	Scaffold_14	194296	197085	248	0.0627402	0	0	0
BLJAPNOD_05884	Inner membrane transport permease YhhJ	Scaffold_14	197088	198200	249	0.0678559	0	0	0
BLJAPNOD_05885	Acetate kinase	Scaffold_14	198267	198536	250	0.0669332	0	0	0
BLJAPNOD_05886	Xylulose-5-phosphate phosphoketolase	Scaffold_14	198605	201004	251	0.0677699	0	0	0
BLJAPNOD_05888	Vitamin B12 transporter BtuB	Scaffold_14	201504	203417	252	0.0670487	0	0	0
BLJAPNOD_05889	Vitamin B12-binding protein	Scaffold_14	203417	204283	253	0.0676066	0	0	0
BLJAPNOD_05890	Fe(3+) dicitrate transport system permease protein FecD	Scaffold_14	204280	205284	254	0.0684732	0	0	0
BLJAPNOD_05891	Fe(3+) dicitrate transport ATP-binding protein FecE	Scaffold_14	205281	206093	255	0.0681509	0	0	0
BLJAPNOD_05892	hypothetical protein	Scaffold_14	206090	207124	256	0.0662758	0	0.5	0
BLJAPNOD_05893	Pentapeptide repeat protein MfpA	Scaffold_14	207207	207914	257	0.0634085	0	0	0
BLJAPNOD_05894	hypothetical protein	Scaffold_14	208906	209058	258	0.0628109	0	0.5	0
BLJAPNOD_05895	Cholesterol oxidase	Scaffold_14	209055	214826	259	0.0610185	0	0	0
BLJAPNOD_05896	Enoyl-[acyl-carrier-protein] reductase [NADPH] FabL	Scaffold_14	215771	214863	260	0.0609083	0	0	0
BLJAPNOD_05897	hypothetical protein	Scaffold_14	215860	216444	261	0.0603917	0	0.5	0
BLJAPNOD_05898	hypothetical protein	Scaffold_14	216518	217576	262	0.0602023	0	0.5	0
BLJAPNOD_05899	Ribose operon repressor	Scaffold_14	218667	217630	263	0.0597173	0	0	0
BLJAPNOD_05900	D-tagatose-1,6-bisphosphate aldolase subunit KbaZ	Scaffold_14	220050	218770	264	0.0602901	0	0	0
BLJAPNOD_05901	2-dehydro-3-deoxygluconokinase	Scaffold_14	220997	220056	265	0.0616121	0	0	0
BLJAPNOD_05902	Ribose import permease protein RbsC	Scaffold_14	221980	221018	266	0.0614159	0	0	0
BLJAPNOD_05903	Ribose import ATP-binding protein RbsA	Scaffold_14	223488	221977	267	0.0622261	0	0	0
BLJAPNOD_05904	Ribose import binding protein RbsB	Scaffold_14	224554	223664	268	0.0628401	0	0	0
BLJAPNOD_05905	Acylphosphatase	Scaffold_14	224875	225159	269	0.0635453	0	0	0
BLJAPNOD_05906	RNA-splicing ligase RtcB	Scaffold_14	226763	225321	270	0.0634595	0	0	0
BLJAPNOD_05907	Ribonucleoside-diphosphate reductase subunit beta nrdF2	Scaffold_14	227948	226959	271	0.0601867	0	0	0
BLJAPNOD_05908	Ribonucleoside-diphosphate reductase subunit alpha	Scaffold_14	230118	227965	272	0.0545642	0	0	0
BLJAPNOD_05909	Putative NrdI-like protein	Scaffold_14	230504	230088	273	0.0505262	0	0	0
BLJAPNOD_05910	Glutaredoxin-like protein NrdH	Scaffold_14	230743	230522	274	0.0490145	0	0	0
BLJAPNOD_05912	putative acyl-CoA thioester hydrolase	Scaffold_14	232225	231425	275	0.0480896	0	0	0
BLJAPNOD_05913	5-methyltetrahydropteroyltriglutamate-- homocysteine methyltransferase	Scaffold_14	234576	232222	276	0.0484482	0	0	0
BLJAPNOD_05915	hypothetical protein	Scaffold_14	235255	234911	277	0.0484869	0	0.5	0
BLJAPNOD_05916	Glycine cleavage system transcriptional activator	Scaffold_14	235386	236273	278	0.0464298	0	0	0
BLJAPNOD_05917	D-allose-binding periplasmic protein	Scaffold_14	236471	237499	279	0.0461915	0	0	0
BLJAPNOD_05918	Ribose import ATP-binding protein RbsA	Scaffold_14	237566	239113	280	0.0454923	0	0	0
BLJAPNOD_05919	Ribose import permease protein RbsC	Scaffold_14	239142	240131	281	0.0442843	0	0	0
BLJAPNOD_05920	Transcriptional regulator LsrR	Scaffold_14	240134	241144	282	0.0436984	0	0	0
BLJAPNOD_05921	General stress protein 69	Scaffold_14	241141	242136	283	0.0424476	0	0	0
BLJAPNOD_05922	Aerobic glycerol-3-phosphate dehydrogenase	Scaffold_14	242149	243897	284	0.041822	0	0	0
BLJAPNOD_05923	3-hydroxy-5-phosphonooxypentane-2,4-dione thiolase	Scaffold_14	243870	244712	285	0.0407949	0	0	0
BLJAPNOD_05924	L-xylulose/3-keto-L-gulonate kinase	Scaffold_14	244768	246300	286	0.0400415	0	0	0
BLJAPNOD_05925	hypothetical protein	Scaffold_14	247101	246463	287	0.0388414	0	0.5	0
BLJAPNOD_05926	Alginate biosynthesis sensor protein KinB	Scaffold_14	248661	247324	288	0.0370363	0	0	0
BLJAPNOD_05927	Transcriptional regulatory protein QseB	Scaffold_14	249056	248658	289	0.0306933	0	0	0
BLJAPNOD_05928	Transcriptional regulatory protein TcrA	Scaffold_14	249331	249107	290	0.0272266	0	0	0
BLJAPNOD_05929	2-O-methyltransferase NoeI	Scaffold_14	250607	249801	291	0.0252909	0	0	0
BLJAPNOD_05930	Guanine deaminase	Scaffold_14	251539	250934	292	0.0247695	0	0	0
BLJAPNOD_05931	Uric acid transporter UacT	Scaffold_14	253207	251624	293	0.0238534	0	0	0
BLJAPNOD_05932	Alanine racemase	Scaffold_14	255103	253967	294	0.0227509	0	0	0
BLJAPNOD_05933	hypothetical protein	Scaffold_14	255581	256255	295	0.0211188	0	0.5	0
BLJAPNOD_05934	Delta(1)-pyrroline-2-carboxylate reductase	Scaffold_14	257489	256428	296	0.0211032	0	0	0
BLJAPNOD_05935	Succinyl-diaminopimelate desuccinylase	Scaffold_14	259261	257564	297	0.0213585	0	0	0
BLJAPNOD_05936	Glutamine transport ATP-binding protein GlnQ	Scaffold_14	260042	259278	298	0.0217683	0	0	0
BLJAPNOD_05937	Arginine transport system permease protein ArtQ	Scaffold_14	260695	260039	299	0.0222912	0	0	0
BLJAPNOD_05938	L-cystine transport system permease protein YecS	Scaffold_14	261354	260692	300	0.0225823	0	0	0
BLJAPNOD_05939	L-cystine-binding protein FliY	Scaffold_14	262320	261547	301	0.02278	0	0	0
BLJAPNOD_05940	Leucine-responsive regulatory protein	Scaffold_14	262569	262982	302	0.0225805	0	0	0
BLJAPNOD_05941	hypothetical protein	Scaffold_14	263344	263078	303	0.0226033	0	0.5	0
BLJAPNOD_05942	hypothetical protein	Scaffold_14	264803	263469	304	0.0217906	0	0.5	0
BLJAPNOD_05943	Tyrocidine synthase 3	Scaffold_14	267107	265161	305	0.0203981	0	0	0
BLJAPNOD_05944	D-methionine-binding lipoprotein MetQ	Scaffold_14	267782	268630	306	0.0203704	0	0	0
BLJAPNOD_05945	Methionine import ATP-binding protein MetN	Scaffold_14	268711	269781	307	0.0186046	0	0	0
BLJAPNOD_05946	D-methionine transport system permease protein MetI	Scaffold_14	269762	270418	308	0.0172857	0	0	0
BLJAPNOD_05947	Ribose import binding protein RbsB	Scaffold_14	270563	271567	309	0.0160656	0	0	0
BLJAPNOD_05948	Galactose/methyl galactoside import ATP-binding protein MglA	Scaffold_14	271641	273176	310	0.0158725	0	0	0
BLJAPNOD_05949	Ribose import permease protein RbsC	Scaffold_14	273166	274218	311	0.0155464	0	0	0
BLJAPNOD_05950	Ribose import permease protein RbsC	Scaffold_14	274220	275209	312	0.0154315	0	0	0
BLJAPNOD_05951	Dimethyl-sulfide monooxygenase	Scaffold_14	275399	276814	313	0.0154027	0	0	0
BLJAPNOD_05952	hypothetical protein	Scaffold_14	277112	276921	314	0.0155287	0	0.5	0
BLJAPNOD_05953	hypothetical protein	Scaffold_14	277547	277281	315	0.0153743	0	0.5	0
BLJAPNOD_05954	hypothetical protein	Scaffold_14	279591	277852	316	0.0141226	0	0.5	0
BLJAPNOD_05955	Glutathione transport system permease protein GsiD	Scaffold_14	280442	279588	317	0.0133758	0	0	0
BLJAPNOD_05956	Glutathione transport system permease protein GsiC	Scaffold_14	281370	280447	318	0.0151974	0	0	0
BLJAPNOD_05957	Glutathione-binding protein GsiB	Scaffold_14	282964	281432	319	0.015821	0	0	0
BLJAPNOD_05958	Glutathione import ATP-binding protein GsiA	Scaffold_14	284847	283015	320	0.0161267	0	0	0
BLJAPNOD_05959	hypothetical protein	Scaffold_14	285445	284861	321	0.0166606	0	0.5	0
BLJAPNOD_05960	Acetophenone carboxylase gamma subunit	Scaffold_14	285567	289187	322	0.0174508	0	0	0
BLJAPNOD_05961	Methyl-accepting chemotaxis protein II	Scaffold_14	289469	291370	323	0.0181631	0	0	0
BLJAPNOD_05962	Ferrichrome receptor FcuA	Scaffold_14	292108	294384	324	0.0183716	0	0	0
BLJAPNOD_05963	Betaine aldehyde dehydrogenase	Scaffold_14	296003	294459	325	0.0186429	0	0	0
BLJAPNOD_05964	2-(hydroxymethyl)glutarate dehydrogenase	Scaffold_14	296906	296019	326	0.0193537	0	0	0
BLJAPNOD_05965	Quinone oxidoreductase 1	Scaffold_14	298051	297062	327	0.0200715	0	0	0
BLJAPNOD_05966	HTH-type transcriptional regulator DmlR	Scaffold_14	298155	299054	328	0.0205417	0	0	0
BLJAPNOD_05967	HTH-type transcriptional regulator GltC	Scaffold_14	300035	299118	329	0.0211291	0	0	0
BLJAPNOD_05968	putative hydrolase YxeP	Scaffold_14	301217	300060	330	0.0212562	0	0	0
BLJAPNOD_05969	hypothetical protein	Scaffold_14	301797	301282	331	0.0209126	0	0.5	0
BLJAPNOD_05970	hypothetical protein	Scaffold_14	302630	301815	332	0.0206145	0	0.5	0
BLJAPNOD_05971	Xylitol-binding protein	Scaffold_14	303095	304120	333	0.021663	0	0	0
BLJAPNOD_05972	Ribose import ATP-binding protein RbsA	Scaffold_14	304189	305694	334	0.0237956	0	0	0
BLJAPNOD_05973	Ribose import permease protein RbsC	Scaffold_14	305694	306686	335	0.0253506	0	0	0
BLJAPNOD_05974	Ribose import permease protein RbsC	Scaffold_14	306683	307639	336	0.0266394	0	0	0
BLJAPNOD_05975	HTH-type transcriptional repressor CytR	Scaffold_14	307636	308658	337	0.0268588	0	0	0
BLJAPNOD_05976	1,5-anhydro-D-fructose reductase	Scaffold_14	308681	309925	338	0.0281449	0	0	0
BLJAPNOD_05977	hypothetical protein	Scaffold_14	310474	310004	339	0.0278962	0	0.5	0
BLJAPNOD_05978	Citrate carrier	Scaffold_14	310773	312248	340	0.0286513	0	0	0
BLJAPNOD_05979	Glycerate 2-kinase	Scaffold_14	312420	313592	341	0.0289751	0	0	0
BLJAPNOD_05980	Subtilisin DY	Scaffold_14	315138	313729	342	0.0304925	0	0	0
BLJAPNOD_05981	ECF RNA polymerase sigma factor EcfG	Scaffold_14	315296	315838	343	0.032237	0	0	0
BLJAPNOD_05982	hypothetical protein	Scaffold_14	315835	316641	344	0.0319763	0	0.5	0
BLJAPNOD_05983	Leucine-responsive regulatory protein	Scaffold_14	317139	316645	345	0.0317727	0	0	0
BLJAPNOD_05984	Diaminopropionate ammonia-lyase	Scaffold_14	317245	318453	346	0.031591	0	0	0
BLJAPNOD_05985	putative hydrolase YxeP	Scaffold_14	318453	319631	347	0.0317281	0	0	0
BLJAPNOD_05986	N-carbamoyl-L-amino acid hydrolase	Scaffold_14	319628	320914	348	0.0316155	0	0	0
BLJAPNOD_05987	Phosphomethylpyrimidine synthase	Scaffold_14	322865	321045	349	0.0316388	0	0	0
BLJAPNOD_05989	C4-dicarboxylate transport transcriptional regulatory protein DctD	Scaffold_14	324607	323243	350	0.0316747	0	0	0
BLJAPNOD_05990	C4-dicarboxylate transport sensor protein DctB	Scaffold_14	326479	324611	351	0.031662	0	0	0
BLJAPNOD_05991	C4-dicarboxylate transport protein	Scaffold_14	326677	328035	352	0.0318166	0	0	0
BLJAPNOD_05992	hypothetical protein	Scaffold_14	328894	328175	353	0.0326043	0	0.5	0
BLJAPNOD_05993	Glutathione S-transferase GST-6.0	Scaffold_14	328971	329582	354	0.0328888	0	0	0
BLJAPNOD_05994	Aldose 1-epimerase	Scaffold_14	330580	329696	355	0.0333324	0	0	0
BLJAPNOD_05995	Ribose import permease protein RbsC	Scaffold_14	331538	330588	356	0.0333827	0	0	0
BLJAPNOD_05996	Arabinose import ATP-binding protein AraG	Scaffold_14	333067	331541	357	0.0338084	0	0	0
BLJAPNOD_05997	L-arabinose-binding periplasmic protein	Scaffold_14	334120	333137	358	0.0328764	0	0	0
BLJAPNOD_05998	putative HTH-type transcriptional regulator	Scaffold_14	334318	335079	359	0.0350543	0	0	0
BLJAPNOD_05999	D-galactonate dehydratase	Scaffold_14	335149	336297	360	0.0373565	0	0	0
BLJAPNOD_06000	2-(S)-hydroxypropyl-CoM dehydrogenase	Scaffold_14	336336	337112	361	0.0390521	0	0	0
BLJAPNOD_06001	L-arabonate dehydratase	Scaffold_14	337411	339126	362	0.0388836	0	0	0
BLJAPNOD_06002	putative 2-keto-3-deoxy-galactonate aldolase YagE	Scaffold_14	339139	340047	363	0.0386626	0	0	0
BLJAPNOD_06003	HTH-type transcriptional regulator LutR	Scaffold_14	340164	340874	364	0.0390426	0	0	0
BLJAPNOD_06004	hypothetical protein	Scaffold_14	341392	340892	365	0.0393685	0	0.5	0
BLJAPNOD_06005	hypothetical protein	Scaffold_14	341878	342780	366	0.0387242	0	0.5	0
BLJAPNOD_06006	Minor curlin subunit	Scaffold_14	342982	343386	367	0.0381386	0	0	0
BLJAPNOD_06007	hypothetical protein	Scaffold_14	343767	343495	368	0.0379909	0	0.5	0
BLJAPNOD_06008	hypothetical protein	Scaffold_14	344407	343799	369	0.0375738	0	0.5	0
BLJAPNOD_06009	hypothetical protein	Scaffold_14	344909	344439	370	0.0380692	0	0.5	0
BLJAPNOD_06010	hypothetical protein	Scaffold_14	348456	344929	371	0.0386419	0	0.5	0
BLJAPNOD_06011	Curli production assembly/transport component CsgG	Scaffold_14	349599	348754	372	0.0393006	0	0	0
BLJAPNOD_06012	hypothetical protein	Scaffold_14	350465	351193	373	0.0429348	0	0.5	0
BLJAPNOD_06013	Transcriptional activator protein CzcR	Scaffold_14	352189	351269	374	0.0437539	0	0	0
BLJAPNOD_06014	Aerobic respiration control sensor protein ArcB	Scaffold_14	355568	352182	375	0.0447966	0	0	0
BLJAPNOD_06015	hypothetical protein	Scaffold_14	356112	355681	376	0.0486573	0	0.5	0
BLJAPNOD_06016	Aliphatic amidase expression-regulating protein	Scaffold_14	356413	357705	377	0.0529592	0	0	0
BLJAPNOD_06017	High-affinity branched-chain amino acid transport system permease protein LivH	Scaffold_14	357892	359508	378	0.0543574	0	0	0
BLJAPNOD_06018	hypothetical protein	Scaffold_14	359505	360668	379	0.0574752	0	0.5	0
BLJAPNOD_06019	Methionine import ATP-binding protein MetN	Scaffold_14	360674	361438	380	0.0571969	0	0	0
BLJAPNOD_06020	High-affinity branched-chain amino acid transport ATP-binding protein LivF	Scaffold_14	361480	362175	381	0.0572727	0	0	0
BLJAPNOD_06021	hypothetical protein	Scaffold_14	363435	362182	382	0.0564996	0	0.5	0
BLJAPNOD_06022	D-xylose-binding periplasmic protein	Scaffold_14	364548	363505	383	0.0559261	0	0	0
BLJAPNOD_06023	Ribose import permease protein RbsC	Scaffold_14	365603	364581	384	0.058247	0	0	0
BLJAPNOD_06024	Arabinose import ATP-binding protein AraG	Scaffold_14	367082	365607	385	0.0585348	0	0	0
BLJAPNOD_06025	hypothetical protein	Scaffold_14	367434	368477	386	0.0593752	0	0.5	0
BLJAPNOD_06026	HTH-type transcriptional regulator CymR	Scaffold_14	368729	369187	387	0.0595542	0	0	0
BLJAPNOD_06027	Dibenzothiophene desulfurization enzyme C	Scaffold_14	369325	370551	388	0.0609257	0	0	0
BLJAPNOD_06028	Dibenzothiophene desulfurization enzyme C	Scaffold_14	371905	370688	389	0.0612456	0	0	0
BLJAPNOD_06029	hypothetical protein	Scaffold_14	372297	372683	390	0.0625278	0	0.5	0
BLJAPNOD_06030	HTH-type transcriptional regulator cbl	Scaffold_14	372891	373793	391	0.0637608	0	0	0
BLJAPNOD_06031	Free methionine-R-sulfoxide reductase	Scaffold_14	373888	374376	392	0.0639935	0	0	0
BLJAPNOD_06032	putative oxidoreductase CzcO	Scaffold_14	374428	375558	393	0.0637547	0	0	0
BLJAPNOD_06033	hypothetical protein	Scaffold_14	375887	376066	394	0.0642479	0	0.5	0
BLJAPNOD_06034	Glutathione transport system permease protein GsiC	Scaffold_14	376391	377335	395	0.0641124	0	0	0
BLJAPNOD_06035	Glutathione transport system permease protein GsiD	Scaffold_14	377332	378150	396	0.0654045	0	0	0
BLJAPNOD_06036	Glutathione import ATP-binding protein GsiA	Scaffold_14	378147	379775	397	0.0672929	0	0	0
BLJAPNOD_06037	Beta-lactamase CARB-6	Scaffold_14	379777	380634	398	0.0680713	0	0	0
BLJAPNOD_06038	Dipeptide-binding protein DppE	Scaffold_14	380688	382232	399	0.0696509	0	0	0
BLJAPNOD_06039	p-aminobenzoyl-glutamate hydrolase subunit B	Scaffold_14	382347	383786	400	0.0707663	0	0	0
BLJAPNOD_06040	Sporulation initiation inhibitor protein Soj	Scaffold_14	384058	385317	401	0.0700371	0	0	0
BLJAPNOD_06041	Chromosome-partitioning protein ParB	Scaffold_14	385322	386380	402	0.0723034	0	0	0
BLJAPNOD_06042	DNA translocase FtsK	Scaffold_14	386706	389630	403	0.0725032	0	0	0
BLJAPNOD_06043	HTH-type transcriptional repressor CytR	Scaffold_14	389979	391046	404	0.0728722	0	0	0
BLJAPNOD_06044	Putative ABC transporter arginine-binding protein 2	Scaffold_14	391073	391819	405	0.0736664	0	0	0
BLJAPNOD_06045	Glutamine transport system permease protein GlnP	Scaffold_14	391899	393554	406	0.0756455	0	0	0
BLJAPNOD_06046	C-factor	Scaffold_14	393535	394242	407	0.0762152	0	0	0
BLJAPNOD_06047	2,2-dialkylglycine decarboxylase	Scaffold_14	394260	397292	408	0.0765698	0	0	0
BLJAPNOD_06048	Maltose/maltodextrin import ATP-binding protein MalK	Scaffold_14	397495	398643	409	0.0772157	0	0	0
BLJAPNOD_06049	putative arabinose-binding protein	Scaffold_14	398664	399896	410	0.0774907	0	0	0
BLJAPNOD_06050	Lactose transport system permease protein LacF	Scaffold_14	399915	400871	411	0.0853747	0	0	0
BLJAPNOD_06051	L-arabinose transport system permease protein AraQ	Scaffold_14	400864	401676	412	0.0889822	0	0	0
BLJAPNOD_06052	hypothetical protein	Scaffold_14	401680	403383	413	0.0940801	0	0.5	0
BLJAPNOD_06053	Catabolite control protein A	Scaffold_14	403508	404542	414	0.101245	0	0	0
BLJAPNOD_06054	Beta-galactosidase	Scaffold_14	404672	406684	415	0.106292	0	0	0
BLJAPNOD_06055	hypothetical protein	Scaffold_14	407224	406730	416	0.107217	0	0.5	0
BLJAPNOD_06056	Transcriptional repressor SdpR	Scaffold_14	407600	407226	417	0.106605	0	0	0
BLJAPNOD_06057	hypothetical protein	Scaffold_14	407854	408351	418	0.114048	0	0.5	0
BLJAPNOD_06058	Beta-ketoadipyl-CoA thiolase	Scaffold_14	409657	408452	419	0.114376	0	0	0
BLJAPNOD_06059	3-oxoadipate CoA-transferase subunit B	Scaffold_14	410439	409657	420	0.116909	0	0	0
BLJAPNOD_06060	3-oxoadipate CoA-transferase subunit A	Scaffold_14	411310	410450	421	0.119713	0	0	0
BLJAPNOD_06061	Pca regulon regulatory protein	Scaffold_14	411557	412312	422	0.124231	0	0	0
BLJAPNOD_06062	Sulfoxide reductase catalytic subunit YedY	Scaffold_14	412387	413049	423	0.125637	0	0	0
BLJAPNOD_06063	hypothetical protein	Scaffold_14	413333	413130	424	0.125509	0	0.5	0
BLJAPNOD_06064	putative acyl-CoA thioester hydrolase	Scaffold_14	414211	413717	425	0.125877	0	0	0
BLJAPNOD_06065	hypothetical protein	Scaffold_14	414704	415783	426	0.125408	0	0.5	0
BLJAPNOD_06066	Extracellular serine protease	Scaffold_14	415875	422876	427	0.126467	0	0	0
BLJAPNOD_06067	putative acyl-CoA thioester hydrolase	Scaffold_14	423442	423062	428	0.127265	0	0	0
BLJAPNOD_06068	hypothetical protein	Scaffold_14	423954	425903	429	0.134587	0	0.5	0
BLJAPNOD_06069	hypothetical protein	Scaffold_14	425929	427248	430	0.143162	0	0.5	0
BLJAPNOD_06070	hypothetical protein	Scaffold_14	427261	428802	431	0.151301	0	0.5	0
BLJAPNOD_06071	HTH-type transcriptional activator Btr	Scaffold_14	429881	428994	432	0.162373	0	0	0
BLJAPNOD_06072	p-hydroxybenzoate hydroxylase	Scaffold_14	429995	431167	433	0.175114	0	0	0
BLJAPNOD_06073	Acetyltransferase	Scaffold_14	431691	431146	434	0.190205	0	0	0
BLJAPNOD_06074	hypothetical protein	Scaffold_14	431884	432765	435	0.197501	0	0.5	0
BLJAPNOD_06075	Photosystem I P700 chlorophyll a apoprotein A2	Scaffold_14	432775	433812	436	0.212438	0	0	0
BLJAPNOD_06076	HTH-type transcriptional regulator GbpR	Scaffold_14	434768	433842	437	0.226579	0	0	0
BLJAPNOD_06077	3-oxoadipate enol-lactonase 2	Scaffold_14	434862	435674	438	0.234297	0	0	0
BLJAPNOD_06078	hypothetical protein	Scaffold_14	435667	436071	439	0.244178	0	0.5	0
BLJAPNOD_06079	Protocatechuate 3,4-dioxygenase beta chain	Scaffold_14	436084	436833	440	0.248951	0	0	0
BLJAPNOD_06080	Protocatechuate 3,4-dioxygenase alpha chain	Scaffold_14	436833	437447	441	0.256536	0	0	0
BLJAPNOD_06081	3-carboxy-cis,cis-muconate cycloisomerase	Scaffold_14	437565	438620	442	0.259212	0	0	0
BLJAPNOD_06082	hypothetical protein	Scaffold_14	438952	438623	443	0.268491	0	0.5	0
BLJAPNOD_06083	NADH:FAD oxidoreductase	Scaffold_14	439576	438986	444	0.277847	0	0	0
BLJAPNOD_06084	Superoxide dismutase [Fe]	Scaffold_14	440246	439638	445	0.281282	0	0	0
BLJAPNOD_06085	hypothetical protein	Scaffold_14	440352	441032	446	0.286703	0	0.5	0
BLJAPNOD_06086	hypothetical protein	Scaffold_14	442166	441525	447	0.291875	0	0.5	0
BLJAPNOD_06087	Isoquinoline 1-oxidoreductase subunit beta	Scaffold_14	444332	442179	448	0.296063	0	0	0
BLJAPNOD_06088	Isoquinoline 1-oxidoreductase subunit alpha	Scaffold_14	444794	444336	449	0.30112	0	0	0
BLJAPNOD_06089	Glutathione-dependent formaldehyde-activating enzyme	Scaffold_14	445234	445803	450	0.305534	0	0	0
BLJAPNOD_06090	N-alpha-acetyl-L-2,4-diaminobutyric acid deacetylase	Scaffold_14	447049	446039	451	0.299311	0	0	0
BLJAPNOD_06091	Ectoine hydrolase	Scaffold_14	448233	447052	452	0.29876	0	0	0
BLJAPNOD_06092	Delta(1)-pyrroline-2-carboxylate reductase	Scaffold_14	449257	448265	453	0.292622	0	0	0
BLJAPNOD_06093	L-threonine dehydratase catabolic TdcB	Scaffold_14	450261	449254	454	0.285284	0	0	0
BLJAPNOD_06094	Maleate isomerase	Scaffold_14	451043	450264	455	0.28308	0	0	0
BLJAPNOD_06095	putative glutamine ABC transporter permease protein GlnM	Scaffold_14	451705	451043	456	0.2834	0	0	0
BLJAPNOD_06096	Glutamine transport system permease protein GlnP	Scaffold_14	452368	451709	457	0.282297	0	0	0
BLJAPNOD_06097	ABC transporter arginine-binding protein 1	Scaffold_14	453300	452449	458	0.274748	0	0	0
BLJAPNOD_06098	Glutamine transport ATP-binding protein GlnQ	Scaffold_14	454148	453363	459	0.276268	0	0	0
BLJAPNOD_06099	2-aminoadipate transaminase	Scaffold_14	455658	454273	460	0.27561	0	0	0
BLJAPNOD_06100	Leucine-responsive regulatory protein	Scaffold_14	455733	456245	461	0.276138	0	0	0
BLJAPNOD_06101	Succinate-semialdehyde dehydrogenase [NADP(+)] GabD	Scaffold_14	456365	457861	462	0.275856	0	0	0
BLJAPNOD_06102	putative aminotransferase	Scaffold_14	457912	459288	463	0.277122	0	0	0
BLJAPNOD_06103	D-arabitol-phosphate dehydrogenase	Scaffold_14	459285	460364	464	0.277009	0	0	0
BLJAPNOD_06104	hypothetical protein	Scaffold_14	460628	460918	465	0.277889	0	0.5	0
BLJAPNOD_06105	2-iminobutanoate/2-iminopropanoate deaminase	Scaffold_14	460989	461381	466	0.279585	0	0	0
BLJAPNOD_06106	2,3-diketo-L-gulonate-binding periplasmic protein YiaO	Scaffold_14	461516	462514	467	0.280221	0	0	0
BLJAPNOD_06107	2,3-diketo-L-gulonate TRAP transporter small permease protein YiaM	Scaffold_14	462603	463079	468	0.280742	0	0	0
BLJAPNOD_06108	C4-dicarboxylate TRAP transporter large permease protein DctM	Scaffold_14	463076	464356	469	0.275702	0	0	0
BLJAPNOD_06109	Hydantoin utilization protein C	Scaffold_14	464389	465633	470	0.26765	0	0	0
BLJAPNOD_06110	HTH-type transcriptional regulator GltC	Scaffold_14	466493	465663	471	0.259533	0	0	0
BLJAPNOD_06111	L-idonate 5-dehydrogenase (NAD(P)(+))	Scaffold_14	467681	466644	472	0.250879	0	0	0
BLJAPNOD_06112	Gluconate 5-dehydrogenase	Scaffold_14	468460	467693	473	0.24241	0	0	0
BLJAPNOD_06113	D-galactonate dehydratase	Scaffold_14	469670	468471	474	0.23141	0	0	0
BLJAPNOD_06114	HTH-type transcriptional repressor RspR	Scaffold_14	469815	470621	475	0.227229	0	0	0
BLJAPNOD_06115	Lactate-binding periplasmic protein	Scaffold_14	470671	471690	476	0.21382	0	0	0
BLJAPNOD_06116	hypothetical protein	Scaffold_14	471751	472332	477	0.201778	0	0.5	0
BLJAPNOD_06117	C4-dicarboxylate TRAP transporter large permease protein DctM	Scaffold_14	472329	473657	478	0.197767	0	0	0
BLJAPNOD_06118	Putative aminopeptidase YsdC	Scaffold_14	474142	475299	479	0.186152	0	0	0
BLJAPNOD_06119	Heme-binding protein A	Scaffold_14	475475	477040	480	0.179085	0	0	0
BLJAPNOD_06120	Glutathione transport system permease protein GsiC	Scaffold_14	477111	478058	481	0.171226	0	0	0
BLJAPNOD_06121	Oligopeptide transport ATP-binding protein OppD	Scaffold_14	478055	479854	482	0.171029	0	0	0
BLJAPNOD_06122	Oligopeptide transport ATP-binding protein OppF	Scaffold_14	479851	480645	483	0.164909	0	0	0
BLJAPNOD_06123	HTH-type transcriptional regulator LutR	Scaffold_14	480652	481452	484	0.157202	0	0	0
BLJAPNOD_06124	Asparagine synthetase [glutamine-hydrolyzing] 1	Scaffold_14	481754	483343	485	0.154848	0	0	0
BLJAPNOD_06125	Cyanophycin synthetase	Scaffold_14	483345	485132	486	0.149536	0	0	0
BLJAPNOD_06126	DNA polymerase III PolC-type	Scaffold_14	487256	485187	487	0.144874	0	0	0
BLJAPNOD_06127	hypothetical protein	Scaffold_14	487792	487268	488	0.142444	0	0.5	0
BLJAPNOD_06128	Hypoxic response protein 1	Scaffold_14	489630	487804	489	0.139941	0	0	0
BLJAPNOD_06129	Cation/acetate symporter ActP	Scaffold_14	491490	489724	490	0.137525	0	0	0
BLJAPNOD_06130	hypothetical protein	Scaffold_14	491760	491500	491	0.136419	0	0.5	0
BLJAPNOD_06131	hypothetical protein	Scaffold_14	493050	494051	492	0.134444	0	0.5	0
BLJAPNOD_06132	Sialic acid TRAP transporter large permease protein SiaM	Scaffold_14	494155	496233	493	0.132517	0	0	0
BLJAPNOD_06133	hypothetical protein	Scaffold_14	497984	497544	494	0.132829	0	0.5	0
BLJAPNOD_06134	Glycerol-3-phosphate regulon repressor	Scaffold_14	499056	498283	495	0.133475	0	0	0
BLJAPNOD_06135	hypothetical protein	Scaffold_14	499602	500114	496	0.132878	0	0.5	0
BLJAPNOD_06136	C4-dicarboxylate TRAP transporter large permease protein DctM	Scaffold_14	500111	501448	497	0.132144	0	0	0
BLJAPNOD_06137	Lactate-binding periplasmic protein	Scaffold_14	501487	502581	498	0.131954	0	0	0
BLJAPNOD_06138	Glycine oxidase	Scaffold_14	502699	504108	499	0.133876	0	0	0
BLJAPNOD_06139	Putative thiazole biosynthetic enzyme	Scaffold_14	504105	505331	500	0.137911	0	0	0
BLJAPNOD_06140	Glycerol kinase	Scaffold_14	505335	506768	501	0.141106	0	0	0
BLJAPNOD_06141	hypothetical protein	Scaffold_14	507288	506665	502	0.139618	0	0.5	0
BLJAPNOD_06142	hypothetical protein	Scaffold_14	507465	507806	503	0.139507	0	0.5	0
BLJAPNOD_06143	hypothetical protein	Scaffold_14	508388	507834	504	0.139276	0	0.5	0
BLJAPNOD_06144	hypothetical protein	Scaffold_14	509989	508958	505	0.140097	0	0.5	0
BLJAPNOD_06145	hypothetical protein	Scaffold_14	510804	510580	506	0.1385	0	0.5	0
BLJAPNOD_06146	Lysine 6-dehydrogenase	Scaffold_14	512013	510907	507	0.137528	0	0	0
BLJAPNOD_06147	Arginine transport ATP-binding protein ArtM	Scaffold_14	512808	512035	508	0.137097	0	0	0
BLJAPNOD_06148	Arginine transport system permease protein ArtQ	Scaffold_14	513491	512826	509	0.136161	0	0	0
BLJAPNOD_06149	4-hydroxy-tetrahydrodipicolinate synthase	Scaffold_14	514598	513681	510	0.134923	0	0	0
BLJAPNOD_06150	4-hydroxy-tetrahydrodipicolinate reductase	Scaffold_14	515363	514620	511	0.134854	0	0	0
BLJAPNOD_06151	Sulfoacetaldehyde dehydrogenase	Scaffold_14	516773	515376	512	0.132963	0	0	0
BLJAPNOD_06152	Hydrogen cyanide synthase subunit HcnB	Scaffold_14	518125	516770	513	0.129859	0	0	0
BLJAPNOD_06153	Hydrogen cyanide synthase subunit HcnA	Scaffold_14	518390	518118	514	0.126394	0	0	0
BLJAPNOD_06154	Hydrogen cyanide synthase subunit HcnC	Scaffold_14	519376	518387	515	0.123369	0	0	0
BLJAPNOD_06155	HTH-type transcriptional regulator GltC	Scaffold_14	519714	520643	516	0.122039	0	0	0
BLJAPNOD_06156	Cyclohexadienyl dehydratase	Scaffold_14	520789	521613	517	0.119986	0	0	0
BLJAPNOD_06157	O-mycaminosyltylonolide 6-deoxyallosyltransferase	Scaffold_14	523485	522202	518	0.114646	0	0	0
BLJAPNOD_06158	tRNA3(Ser)-specific nuclease WapA	Scaffold_14	530142	523762	519	0.112196	0	0	0
BLJAPNOD_06159	hypothetical protein	Scaffold_14	531494	530169	520	0.111178	0	0.5	0
BLJAPNOD_06160	hypothetical protein	Scaffold_14	532710	531499	521	0.111824	0	0.5	0
BLJAPNOD_06161	H(+)/Cl(-) exchange transporter ClcA	Scaffold_14	533636	535006	522	0.109007	0	0	0
BLJAPNOD_06162	hypothetical protein	Scaffold_14	535258	536211	523	0.108343	0	0.5	0
BLJAPNOD_06163	Sialic acid TRAP transporter large permease protein SiaM	Scaffold_14	536279	538390	524	0.110316	0	0	0
BLJAPNOD_06164	hypothetical protein	Scaffold_14	538387	538746	525	0.110629	0	0.5	0
BLJAPNOD_06165	hypothetical protein	Scaffold_14	538956	539072	526	0.11608	0	0.5	0
BLJAPNOD_06166	Nitrogen regulatory protein	Scaffold_14	539754	539248	527	0.119688	0	0	0
BLJAPNOD_06167	hypothetical protein	Scaffold_14	540786	540646	528	0.122729	0	0.5	0
BLJAPNOD_06168	Trk system potassium uptake protein TrkI	Scaffold_14	541010	542452	529	0.123918	0	0	0
BLJAPNOD_06169	Moderate conductance mechanosensitive channel YbiO	Scaffold_14	544739	542460	530	0.126708	0	0	0
BLJAPNOD_06170	hypothetical protein	Scaffold_14	546316	545051	531	0.131619	0	0.5	0
BLJAPNOD_06171	hypothetical protein	Scaffold_14	546686	546405	532	0.133596	0	0.5	0
BLJAPNOD_06172	Transcriptional activatory protein BadR	Scaffold_14	546936	547364	533	0.135326	0	0	0
BLJAPNOD_06173	hypothetical protein	Scaffold_14	548750	547959	534	0.133299	0	0.5	0
BLJAPNOD_06174	putative oxidoreductase	Scaffold_14	549971	549204	535	0.128274	0	0	0
BLJAPNOD_06175	7-cyano-7-deazaguanine synthase	Scaffold_14	550291	551001	536	0.123591	0	0	0
BLJAPNOD_06176	6-carboxy-5,6,7,8-tetrahydropterin synthase	Scaffold_14	551001	551357	537	0.123726	0	0	0
BLJAPNOD_06177	7-carboxy-7-deazaguanine synthase	Scaffold_14	551354	552082	538	0.123934	0	0	0
BLJAPNOD_06178	Adenylate cyclase 1	Scaffold_14	554185	552269	539	0.117062	0	0	0
BLJAPNOD_06179	Hydrogen peroxide-inducible genes activator	Scaffold_14	555730	554813	540	0.11104	0	0	0
BLJAPNOD_06180	Catalase-peroxidase	Scaffold_14	555898	558072	541	0.103916	0	0	0
BLJAPNOD_06181	hypothetical protein	Scaffold_14	560344	558542	542	0.100474	0	0.5	0
BLJAPNOD_06182	Leucine-, isoleucine-, valine-, threonine-, and alanine-binding protein	Scaffold_14	560960	562177	543	0.0969361	0	0	0
BLJAPNOD_06183	High-affinity branched-chain amino acid transport system permease protein LivH	Scaffold_14	562527	563393	544	0.095357	0	0	0
BLJAPNOD_06184	hypothetical protein	Scaffold_14	563390	564394	545	0.0934309	0	0.5	0
BLJAPNOD_06185	Lipopolysaccharide export system ATP-binding protein LptB	Scaffold_14	564394	565158	546	0.0932028	0	0	0
BLJAPNOD_06186	High-affinity branched-chain amino acid transport ATP-binding protein LivF	Scaffold_14	565139	565855	547	0.0925185	0	0	0
BLJAPNOD_06187	HTH-type transcriptional repressor RspR	Scaffold_14	566720	566031	548	0.0902261	0	0	0
BLJAPNOD_06188	4-hydroxythreonine-4-phosphate dehydrogenase 2	Scaffold_14	566923	567966	549	0.0890157	0	0	0
BLJAPNOD_06189	hypothetical protein	Scaffold_14	568041	569027	550	0.0891952	0	0.5	0
BLJAPNOD_06190	hypothetical protein	Scaffold_14	569133	569633	551	0.0887456	0	0.5	0
BLJAPNOD_06191	hypothetical protein	Scaffold_14	569670	571223	552	0.0883666	0	0.5	0
BLJAPNOD_06192	hypothetical protein	Scaffold_14	571267	572205	553	0.0878412	0	0.5	0
BLJAPNOD_06193	D-erythrulose kinase	Scaffold_14	572220	573938	554	0.0878092	0	0	0
BLJAPNOD_06194	hypothetical protein	Scaffold_14	574839	574156	555	0.0910184	0	0.5	0
BLJAPNOD_06195	Chloramphenicol acetyltransferase	Scaffold_14	575768	575154	556	0.0991791	0	0	0
BLJAPNOD_06196	Alpha-D-ribose 1-methylphosphonate 5-triphosphate synthase subunit PhnL	Scaffold_14	576427	575765	557	0.0972716	0	0	0
BLJAPNOD_06197	Putative phosphonates utilization ATP-binding protein PhnK	Scaffold_14	577314	576538	558	0.0973816	0	0	0
BLJAPNOD_06198	Alpha-D-ribose 1-methylphosphonate 5-phosphate C-P lyase	Scaffold_14	578189	577311	559	0.097179	0	0	0
BLJAPNOD_06199	Alpha-D-ribose 1-methylphosphonate 5-triphosphate synthase subunit PhnI	Scaffold_14	579292	578186	560	0.102922	0	0	0
BLJAPNOD_06200	Alpha-D-ribose 1-methylphosphonate 5-triphosphate synthase subunit PhnH	Scaffold_14	579904	579296	561	0.108304	0	0	0
BLJAPNOD_06201	Alpha-D-ribose 1-methylphosphonate 5-triphosphate synthase subunit PhnG	Scaffold_14	580371	579904	562	0.106624	0	0	0
BLJAPNOD_06202	Mannosyl-D-glycerate transport/metabolism system repressor MngR	Scaffold_14	580494	581225	563	0.103876	0	0	0
BLJAPNOD_06203	hypothetical protein	Scaffold_14	581479	582873	564	0.0996186	0	0.5	0
BLJAPNOD_06204	hypothetical protein	Scaffold_14	582907	583533	565	0.0972415	0	0.5	0
BLJAPNOD_06205	Methylmalonyl-CoA mutase	Scaffold_14	585712	583574	566	0.0899283	0	0	0
BLJAPNOD_06206	Acetyl-/propionyl-coenzyme A carboxylase alpha chain	Scaffold_14	587891	585891	567	0.0912332	0	0	0
BLJAPNOD_06207	hypothetical protein	Scaffold_14	588212	587922	568	0.0881034	0	0.5	0
BLJAPNOD_06208	Propionyl-CoA carboxylase beta chain	Scaffold_14	589756	588224	569	0.0892755	0	0	0
BLJAPNOD_06209	Propionyl-CoA carboxylase regulator	Scaffold_14	589898	591316	570	0.0874693	0	0	0
BLJAPNOD_06210	Acyl-CoA dehydrogenase	Scaffold_14	591540	592682	571	0.0870915	0	0	0
BLJAPNOD_06211	Short-chain-enoyl-CoA hydratase	Scaffold_14	592698	593762	572	0.0909834	0	0	0
BLJAPNOD_06212	putative 3-hydroxyisobutyrate dehydrogenase	Scaffold_14	593818	594714	573	0.0956817	0	0	0
BLJAPNOD_06213	hypothetical protein	Scaffold_14	595196	594786	574	0.101702	0	0.5	0
BLJAPNOD_06214	HTH-type transcriptional regulator GltR	Scaffold_14	595302	596198	575	0.108858	0	0	0
BLJAPNOD_06215	Gluconate 5-dehydrogenase	Scaffold_14	596938	596189	576	0.112714	0	0	0
BLJAPNOD_06216	hypothetical protein	Scaffold_14	598685	597054	577	0.118609	0	0.5	0
BLJAPNOD_06217	dTDP-3-amino-3,4,6-trideoxy-alpha-D-glucose transaminase	Scaffold_14	599804	598689	578	0.123195	0	0	0
BLJAPNOD_06218	dTDP-3-amino-3,6-dideoxy-alpha-D-galactopyranose 3-N-acetyltransferase	Scaffold_14	600292	599801	579	0.12754	0	0	0
BLJAPNOD_06219	GDP-perosamine synthase	Scaffold_14	601440	600292	580	0.129569	0	0	0
BLJAPNOD_06220	UDP-glucose 4-epimerase	Scaffold_14	602450	601437	581	0.131116	0	0	0
BLJAPNOD_06221	4-carboxy-2-hydroxymuconate-6-semialdehyde dehydrogenase	Scaffold_14	603495	602455	582	0.131504	0	0	0
BLJAPNOD_06222	UDP-2-acetamido-3-amino-2, 3-dideoxy-D-glucuronate N-acetyltransferase	Scaffold_14	603653	604165	583	0.133407	0	0	0
BLJAPNOD_06223	UDP-3-O-acylglucosamine N-acyltransferase	Scaffold_14	605180	604296	584	0.135255	0	0	0
BLJAPNOD_06224	hypothetical protein	Scaffold_14	605919	605167	585	0.136484	0	0.5	0
BLJAPNOD_06225	hypothetical protein	Scaffold_14	607166	607624	586	0.138356	0	0.5	0
BLJAPNOD_06226	ABC transporter arginine-binding protein 1	Scaffold_14	608442	607666	587	0.139605	0	0	0
BLJAPNOD_06227	Lactoylglutathione lyase	Scaffold_14	608967	608572	588	0.14177	0	0	0
BLJAPNOD_06228	Riboflavin transporter	Scaffold_14	609966	609058	589	0.14558	0	0	0
BLJAPNOD_06229	hypothetical protein	Scaffold_14	610302	610418	590	0.14832	0	0.5	0
BLJAPNOD_06230	hypothetical protein	Scaffold_14	610415	611518	591	0.150042	0	0.5	0
BLJAPNOD_06231	hypothetical protein	Scaffold_14	611646	611918	592	0.151317	0	0.5	0
BLJAPNOD_06232	hypothetical protein	Scaffold_14	612314	612027	593	0.153025	0	0.5	0
BLJAPNOD_06233	hypothetical protein	Scaffold_14	613967	612450	594	0.153883	0	0.5	0
BLJAPNOD_06234	hypothetical protein	Scaffold_14	614473	613982	595	0.151922	0	0.5	0
BLJAPNOD_06235	hypothetical protein	Scaffold_14	615414	614470	596	0.143053	0	0.5	0
BLJAPNOD_06236	hypothetical protein	Scaffold_14	615903	616148	597	0.144423	0	0.5	0
BLJAPNOD_06237	Ribonuclease VapC42	Scaffold_14	616148	616585	598	0.145244	0	0	0
BLJAPNOD_06238	Glutathione-regulated potassium-efflux system ancillary protein KefF	Scaffold_14	617625	616828	599	0.145885	0	0	0
BLJAPNOD_06239	HTH-type transcriptional regulator DmlR	Scaffold_14	617708	618634	600	0.140695	0	0	0
BLJAPNOD_06240	hypothetical protein	Scaffold_14	619768	618701	601	0.13452	0	0.5	0
BLJAPNOD_06241	Transcriptional regulatory protein tctD	Scaffold_14	619846	620523	602	0.134704	0	0	0
BLJAPNOD_06242	Swarming motility regulation sensor protein RssA	Scaffold_14	620520	621899	603	0.135147	0	0	0
BLJAPNOD_06243	hypothetical protein	Scaffold_14	621847	622416	604	0.136746	0	0.5	0
BLJAPNOD_06244	hypothetical protein	Scaffold_14	622439	622534	605	0.137976	0	0.5	0
BLJAPNOD_06245	Group 3 truncated hemoglobin ctb	Scaffold_14	623097	622633	606	0.139893	0	0	0
BLJAPNOD_06246	hypothetical protein	Scaffold_14	623243	623094	607	0.135418	0	0.5	0
BLJAPNOD_06247	HTH-type transcriptional repressor NsrR	Scaffold_14	623725	623252	608	0.135894	0	0	0
BLJAPNOD_06248	hypothetical protein	Scaffold_14	624069	624218	609	0.131934	0	0.5	0
BLJAPNOD_06249	hypothetical protein	Scaffold_14	624396	624788	610	0.130373	0	0.5	0
BLJAPNOD_06250	hypothetical protein	Scaffold_14	624979	624599	611	0.126848	0	0.5	0
BLJAPNOD_06251	Periplasmic serine endoprotease DegP	Scaffold_14	625630	626955	612	0.120232	0	0	0
BLJAPNOD_06252	Putative zinc metalloprotease Rip3	Scaffold_14	627007	628122	613	0.114201	0	0	0
BLJAPNOD_06253	Putative efflux system component YknX	Scaffold_14	629339	628140	614	0.107762	0	0	0
BLJAPNOD_06254	hypothetical protein	Scaffold_14	631706	629343	615	0.100602	0	0.5	0
BLJAPNOD_06255	putative ABC transporter ATP-binding protein YknY	Scaffold_14	632435	631716	616	0.0964193	0	0	0
BLJAPNOD_06256	hypothetical protein	Scaffold_14	633805	632975	617	0.0896059	0	0.5	0
BLJAPNOD_06257	Spore protein SP21	Scaffold_14	634398	633874	618	0.0848339	0	0	0
BLJAPNOD_06258	hypothetical protein	Scaffold_14	634676	634924	619	0.0825794	0	0.5	0
BLJAPNOD_06259	hypothetical protein	Scaffold_14	635065	636516	620	0.0827204	0	0.5	0
BLJAPNOD_06260	Inorganic triphosphatase	Scaffold_14	637123	636533	621	0.0835909	0	0	0
BLJAPNOD_06261	Putative universal stress protein	Scaffold_14	638043	637462	622	0.0873098	0	0	0
BLJAPNOD_06262	Cytochrome c-552	Scaffold_14	638655	638305	623	0.0909317	0	0	0
BLJAPNOD_06263	hypothetical protein	Scaffold_14	639066	638668	624	0.0954742	0	0.5	0
BLJAPNOD_06264	Hypoxic response protein 1	Scaffold_14	639314	640006	625	0.0966661	0	0	0
BLJAPNOD_06265	hypothetical protein	Scaffold_14	640010	640540	626	0.0975397	0	0.5	0
BLJAPNOD_06266	hypothetical protein	Scaffold_14	640813	641154	627	0.0994268	0	0.5	0
BLJAPNOD_06267	putative alcohol dehydrogenase AdhA	Scaffold_14	641259	642242	628	0.100183	0	0	0
BLJAPNOD_06268	Putative phosphoribosyl transferase	Scaffold_14	642519	643160	629	0.0984453	0	0	0
BLJAPNOD_06269	hypothetical protein	Scaffold_14	643411	643199	630	0.0992457	0	0.5	0
BLJAPNOD_06270	Ribose import permease protein RbsC	Scaffold_14	644831	643806	631	0.100695	0	0	0
BLJAPNOD_06271	Galactose/methyl galactoside import ATP-binding protein MglA	Scaffold_14	646407	644866	632	0.104886	0	0	0
BLJAPNOD_06272	D-galactose-binding periplasmic protein	Scaffold_14	647503	646574	633	0.108641	0	0	0
BLJAPNOD_06273	hypothetical protein	Scaffold_14	648553	647741	634	0.11692	0	0.5	0
BLJAPNOD_06274	hypothetical protein	Scaffold_14	648900	649949	635	0.127497	0	0.5	0
BLJAPNOD_06275	hypothetical protein	Scaffold_14	651388	650099	636	0.135635	0	0.5	0
BLJAPNOD_06276	HTH-type transcriptional regulator MalR	Scaffold_14	652789	651758	637	0.141791	0	0	0
BLJAPNOD_06277	hypothetical protein	Scaffold_14	652924	654042	638	0.147411	0	0.5	0
BLJAPNOD_06278	Naphthalene 1,2-dioxygenase system ferredoxin subunit	Scaffold_14	654079	654396	639	0.153008	0	0	0
BLJAPNOD_06279	Anthranilate 1,2-dioxygenase system ferredoxin--NAD(+) reductase component	Scaffold_14	654439	655692	640	0.156091	0	0	0
BLJAPNOD_06280	3-methyl-2-oxobutanoate hydroxymethyltransferase	Scaffold_14	655745	656542	641	0.160936	0	0	0
BLJAPNOD_06281	hypothetical protein	Scaffold_14	656628	657446	642	0.165958	0	0.5	0
BLJAPNOD_06282	Thiosulfate-binding protein	Scaffold_14	657606	658592	643	0.17024	0	0	0
BLJAPNOD_06283	Sulfate transport system permease protein CysT	Scaffold_14	658684	659505	644	0.179448	0	0	0
BLJAPNOD_06284	Sulfate transport system permease protein CysW	Scaffold_14	659508	660395	645	0.181222	0	0	0
BLJAPNOD_06285	Sulfate/thiosulfate import ATP-binding protein CysA	Scaffold_14	660392	661417	646	0.1828	0	0	0
BLJAPNOD_06286	hypothetical protein	Scaffold_14	662096	661725	647	0.193247	0	0.5	0
BLJAPNOD_06287	hypothetical protein	Scaffold_14	662191	662093	648	0.201532	0	0.5	0
BLJAPNOD_06288	dTDP-4-dehydrorhamnose 3,5-epimerase	Scaffold_14	664023	664586	649	0.202929	0	0	0
BLJAPNOD_06289	dTDP-glucose 4,6-dehydratase 2	Scaffold_14	664645	665706	650	0.20378	0	0	0
BLJAPNOD_06290	dTDP-4-dehydrorhamnose reductase	Scaffold_14	665703	666596	651	0.204746	0	0	0
BLJAPNOD_06291	Glucose-1-phosphate thymidylyltransferase	Scaffold_14	666621	667487	652	0.215423	0	0	0
BLJAPNOD_06292	Chondroitin synthase	Scaffold_14	669737	667560	653	0.220579	0	0	0
BLJAPNOD_06293	Polysialic acid transport protein KpsM	Scaffold_14	670564	669743	654	0.222843	0	0	0
BLJAPNOD_06294	hypothetical protein	Scaffold_14	671685	670561	655	0.224911	0	0.5	0
BLJAPNOD_06295	hypothetical protein	Scaffold_14	672716	671682	656	0.226056	0	0.5	0
BLJAPNOD_06296	Polysialic acid transport ATP-binding protein KpsT	Scaffold_14	673639	672986	657	0.226161	0	0	0
BLJAPNOD_06297	hypothetical protein	Scaffold_14	674961	673651	658	0.225979	0	0.5	0
BLJAPNOD_06298	hypothetical protein	Scaffold_14	676063	674951	659	0.227962	0	0.5	0
BLJAPNOD_06299	tRNA (mo5U34)-methyltransferase	Scaffold_14	676853	676008	660	0.228115	0	0	0
BLJAPNOD_06300	N-acetylglucosaminyl-diphospho-decaprenol L-rhamnosyltransferase	Scaffold_14	680403	677164	661	0.229357	0	0	0
BLJAPNOD_06301	hypothetical protein	Scaffold_14	681748	680441	662	0.230064	0	0.5	0
BLJAPNOD_06302	Arabinose 5-phosphate isomerase KdsD	Scaffold_14	683470	682460	663	0.228705	0	0	0
BLJAPNOD_06303	putative S-adenosylmethionine-dependent methyltransferase	Scaffold_14	684408	683722	664	0.228938	0	0	0
BLJAPNOD_06304	hypothetical protein	Scaffold_14	684871	685800	665	0.235853	0	0.5	0
BLJAPNOD_06305	hypothetical protein	Scaffold_14	686112	686381	666	0.243387	0	0.5	0
BLJAPNOD_06306	hypothetical protein	Scaffold_14	686493	686615	667	0.249592	0	0.5	0
BLJAPNOD_06307	hypothetical protein	Scaffold_14	687054	687203	668	0.252872	0	0.5	0
BLJAPNOD_06308	hypothetical protein	Scaffold_14	687200	687553	669	0.256615	0	0.5	0
BLJAPNOD_06309	hypothetical protein	Scaffold_14	687599	688747	670	0.258806	0	0.5	0
BLJAPNOD_06310	hypothetical protein	Scaffold_14	688735	689445	671	0.26153	0	0.5	0
BLJAPNOD_06311	hypothetical protein	Scaffold_14	691337	690348	672	0.261515	0	0.5	0
BLJAPNOD_06312	hypothetical protein	Scaffold_14	691536	692273	673	0.260936	0	0.5	0
BLJAPNOD_06313	Insertion sequence putative ATP-binding protein	Scaffold_14	692814	692485	674	0.255712	0	0	0
BLJAPNOD_06314	hypothetical protein	Scaffold_14	693175	693381	675	0.247904	0	0.5	0
BLJAPNOD_06315	hypothetical protein	Scaffold_14	695034	693946	676	0.244162	0	0.5	0
BLJAPNOD_06316	hypothetical protein	Scaffold_14	695129	695575	677	0.241432	0	0.5	0
BLJAPNOD_06317	hypothetical protein	Scaffold_14	696054	695818	678	0.240281	0	0.5	0
BLJAPNOD_06318	hypothetical protein	Scaffold_14	696780	696325	679	0.239408	0	0.5	0
BLJAPNOD_06319	hypothetical protein	Scaffold_14	698862	696991	680	0.241799	0	0.5	0
BLJAPNOD_06320	hypothetical protein	Scaffold_14	701339	700890	681	0.241528	0	0.5	0
BLJAPNOD_06321	Outer membrane lipoprotein Omp16	Scaffold_14	703554	703000	682	0.241269	0	0	0
BLJAPNOD_06322	putative L,D-transpeptidase ErfK/SrfK	Scaffold_14	704228	703551	683	0.24251	0	0	0
BLJAPNOD_06323	Adenylate cyclase	Scaffold_14	704921	707038	684	0.233475	0	0	0
BLJAPNOD_06324	hypothetical protein	Scaffold_14	708679	707429	685	0.237675	0	0.5	0
BLJAPNOD_06325	hypothetical protein	Scaffold_14	709194	709607	686	0.241506	0	0.5	0
BLJAPNOD_06326	Group II intron-encoded protein LtrA	Scaffold_14	710531	709803	687	0.228611	0	0	0
BLJAPNOD_06939	Leukotoxin	Scaffold_31	216	1076	688	0.0755136	0	0	0
BLJAPNOD_06386	hypothetical protein	Scaffold_16	6	773	689	0.116264	0	0.5	0
BLJAPNOD_06387	Putative cysteine protease YraA	Scaffold_16	1574	987	690	0.116264	0	0	0
BLJAPNOD_06388	Xylitol-binding protein	Scaffold_16	2600	1635	691	0.116264	0	0	0
BLJAPNOD_06389	Ribose import permease protein RbsC	Scaffold_16	3625	2630	692	0.116264	0	0	0
BLJAPNOD_06390	Xylose import ATP-binding protein XylG	Scaffold_16	5183	3591	693	0.116264	0	0	0
BLJAPNOD_06391	HTH-type transcriptional regulator LutR	Scaffold_16	5866	5180	694	0.116264	0	0	0
BLJAPNOD_06392	Delta(1)-pyrroline-2-carboxylate reductase 1	Scaffold_16	5968	6972	695	0.116264	0	0	0
BLJAPNOD_06393	Long-chain-alcohol dehydrogenase 1	Scaffold_16	6994	8193	696	0.116264	0	0	0
BLJAPNOD_06394	Succinate-semialdehyde dehydrogenase [NADP(+)] GabD	Scaffold_16	8208	9671	697	0.116264	0	0	0
BLJAPNOD_06395	Carboxylesterase NlhH	Scaffold_16	9687	10526	698	0.116264	0	0	0
BLJAPNOD_06396	Toxin FitB	Scaffold_16	12191	11769	699	0.116264	0	0	0
BLJAPNOD_06397	hypothetical protein	Scaffold_16	12442	12188	700	0.116264	0	0.5	0
BLJAPNOD_05380	DNA-invertase hin	Scaffold_11	964	1881	701	0.195694	0	0	0
BLJAPNOD_05381	hypothetical protein	Scaffold_11	2139	2558	702	0.204096	0	0.5	0
BLJAPNOD_05382	hypothetical protein	Scaffold_11	3457	2555	703	0.213115	0	0.5	0
BLJAPNOD_05383	hypothetical protein	Scaffold_11	5402	3423	704	0.21597	0	0.5	0
BLJAPNOD_05384	hypothetical protein	Scaffold_11	7054	5840	705	0.21588	0	0.5	0
BLJAPNOD_05386	Chromosome-partitioning protein ParB	Scaffold_11	8191	7211	706	0.214091	0	0	0
BLJAPNOD_05387	Sporulation initiation inhibitor protein Soj	Scaffold_11	9446	8244	707	0.212342	0	0	0
BLJAPNOD_05388	Acyl-homoserine-lactone synthase	Scaffold_11	9845	10471	708	0.211865	0	0	0
BLJAPNOD_05389	Type IV secretion system protein VirB11	Scaffold_11	10482	11459	709	0.217294	0	0	0
BLJAPNOD_05390	hypothetical protein	Scaffold_11	11449	11832	710	0.223048	0	0.5	0
BLJAPNOD_05391	hypothetical protein	Scaffold_11	11825	12124	711	0.228598	0	0.5	0
BLJAPNOD_05392	Type IV secretion system protein virB4	Scaffold_11	12133	14589	712	0.226585	0	0	0
BLJAPNOD_05393	hypothetical protein	Scaffold_11	14561	15364	713	0.224694	0	0.5	0
BLJAPNOD_05394	hypothetical protein	Scaffold_11	15361	15534	714	0.230027	0	0.5	0
BLJAPNOD_05395	hypothetical protein	Scaffold_11	15539	16723	715	0.231518	0	0.5	0
BLJAPNOD_05396	hypothetical protein	Scaffold_11	16740	17402	716	0.231273	0	0.5	0
BLJAPNOD_05397	Type IV secretion system protein virB9	Scaffold_11	17420	18232	717	0.228042	0	0	0
BLJAPNOD_05398	hypothetical protein	Scaffold_11	18235	18672	718	0.225394	0	0.5	0
BLJAPNOD_05399	Type IV secretion system protein PtlG	Scaffold_11	18683	19966	719	0.224388	0	0	0
BLJAPNOD_05400	putative transcriptional activator protein TraR	Scaffold_11	20247	20951	720	0.223356	0	0	0
BLJAPNOD_05401	putative transcriptional repressor TraM	Scaffold_11	21278	20904	721	0.226265	0	0	0
BLJAPNOD_05402	hypothetical protein	Scaffold_11	21483	21668	722	0.224331	0	0.5	0
BLJAPNOD_05403	hypothetical protein	Scaffold_11	22097	22726	723	0.224835	0	0.5	0
BLJAPNOD_05404	hypothetical protein	Scaffold_11	22723	23097	724	0.224829	0	0.5	0
BLJAPNOD_05405	hypothetical protein	Scaffold_11	23709	23101	725	0.223872	0	0.5	0
BLJAPNOD_05406	hypothetical protein	Scaffold_11	24886	23726	726	0.226972	0	0.5	0
BLJAPNOD_05407	hypothetical protein	Scaffold_11	25442	24876	727	0.227537	0	0.5	0
BLJAPNOD_05408	ATP-dependent RecD-like DNA helicase	Scaffold_11	28747	25439	728	0.229054	0	0	0
BLJAPNOD_05409	hypothetical protein	Scaffold_11	29003	29305	729	0.237673	0	0.5	0
BLJAPNOD_05410	hypothetical protein	Scaffold_11	29310	29525	730	0.242488	0	0.5	0
BLJAPNOD_05411	Conjugal transfer protein TraG	Scaffold_11	29512	31437	731	0.241477	0	0	0
BLJAPNOD_05412	hypothetical protein	Scaffold_11	31814	32113	732	0.24999	0	0.5	0
BLJAPNOD_05413	hypothetical protein	Scaffold_11	32371	32207	733	0.249215	0	0.5	0
BLJAPNOD_05414	hypothetical protein	Scaffold_11	32600	32923	734	0.245692	0	0.5	0
BLJAPNOD_05415	hypothetical protein	Scaffold_11	32913	33209	735	0.243128	0	0.5	0
BLJAPNOD_05416	hypothetical protein	Scaffold_11	33863	33447	736	0.23649	0	0.5	0
BLJAPNOD_05417	hypothetical protein	Scaffold_11	34126	33860	737	0.23015	0	0.5	0
BLJAPNOD_05418	hypothetical protein	Scaffold_11	34498	34253	738	0.223795	0	0.5	0
BLJAPNOD_05419	hypothetical protein	Scaffold_11	34691	37054	739	0.217306	0	0.5	0
BLJAPNOD_05420	hypothetical protein	Scaffold_11	38350	38042	740	0.210718	0	0.5	0
BLJAPNOD_05421	hypothetical protein	Scaffold_11	38439	38705	741	0.201633	0	0.5	0
BLJAPNOD_05422	hypothetical protein	Scaffold_11	38837	39013	742	0.195022	0	0.5	0
BLJAPNOD_05423	DNA primase TraC	Scaffold_11	39960	39034	743	0.187517	0	0	0
BLJAPNOD_05424	hypothetical protein	Scaffold_11	40847	40260	744	0.184127	0	0.5	0
BLJAPNOD_05425	Chromosome-partitioning protein Spo0J	Scaffold_11	43297	41558	745	0.181905	0	0	0
BLJAPNOD_05426	hypothetical protein	Scaffold_11	49136	44031	746	0.180521	0	0.5	0
BLJAPNOD_05427	hypothetical protein	Scaffold_11	49829	49224	747	0.180647	0	0.5	0
BLJAPNOD_05428	hypothetical protein	Scaffold_11	50926	49883	748	0.180653	0	0.5	0
BLJAPNOD_05429	hypothetical protein	Scaffold_11	51155	51259	749	0.176191	0	0.5	0
BLJAPNOD_05430	hypothetical protein	Scaffold_11	51402	51262	750	0.170664	0	0.5	0
BLJAPNOD_05431	Na(+)/H(+) antiporter NhaA	Scaffold_11	51890	53098	751	0.164787	0	0	0
BLJAPNOD_05432	hypothetical protein	Scaffold_11	53257	54045	752	0.164645	0	0.5	0
BLJAPNOD_05433	hypothetical protein	Scaffold_11	54542	54102	753	0.164544	0	0.5	0
BLJAPNOD_05434	hypothetical protein	Scaffold_11	54655	55047	754	0.158935	0	0.5	0
BLJAPNOD_05435	Chloride/fluoride channel protein	Scaffold_11	55239	57056	755	0.155302	0	0	0
BLJAPNOD_05436	hypothetical protein	Scaffold_11	57375	57632	756	0.152658	0	0.5	0
BLJAPNOD_05437	Enolase	Scaffold_11	57933	59198	757	0.151438	0	0	0
BLJAPNOD_05438	hypothetical protein	Scaffold_11	59212	60027	758	0.150104	0	0.5	0
BLJAPNOD_05439	Transcriptional repressor SdpR	Scaffold_11	60186	60518	759	0.147215	0	0	0
BLJAPNOD_05440	NADPH-dependent FMN reductase ArsH	Scaffold_11	60567	61274	760	0.144497	0	0	0
BLJAPNOD_05441	hypothetical protein	Scaffold_11	61271	62491	761	0.139619	0	0.5	0
BLJAPNOD_05442	putative oxidoreductase CzcO	Scaffold_11	63484	62441	762	0.138957	0	0	0
BLJAPNOD_05443	Arsenical-resistance protein Acr3	Scaffold_11	64571	63501	763	0.139454	0	0	0
BLJAPNOD_05444	Arsenate reductase	Scaffold_11	65091	64657	764	0.140348	0	0	0
BLJAPNOD_05445	Arsenate-mycothiol transferase ArsC1	Scaffold_11	65723	65196	765	0.14052	0	0	0
BLJAPNOD_05446	hypothetical protein	Scaffold_11	65956	65837	766	0.137569	0	0.5	0
BLJAPNOD_05447	Phosphate-import permease protein PhnE	Scaffold_11	67277	66459	767	0.137532	0	0	0
BLJAPNOD_05448	Phosphate-import permease protein PhnE	Scaffold_11	68092	67277	768	0.137509	0	0	0
BLJAPNOD_05449	Phosphate-import ATP-binding protein PhnC	Scaffold_11	68931	68092	769	0.131109	0	0	0
BLJAPNOD_05450	Phosphate-import protein PhnD	Scaffold_11	69958	69005	770	0.124796	0	0	0
BLJAPNOD_05451	Protein ArsC	Scaffold_11	70583	70936	771	0.122335	0	0	0
BLJAPNOD_05452	Phosphate regulon transcriptional regulatory protein PhoB	Scaffold_11	71605	70943	772	0.111328	0	0	0
BLJAPNOD_05453	hypothetical protein	Scaffold_11	72312	71611	773	0.109308	0	0.5	0
BLJAPNOD_05454	Phosphate import ATP-binding protein PstB	Scaffold_11	73164	72322	774	0.107376	0	0	0
BLJAPNOD_05455	Phosphate transport system permease protein PstA	Scaffold_11	74129	73182	775	0.104369	0	0	0
BLJAPNOD_05456	Phosphate transport system permease protein PstC 1	Scaffold_11	75052	74129	776	0.103414	0	0	0
BLJAPNOD_05457	Phosphate-binding protein PstS	Scaffold_11	76147	75110	777	0.102354	0	0	0
BLJAPNOD_05458	Phosphate regulon transcriptional regulatory protein PhoB	Scaffold_11	76512	77204	778	0.101169	0	0	0
BLJAPNOD_05459	Phosphate-import protein PhnD	Scaffold_11	77384	78304	779	0.10102	0	0	0
BLJAPNOD_05460	Sporulation kinase E	Scaffold_11	78301	79767	780	0.0998626	0	0	0
BLJAPNOD_05461	Transcriptional regulatory protein ZraR	Scaffold_11	79757	81085	781	0.101603	0	0	0
BLJAPNOD_05462	Arsenite oxidase subunit AioB	Scaffold_11	81223	81750	782	0.100102	0	0	0
BLJAPNOD_05463	Arsenite oxidase subunit AioA	Scaffold_11	81763	84300	783	0.097766	0	0	0
BLJAPNOD_05464	Cytochrome c2	Scaffold_11	84390	84773	784	0.0954626	0	0	0
BLJAPNOD_05465	Molybdopterin molybdenumtransferase	Scaffold_11	84850	86148	785	0.0942609	0	0	0
BLJAPNOD_05466	hypothetical protein	Scaffold_11	86669	87025	786	0.0932676	0	0.5	0
BLJAPNOD_05467	hypothetical protein	Scaffold_11	87531	87031	787	0.090871	0	0.5	0
BLJAPNOD_05468	hypothetical protein	Scaffold_11	88073	87567	788	0.0869524	0	0.5	0
BLJAPNOD_05469	hypothetical protein	Scaffold_11	89047	88109	789	0.0825389	0	0.5	0
BLJAPNOD_05470	hypothetical protein	Scaffold_11	89726	89040	790	0.0788317	0	0.5	0
BLJAPNOD_05471	hypothetical protein	Scaffold_11	92711	89736	791	0.075403	0	0.5	0
BLJAPNOD_05472	hypothetical protein	Scaffold_11	93728	92895	792	0.0717387	0	0.5	0
BLJAPNOD_05473	hypothetical protein	Scaffold_11	94573	93776	793	0.0706368	0	0.5	0
BLJAPNOD_05474	hypothetical protein	Scaffold_11	96334	94589	794	0.0689891	0	0.5	0
BLJAPNOD_05475	hypothetical protein	Scaffold_11	96558	96331	795	0.0695587	0	0.5	0
BLJAPNOD_05476	hypothetical protein	Scaffold_11	97298	96555	796	0.071376	0	0.5	0
BLJAPNOD_05477	hypothetical protein	Scaffold_11	98008	97415	797	0.0760351	0	0.5	0
BLJAPNOD_05478	hypothetical protein	Scaffold_11	98031	98135	798	0.0800054	0	0.5	0
BLJAPNOD_05479	hypothetical protein	Scaffold_11	98226	102041	799	0.0822181	0	0.5	0
BLJAPNOD_05480	Toxin FitB	Scaffold_11	102436	102077	800	0.0842882	0	0	0
BLJAPNOD_05481	hypothetical protein	Scaffold_11	103120	102527	801	0.0864012	0	0.5	0
BLJAPNOD_05482	hypothetical protein	Scaffold_11	104341	103211	802	0.0894778	0	0.5	0
BLJAPNOD_05483	hypothetical protein	Scaffold_11	105008	104577	803	0.0893972	0	0.5	0
BLJAPNOD_05484	hypothetical protein	Scaffold_11	105273	104995	804	0.0893902	0	0.5	0
BLJAPNOD_05485	Tyrosine recombinase XerC	Scaffold_11	105351	106511	805	0.0922411	0	1.5	0
BLJAPNOD_05486	hypothetical protein	Scaffold_11	108026	106857	806	0.0960032	0	0.5	0
BLJAPNOD_05488	Chromosome-partitioning protein ParB	Scaffold_11	109241	108237	807	0.0982837	0	0	0
BLJAPNOD_05489	Sporulation initiation inhibitor protein Soj	Scaffold_11	110553	109345	808	0.098918	0	0	0
BLJAPNOD_05490	Type IV secretion system protein VirB11	Scaffold_11	110921	111886	809	0.100538	0	0	0
BLJAPNOD_05491	hypothetical protein	Scaffold_11	111876	112268	810	0.105983	0	0.5	0
BLJAPNOD_05492	hypothetical protein	Scaffold_11	112261	112560	811	0.107206	0	0.5	0
BLJAPNOD_05493	Type IV secretion system protein virB4	Scaffold_11	112571	115006	812	0.110056	0	0	0
BLJAPNOD_05494	hypothetical protein	Scaffold_11	114999	115802	813	0.112966	0	0.5	0
BLJAPNOD_05495	hypothetical protein	Scaffold_11	115977	117158	814	0.118184	0	0.5	0
BLJAPNOD_05496	hypothetical protein	Scaffold_11	117180	117842	815	0.121022	0	0.5	0
BLJAPNOD_05497	Type IV secretion system protein virB9	Scaffold_11	117858	118688	816	0.125356	0	0	0
BLJAPNOD_05498	hypothetical protein	Scaffold_11	118692	119135	817	0.129159	0	0.5	0
BLJAPNOD_05499	Type IV secretion system protein PtlG	Scaffold_11	119148	120443	818	0.13396	0	0	0
BLJAPNOD_05500	Acyl-homoserine-lactone synthase	Scaffold_11	121145	120483	819	0.137137	0	0	0
BLJAPNOD_05501	HTH-type quorum sensing-dependent transcriptional regulator VjbR	Scaffold_11	121982	121263	820	0.142241	0	0	0
BLJAPNOD_05502	Transcriptional repressor TraM	Scaffold_11	122535	122834	821	0.147643	0	0	0
BLJAPNOD_05503	Transcriptional activator protein TraR	Scaffold_11	123553	122849	822	0.152207	0	0	0
BLJAPNOD_05504	hypothetical protein	Scaffold_11	123858	124109	823	0.159315	0	0.5	0
BLJAPNOD_05505	hypothetical protein	Scaffold_11	124106	124240	824	0.163758	0	0.5	0
BLJAPNOD_05506	hypothetical protein	Scaffold_11	124244	124999	825	0.167742	0	0.5	0
BLJAPNOD_05507	hypothetical protein	Scaffold_11	125000	125620	826	0.171742	0	0.5	0
BLJAPNOD_05508	hypothetical protein	Scaffold_11	126264	125653	827	0.177314	0	0.5	0
BLJAPNOD_05509	hypothetical protein	Scaffold_11	127448	126282	828	0.186321	0	0.5	0
BLJAPNOD_05510	hypothetical protein	Scaffold_11	128004	127438	829	0.196791	0	0.5	0
BLJAPNOD_05511	ATP-dependent RecD-like DNA helicase	Scaffold_11	131324	128001	830	0.206798	0	0	0
BLJAPNOD_05512	hypothetical protein	Scaffold_11	131575	131871	831	0.211514	0	0.5	0
BLJAPNOD_05513	hypothetical protein	Scaffold_11	131876	132091	832	0.216766	0	0.5	0
BLJAPNOD_05514	Conjugal transfer protein TraG	Scaffold_11	132078	134015	833	0.219488	0	0	0
BLJAPNOD_05515	hypothetical protein	Scaffold_11	134044	134241	834	0.22237	0	0.5	0
BLJAPNOD_05516	hypothetical protein	Scaffold_11	134452	134712	835	0.224161	0	0.5	0
BLJAPNOD_05517	Endonuclease YncB	Scaffold_11	134853	135305	836	0.225176	0	0	0
BLJAPNOD_05518	hypothetical protein	Scaffold_11	135515	135342	837	0.224445	0	0.5	0
BLJAPNOD_05519	hypothetical protein	Scaffold_11	135972	135808	838	0.224183	0	0.5	0
BLJAPNOD_05520	hypothetical protein	Scaffold_11	136604	136296	839	0.226282	0	0.5	0
BLJAPNOD_05521	hypothetical protein	Scaffold_11	137098	137271	840	0.228585	0	0.5	0
BLJAPNOD_05522	DNA primase TraC	Scaffold_11	138198	137275	841	0.23092	0	0	0
BLJAPNOD_05523	hypothetical protein	Scaffold_11	139063	138476	842	0.232612	0	0.5	0
BLJAPNOD_05524	hypothetical protein	Scaffold_11	139758	139447	843	0.239067	0	0.5	0
BLJAPNOD_05525	hypothetical protein	Scaffold_11	140648	139755	844	0.245591	0	0.5	0
BLJAPNOD_05526	Chromosome-partitioning protein Spo0J	Scaffold_11	142402	140645	845	0.248372	0	0	0
BLJAPNOD_05527	hypothetical protein	Scaffold_11	147822	142825	846	0.249646	0	0.5	0
BLJAPNOD_05528	hypothetical protein	Scaffold_11	148393	148151	847	0.253614	0	0.5	0
BLJAPNOD_05529	hypothetical protein	Scaffold_11	148552	148421	848	0.260352	0	0.5	0
BLJAPNOD_05530	hypothetical protein	Scaffold_11	149169	148564	849	0.264438	0	0.5	0
BLJAPNOD_05531	hypothetical protein	Scaffold_11	150266	149232	850	0.260919	0	0.5	0
BLJAPNOD_06942	hypothetical protein	Scaffold_36	62	625	851	0.0659311	0	0.5	0
BLJAPNOD_06943	Arsenical pump-driving ATPase	Scaffold_36	3011	1245	852	0.0659311	0	0	0
BLJAPNOD_06944	Zinc-transporting ATPase	Scaffold_36	4639	3293	853	0.0659311	0	0	0
BLJAPNOD_06945	hypothetical protein	Scaffold_36	5124	4588	854	0.0659311	0	0.5	0
BLJAPNOD_06946	Sensor protein QseC	Scaffold_36	6641	5271	855	0.0659311	0	0	0
BLJAPNOD_06947	Transcriptional regulatory protein QseB	Scaffold_36	7297	6638	856	0.0659311	0	0	0
BLJAPNOD_06948	hypothetical protein	Scaffold_36	7425	7706	857	0.0659311	0	0.5	0
BLJAPNOD_06949	hypothetical protein	Scaffold_36	7769	8068	858	0.0659311	0	0.5	0
BLJAPNOD_06950	hypothetical protein	Scaffold_36	8096	8566	859	0.0659311	0	0.5	0
BLJAPNOD_06951	Bifunctional cytochrome P450/NADPH--P450 reductase	Scaffold_36	8585	10783	860	0.0659311	0	0	0
BLJAPNOD_06952	FAD:protein FMN transferase	Scaffold_36	10764	11705	861	0.0659311	0	0	0
BLJAPNOD_06953	hypothetical protein	Scaffold_36	11783	12478	862	0.0659311	0	0.5	0
BLJAPNOD_06954	hypothetical protein	Scaffold_36	12764	13018	863	0.0659311	0	0.5	0
BLJAPNOD_06955	hypothetical protein	Scaffold_36	13015	13371	864	0.0659311	0	0.5	0
BLJAPNOD_05583	Carbonic anhydrase 2	Scaffold_13	1195	275	865	0.14342	0	0	0
BLJAPNOD_05584	hypothetical protein	Scaffold_13	1689	1135	866	0.148254	0	0.5	0
BLJAPNOD_05585	putative sulfate transporter	Scaffold_13	1708	3408	867	0.146695	0	0	0
BLJAPNOD_05586	Aspartate/alanine antiporter	Scaffold_13	3852	5543	868	0.142254	0	0	0
BLJAPNOD_05587	Lysine decarboxylase, inducible	Scaffold_13	5808	8534	869	0.138825	0	0	0
BLJAPNOD_05588	Aspartate/alanine antiporter	Scaffold_13	8701	10392	870	0.13494	0	0	0
BLJAPNOD_05589	hypothetical protein	Scaffold_13	11156	11989	871	0.132731	0	0.5	0
BLJAPNOD_05590	hypothetical protein	Scaffold_13	13356	12427	872	0.13069	0	0.5	0
BLJAPNOD_05591	HTH-type transcriptional repressor AcnR	Scaffold_13	14118	13432	873	0.127806	0	0	0
BLJAPNOD_05592	Macrolide export protein MacA	Scaffold_13	14261	15271	874	0.125215	0	0	0
BLJAPNOD_05593	Lipoprotein-releasing system transmembrane protein LolC	Scaffold_13	15279	16520	875	0.125178	0	0	0
BLJAPNOD_05594	Lipoprotein-releasing system ATP-binding protein LolD	Scaffold_13	16517	17224	876	0.125165	0	0	0
BLJAPNOD_05595	hypothetical protein	Scaffold_13	17407	17964	877	0.125495	0	0.5	0
BLJAPNOD_05596	Mannosylglucosyl-3-phosphoglycerate phosphatase	Scaffold_13	18615	20627	878	0.129313	0	0	0
BLJAPNOD_05597	hypothetical protein	Scaffold_13	20833	21387	879	0.132856	0	0.5	0
BLJAPNOD_05598	Adenylate cyclase 1	Scaffold_13	22810	21398	880	0.135009	0	0	0
BLJAPNOD_05599	Selenocysteine-containing peroxiredoxin PrxU	Scaffold_13	23006	23260	881	0.13459	0	0	0
BLJAPNOD_05600	Biofilm growth-associated repressor	Scaffold_13	23257	23691	882	0.135819	0	0	0
BLJAPNOD_05601	hypothetical protein	Scaffold_13	23721	23915	883	0.140234	0	0.5	0
BLJAPNOD_05602	hypothetical protein	Scaffold_13	25301	24093	884	0.144199	0	0.5	0
BLJAPNOD_05603	Ferredoxin--NADP reductase	Scaffold_13	26701	25304	885	0.144974	0	0	0
BLJAPNOD_05604	Transcriptional activator HlyU	Scaffold_13	27078	26758	886	0.144902	0	0	0
BLJAPNOD_05605	NADPH-dependent FMN reductase ArsH	Scaffold_13	27854	27186	887	0.144704	0	0	0
BLJAPNOD_05606	Arsenate reductase	Scaffold_13	28311	27889	888	0.146856	0	0	0
BLJAPNOD_05607	Arsenical-resistance protein Acr3	Scaffold_13	29387	28314	889	0.147445	0	0	0
BLJAPNOD_05608	Glutaredoxin arsenate reductase	Scaffold_13	29914	29387	890	0.148486	0	0	0
BLJAPNOD_05609	hypothetical protein	Scaffold_13	30470	29964	891	0.148442	0	0.5	0
BLJAPNOD_05610	hypothetical protein	Scaffold_13	31400	31684	892	0.14832	0	0.5	0
BLJAPNOD_05611	Copper-transporting P-type ATPase	Scaffold_13	34165	32264	893	0.140097	0	0	0
BLJAPNOD_05612	hypothetical protein	Scaffold_13	35087	34251	894	0.139013	0	0.5	0
BLJAPNOD_05613	hypothetical protein	Scaffold_13	35325	36563	895	0.136962	0	0.5	0
BLJAPNOD_05614	hypothetical protein	Scaffold_13	37127	36600	896	0.135744	0	0.5	0
BLJAPNOD_05615	hypothetical protein	Scaffold_13	37689	37216	897	0.139135	0	0.5	0
BLJAPNOD_05616	Osmotically-inducible protein Y	Scaffold_13	38416	37742	898	0.137888	0	0	0
BLJAPNOD_05617	Blue-light-activated protein	Scaffold_13	40970	39087	899	0.132833	0	0	0
BLJAPNOD_05618	Nitrogen fixation regulation protein FixK	Scaffold_13	41733	40951	900	0.131494	0	0	0
BLJAPNOD_05619	Transcriptional regulatory protein OmpR	Scaffold_13	41874	42605	901	0.128172	0	0	0
BLJAPNOD_05620	hypothetical protein	Scaffold_13	43043	42606	902	0.124164	0	0.5	0
BLJAPNOD_05621	Ornithine carbamoyltransferase	Scaffold_13	43331	44320	903	0.117861	0	0	0
BLJAPNOD_05622	Ribonuclease	Scaffold_13	44400	46022	904	0.112167	0	0	0
BLJAPNOD_05623	Calcium-transporting ATPase 1	Scaffold_13	48892	46166	905	0.110735	0	0	0
BLJAPNOD_05624	hypothetical protein	Scaffold_13	49992	49162	906	0.10953	0	0.5	0
BLJAPNOD_05625	Alpha-crystallin	Scaffold_13	50588	50061	907	0.114765	0	0	0
BLJAPNOD_05626	hypothetical protein	Scaffold_13	50842	51060	908	0.122653	0	0.5	0
BLJAPNOD_05627	Putative universal stress protein	Scaffold_13	51632	51111	909	0.1296	0	0	0
BLJAPNOD_05628	hypothetical protein	Scaffold_13	52116	52451	910	0.136124	0	0.5	0
BLJAPNOD_05629	Secreted effector protein PipB2	Scaffold_13	52881	53618	911	0.139893	0	0	0
BLJAPNOD_05630	Inorganic triphosphatase	Scaffold_13	54448	53963	912	0.143445	0	0	0
BLJAPNOD_05631	Moderate conductance mechanosensitive channel YbiO	Scaffold_13	54924	57017	913	0.14777	0	0	0
BLJAPNOD_05632	hypothetical protein	Scaffold_13	57026	57157	914	0.151587	0	0.5	0
BLJAPNOD_05633	Fructose dehydrogenase large subunit	Scaffold_13	58874	57159	915	0.152952	0	0	0
BLJAPNOD_05634	hypothetical protein	Scaffold_13	59308	59003	916	0.15395	0	0.5	0
BLJAPNOD_05635	hypothetical protein	Scaffold_13	59313	59489	917	0.154928	0	0.5	0
BLJAPNOD_05636	hypothetical protein	Scaffold_13	59986	64479	918	0.153356	0	0.5	0
BLJAPNOD_05637	HTH-type transcriptional regulator CynR	Scaffold_13	66209	65313	919	0.153837	0	0	0
BLJAPNOD_05638	Ribose import ATP-binding protein RbsA	Scaffold_13	67801	66242	920	0.156667	0	0	0
BLJAPNOD_05639	hypothetical protein	Scaffold_13	68739	67807	921	0.162854	0	0.5	0
BLJAPNOD_05640	hypothetical protein	Scaffold_13	69912	68818	922	0.164503	0	0.5	0
BLJAPNOD_05641	Purine-binding protein	Scaffold_13	70971	69982	923	0.163576	0	0	0
BLJAPNOD_05642	Pterin deaminase	Scaffold_13	72321	71026	924	0.1637	0	0	0
BLJAPNOD_05643	Decarboxylase NovR	Scaffold_13	73332	72544	925	0.167798	0	0	0
BLJAPNOD_05644	HTH-type transcriptional regulator GltC	Scaffold_13	74426	73530	926	0.172624	0	0	0
BLJAPNOD_05645	Uric acid transporter UacT	Scaffold_13	74587	75978	927	0.177945	0	0	0
BLJAPNOD_05646	Carbon monoxide dehydrogenase medium chain	Scaffold_13	76042	76905	928	0.179167	0	0	0
BLJAPNOD_05647	Nicotinate dehydrogenase small FeS subunit	Scaffold_13	76902	77384	929	0.183019	0	0	0
BLJAPNOD_05648	Xanthine dehydrogenase molybdenum-binding subunit	Scaffold_13	77381	79687	930	0.18691	0	0	0
BLJAPNOD_05649	putative GTP-binding protein YjiA	Scaffold_13	79684	80823	931	0.195065	0	0	0
BLJAPNOD_05650	hypothetical protein	Scaffold_13	81221	82144	932	0.203479	0	0.5	0
BLJAPNOD_05651	hypothetical protein	Scaffold_13	82163	83107	933	0.210956	0	0.5	0
BLJAPNOD_05652	3-octaprenyl-4-hydroxybenzoate carboxy-lyase	Scaffold_13	83169	84542	934	0.219218	0	0	0
BLJAPNOD_05653	Flavin prenyltransferase UbiX	Scaffold_13	84546	85133	935	0.228779	0	0	0
BLJAPNOD_05654	hypothetical protein	Scaffold_13	85135	86067	936	0.240175	0	0.5	0
BLJAPNOD_05655	hypothetical protein	Scaffold_13	86757	87293	937	0.245783	0	0.5	0
BLJAPNOD_05656	hypothetical protein	Scaffold_13	87519	87725	938	0.257181	0	0.5	0
BLJAPNOD_05657	Glutamate synthase [NADPH] large chain	Scaffold_13	87890	89548	939	0.26777	0	0	0
BLJAPNOD_05658	hypothetical protein	Scaffold_13	90515	89724	940	0.279463	0	0.5	0
BLJAPNOD_05659	hypothetical protein	Scaffold_13	91157	90720	941	0.291311	0	0.5	0
BLJAPNOD_05660	hypothetical protein	Scaffold_13	91585	91154	942	0.291359	0	0.5	0
BLJAPNOD_05661	putative metallo-hydrolase	Scaffold_13	92529	91591	943	0.289682	0	0	0
BLJAPNOD_05662	Selenocysteine-containing peroxiredoxin PrxU	Scaffold_13	92660	93298	944	0.286483	0	0	0
BLJAPNOD_05663	Biofilm growth-associated repressor	Scaffold_13	93271	93714	945	0.282544	0	0	0
BLJAPNOD_05664	hypothetical protein	Scaffold_13	93987	94349	946	0.277914	0	0.5	0
BLJAPNOD_05665	hypothetical protein	Scaffold_13	94505	94894	947	0.271188	0	0.5	0
BLJAPNOD_05666	hypothetical protein	Scaffold_13	95899	95276	948	0.265175	0	0.5	0
BLJAPNOD_05667	hypothetical protein	Scaffold_13	96253	96029	949	0.25968	0	0.5	0
BLJAPNOD_05668	Ferric enterobactin transport system permease protein FepG	Scaffold_13	96409	97311	950	0.255909	0	0	0
BLJAPNOD_05669	Ferric enterobactin transport ATP-binding protein FepC	Scaffold_13	97308	98105	951	0.252913	0	0	0
BLJAPNOD_05670	putative D-xylose utilization operon transcriptional repressor	Scaffold_13	98360	99043	952	0.249236	0	0	0
BLJAPNOD_05671	NAD/NADP-dependent betaine aldehyde dehydrogenase	Scaffold_13	99033	100484	953	0.245745	0	0	0
BLJAPNOD_05672	4-formylbenzenesulfonate dehydrogenase TsaC1/TsaC2	Scaffold_13	100567	101313	954	0.2435	0	0	0
BLJAPNOD_05673	Glutathione-binding protein GsiB	Scaffold_13	101357	102829	955	0.242646	0	0	0
BLJAPNOD_05674	Glutathione transport system permease protein GsiC	Scaffold_13	102987	103937	956	0.241653	0	0	0
BLJAPNOD_05675	Glutathione transport system permease protein GsiD	Scaffold_13	103937	104797	957	0.238115	0	0	0
BLJAPNOD_05676	Oligopeptide transport ATP-binding protein OppD	Scaffold_13	104794	105810	958	0.234179	0	0	0
BLJAPNOD_05677	Oligopeptide transport ATP-binding protein OppF	Scaffold_13	105807	106781	959	0.227965	0	0	0
BLJAPNOD_05678	Acylamidase	Scaffold_13	106837	108228	960	0.223709	0	0	0
BLJAPNOD_05679	hypothetical protein	Scaffold_13	108225	108476	961	0.214722	0	0.5	0
BLJAPNOD_05680	hypothetical protein	Scaffold_13	109065	109415	962	0.209369	0	0.5	0
BLJAPNOD_05681	hypothetical protein	Scaffold_13	109599	111356	963	0.202954	0	0.5	0
BLJAPNOD_05682	Integration host factor subunit alpha	Scaffold_13	111953	111675	964	0.195775	0	0	0
BLJAPNOD_05683	hypothetical protein	Scaffold_13	112508	112137	965	0.189693	0	0.5	0
BLJAPNOD_05684	hypothetical protein	Scaffold_13	113261	113148	966	0.188271	0	0.5	0
BLJAPNOD_05685	Alpha-ketoglutaric semialdehyde dehydrogenase	Scaffold_13	114906	113467	967	0.186723	0	0	0
BLJAPNOD_05686	Glutathione import ATP-binding protein GsiA	Scaffold_13	116671	115058	968	0.1869	0	0	0
BLJAPNOD_05687	Glutathione transport system permease protein GsiD	Scaffold_13	117486	116668	969	0.186447	0	0	0
BLJAPNOD_05688	Glutathione transport system permease protein GsiC	Scaffold_13	118427	117483	970	0.184815	0	0	0
BLJAPNOD_05689	Oligopeptide-binding protein AppA	Scaffold_13	120002	118443	971	0.179473	0	0	0
BLJAPNOD_05690	Transcriptional regulator NanR	Scaffold_13	121054	120143	972	0.173802	0	0	0
BLJAPNOD_05691	hypothetical protein	Scaffold_13	121186	122304	973	0.16944	0	0.5	0
BLJAPNOD_05692	Beta-alanine--pyruvate aminotransferase	Scaffold_13	122362	123690	974	0.163628	0	0	0
BLJAPNOD_05693	hypothetical protein	Scaffold_13	124201	124404	975	0.15485	0	0.5	0
BLJAPNOD_05694	hypothetical protein	Scaffold_13	124829	124572	976	0.143471	0	0.5	0
BLJAPNOD_05695	hypothetical protein	Scaffold_13	126021	125308	977	0.13236	0	0.5	0
BLJAPNOD_05696	hypothetical protein	Scaffold_13	126043	126981	978	0.118515	0	0.5	0
BLJAPNOD_05697	NADP-dependent 3-hydroxy acid dehydrogenase YdfG	Scaffold_13	127075	127824	979	0.103917	0	0	0
BLJAPNOD_05698	hypothetical protein	Scaffold_13	128131	128526	980	0.0865389	0	0.5	0
BLJAPNOD_05699	HTH-type transcriptional regulator DmlR	Scaffold_13	129401	128475	981	0.0679001	0	0	0
BLJAPNOD_05700	2-haloacrylate reductase	Scaffold_13	129546	130535	982	0.0675266	0	0	0
BLJAPNOD_05701	Limonene 1,2-monooxygenase	Scaffold_13	130606	131595	983	0.0663778	0	0	0
BLJAPNOD_05702	Zinc-type alcohol dehydrogenase-like protein	Scaffold_13	131733	132755	984	0.0678893	0	0	0
BLJAPNOD_05703	hypothetical protein	Scaffold_13	132752	133084	985	0.0705603	0	0.5	0
BLJAPNOD_05532	hypothetical protein	Scaffold_12	323	72	986	0.14991	0	0.5	0
BLJAPNOD_05533	hypothetical protein	Scaffold_12	1067	834	987	0.148477	0	0.5	0
BLJAPNOD_05534	hypothetical protein	Scaffold_12	1903	1148	988	0.147344	0	0.5	0
BLJAPNOD_05535	hypothetical protein	Scaffold_12	3177	2233	989	0.147484	0	0.5	0
BLJAPNOD_05536	hypothetical protein	Scaffold_12	4577	3177	990	0.146791	0	0.5	0
BLJAPNOD_05537	hypothetical protein	Scaffold_12	5716	4589	991	0.145392	0	0.5	0
BLJAPNOD_05538	hypothetical protein	Scaffold_12	6759	5923	992	0.145048	0	0.5	0
BLJAPNOD_05539	hypothetical protein	Scaffold_12	7131	6808	993	0.144899	0	0.5	0
BLJAPNOD_05540	hypothetical protein	Scaffold_12	8183	7368	994	0.144015	0	0.5	0
BLJAPNOD_05541	hypothetical protein	Scaffold_12	8612	8346	995	0.144055	0	0.5	0
BLJAPNOD_05542	hypothetical protein	Scaffold_12	8713	9549	996	0.14923	0	0.5	0
BLJAPNOD_05543	hypothetical protein	Scaffold_12	10050	11213	997	0.152533	0	0.5	0
BLJAPNOD_05544	Phytochrome-like protein cph2	Scaffold_12	11340	11930	998	0.154136	0	0	0
BLJAPNOD_05545	hypothetical protein	Scaffold_12	12271	11966	999	0.155182	0	0.5	0
BLJAPNOD_05546	hypothetical protein	Scaffold_12	12511	12293	1000	0.153607	0	0.5	0
BLJAPNOD_05547	putative copper-exporting P-type ATPase V	Scaffold_12	14214	12508	1001	0.152481	0	0	0
BLJAPNOD_05548	hypothetical protein	Scaffold_12	15566	14760	1002	0.152919	0	0.5	0
BLJAPNOD_05549	Cbb3-type cytochrome c oxidase subunit FixP	Scaffold_12	16661	15780	1003	0.153225	0	0	0
BLJAPNOD_05550	hypothetical protein	Scaffold_12	16819	16652	1004	0.153862	0	0.5	0
BLJAPNOD_05551	hypothetical protein	Scaffold_12	17590	16838	1005	0.153692	0	0.5	0
BLJAPNOD_05552	hypothetical protein	Scaffold_12	19247	17595	1006	0.156878	0	0.5	0
BLJAPNOD_05553	hypothetical protein	Scaffold_12	19946	19671	1007	0.15948	0	0.5	0
BLJAPNOD_05554	Carbonic anhydrase 2	Scaffold_12	20652	21275	1008	0.161558	0	0	0
BLJAPNOD_05555	hypothetical protein	Scaffold_12	22007	21762	1009	0.160515	0	0.5	0
BLJAPNOD_05556	Nitrogen fixation regulation protein FixK	Scaffold_12	22745	23491	1010	0.161478	0	0	0
BLJAPNOD_05557	Vitamin B12-binding protein	Scaffold_12	23530	24636	1011	0.162404	0	0	0
BLJAPNOD_05558	Hemin transport system permease protein HmuU	Scaffold_12	24633	25697	1012	0.162448	0	0	0
BLJAPNOD_05559	Hemin import ATP-binding protein HmuV	Scaffold_12	25694	26461	1013	0.162268	0	0	0
BLJAPNOD_05560	Ferric enterobactin receptor	Scaffold_12	26620	28773	1014	0.166957	0	0	0
BLJAPNOD_05561	hypothetical protein	Scaffold_12	28790	29773	1015	0.171977	0	0.5	0
BLJAPNOD_05562	Putative aliphatic sulfonates transport permease protein SsuC	Scaffold_12	29770	30588	1016	0.174997	0	0	0
BLJAPNOD_05563	Aliphatic sulfonates import ATP-binding protein SsuB	Scaffold_12	30585	31325	1017	0.177769	0	0	0
BLJAPNOD_05564	hypothetical protein	Scaffold_12	31322	32506	1018	0.180867	0	0.5	0
BLJAPNOD_05565	Group 3 truncated hemoglobin ctb	Scaffold_12	32945	32538	1019	0.177235	0	0	0
BLJAPNOD_05566	hypothetical protein	Scaffold_12	33172	33378	1020	0.179693	0	0.5	0
BLJAPNOD_05567	hypothetical protein	Scaffold_12	33522	33851	1021	0.180374	0	0.5	0
BLJAPNOD_05568	Iron-sulfur cluster repair protein YtfE	Scaffold_12	34032	34721	1022	0.174567	0	0	0
BLJAPNOD_05569	hypothetical protein	Scaffold_12	35199	35525	1023	0.17675	0	0.5	0
BLJAPNOD_05570	5-formyltetrahydrofolate cyclo-ligase	Scaffold_12	36229	35558	1024	0.174481	0	0	0
BLJAPNOD_05571	HTH-type transcriptional regulator GltR	Scaffold_12	36348	37232	1025	0.171889	0	0	0
BLJAPNOD_05572	hypothetical protein	Scaffold_12	37295	38416	1026	0.169513	0	0.5	0
BLJAPNOD_05573	L-arabinolactonase	Scaffold_12	39686	38790	1027	0.171275	0	0	0
BLJAPNOD_05574	HTH-type transcriptional regulator LutR	Scaffold_12	39801	40523	1028	0.17302	0	0	0
BLJAPNOD_05575	D-galactonate dehydratase	Scaffold_12	40535	41737	1029	0.173847	0	0	0
BLJAPNOD_05576	hypothetical protein	Scaffold_12	41784	42764	1030	0.175527	0	0.5	0
BLJAPNOD_05577	Ribose import permease protein RbsC	Scaffold_12	42928	43905	1031	0.178131	0	0	0
BLJAPNOD_05578	Ribose import ATP-binding protein RbsA	Scaffold_12	43909	44640	1032	0.179882	0	0	0
BLJAPNOD_05579	Pyridoxal 4-dehydrogenase	Scaffold_12	44652	45395	1033	0.181578	0	0	0
BLJAPNOD_05580	Aldose 1-epimerase	Scaffold_12	45396	46295	1034	0.184412	0	0	0
BLJAPNOD_05581	hypothetical protein	Scaffold_12	46282	47418	1035	0.186277	0	0.5	0
BLJAPNOD_05582	hypothetical protein	Scaffold_12	47886	47344	1036	0.180368	0	0.5	0
BLJAPNOD_06956	2-hydroxy-3-oxopropionate reductase	Scaffold_38	919	17	1037	0.0755136	0	0	0
BLJAPNOD_06957	Inner membrane protein YihN	Scaffold_38	2335	1016	1038	0.0755136	0	0	0
BLJAPNOD_06958	3-succinoylsemialdehyde-pyridine dehydrogenase	Scaffold_38	3861	2431	1039	0.0755136	0	0	0
BLJAPNOD_06959	D-galactonate dehydratase	Scaffold_38	5097	3889	1040	0.0755136	0	0	0
BLJAPNOD_06960	Alcohol dehydrogenase [acceptor]	Scaffold_38	6720	5116	1041	0.0755136	0	0	0
BLJAPNOD_06961	Glycine cleavage system transcriptional activator	Scaffold_38	6846	7724	1042	0.0755136	0	0	0
BLJAPNOD_06962	hypothetical protein	Scaffold_38	9572	7794	1043	0.0755136	0	0.5	0
BLJAPNOD_06935	Bifunctional hemolysin/adenylate cyclase	Scaffold_19	236	3034	1044	0.0755136	0	0	0
BLJAPNOD_06456	Tyrosine-protein phosphatase	Scaffold_18	272	1183	1045	0.113907	0	0	0
BLJAPNOD_06457	Glycine cleavage system transcriptional activator	Scaffold_18	2770	1853	1046	0.115038	0	0	0
BLJAPNOD_06458	Succinyl-diaminopimelate desuccinylase	Scaffold_18	2873	4267	1047	0.116423	0	0	0
BLJAPNOD_06459	Nopaline-binding periplasmic protein	Scaffold_18	4302	5132	1048	0.136127	0	0	0
BLJAPNOD_06460	Octopine transport system permease protein OccQ	Scaffold_18	5139	5849	1049	0.14964	0	0	0
BLJAPNOD_06461	Octopine transport system permease protein OccM	Scaffold_18	5852	6592	1050	0.161291	0	0	0
BLJAPNOD_06462	hypothetical protein	Scaffold_18	6810	8444	1051	0.167924	0	0.5	0
BLJAPNOD_06463	hypothetical protein	Scaffold_18	9840	9037	1052	0.173937	0	0.5	0
BLJAPNOD_06464	hypothetical protein	Scaffold_18	10788	9997	1053	0.17686	0	0.5	0
BLJAPNOD_06465	hypothetical protein	Scaffold_18	12005	10899	1054	0.180018	0	0.5	0
BLJAPNOD_06466	hypothetical protein	Scaffold_18	14020	12587	1055	0.183714	0	0.5	0
BLJAPNOD_06467	hypothetical protein	Scaffold_18	14493	14107	1056	0.184027	0	0.5	0
BLJAPNOD_06468	hypothetical protein	Scaffold_18	14705	15166	1057	0.185919	0	0.5	0
BLJAPNOD_06469	hypothetical protein	Scaffold_18	15350	15141	1058	0.185065	0	0.5	0
BLJAPNOD_06470	hypothetical protein	Scaffold_18	16130	15771	1059	0.183466	0	0.5	0
BLJAPNOD_06471	Outer membrane porin F	Scaffold_18	17014	16436	1060	0.1817	0	0	0
BLJAPNOD_06472	hypothetical protein	Scaffold_18	17438	17019	1061	0.179894	0	0.5	0
BLJAPNOD_06473	hypothetical protein	Scaffold_18	17577	17855	1062	0.177872	0	0.5	0
BLJAPNOD_06474	hypothetical protein	Scaffold_18	18414	17962	1063	0.174377	0	0.5	0
BLJAPNOD_06475	Moderate conductance mechanosensitive channel YbiO	Scaffold_18	20450	18423	1064	0.170915	0	0	0
BLJAPNOD_06476	hypothetical protein	Scaffold_18	22127	20604	1065	0.163485	0	0.5	0
BLJAPNOD_06477	hypothetical protein	Scaffold_18	22588	22262	1066	0.15742	0	0.5	0
BLJAPNOD_06478	hypothetical protein	Scaffold_18	23385	22585	1067	0.152405	0	0.5	0
BLJAPNOD_06479	HTH-type transcriptional regulator VirS	Scaffold_18	23588	24526	1068	0.151343	0	0	0
BLJAPNOD_06480	hypothetical protein	Scaffold_18	24707	25072	1069	0.151688	0	0.5	0
BLJAPNOD_06481	hypothetical protein	Scaffold_18	26483	25551	1070	0.152112	0	0.5	0
BLJAPNOD_06482	hypothetical protein	Scaffold_18	26649	27620	1071	0.152727	0	0.5	0
BLJAPNOD_06483	hypothetical protein	Scaffold_18	27636	28517	1072	0.156712	0	0.5	0
BLJAPNOD_06484	hypothetical protein	Scaffold_18	28780	29601	1073	0.16166	0	0.5	0
BLJAPNOD_06485	Phosphogluconate dehydratase	Scaffold_18	29604	31502	1074	0.173052	0	0	0
BLJAPNOD_06486	Chloride/fluoride channel protein	Scaffold_18	31892	33706	1075	0.183465	0	0	0
BLJAPNOD_06487	hypothetical protein	Scaffold_18	33717	34154	1076	0.193869	0	0.5	0
BLJAPNOD_06488	hypothetical protein	Scaffold_18	34184	34366	1077	0.198368	0	0.5	0
BLJAPNOD_06489	hypothetical protein	Scaffold_18	34430	35011	1078	0.200068	0	0.5	0
BLJAPNOD_06490	hypothetical protein	Scaffold_18	35094	35903	1079	0.202264	0	0.5	0
BLJAPNOD_06491	hypothetical protein	Scaffold_18	37035	36064	1080	0.201179	0	0.5	0
BLJAPNOD_06492	hypothetical protein	Scaffold_18	37591	37220	1081	0.200468	0	0.5	0
BLJAPNOD_06493	HTH-type transcriptional regulator ZntR	Scaffold_18	37668	38117	1082	0.201925	0	0	0
BLJAPNOD_06494	hypothetical protein	Scaffold_18	39734	38151	1083	0.200211	0	0.5	0
BLJAPNOD_06495	hypothetical protein	Scaffold_18	40157	39804	1084	0.20018	0	0.5	0
BLJAPNOD_06496	hypothetical protein	Scaffold_18	40567	40154	1085	0.20068	0	0.5	0
BLJAPNOD_06497	hypothetical protein	Scaffold_18	43526	40914	1086	0.201163	0	0.5	0
BLJAPNOD_06498	hypothetical protein	Scaffold_18	43803	44069	1087	0.201988	0	0.5	0
BLJAPNOD_06499	hypothetical protein	Scaffold_18	44363	44671	1088	0.189985	0	0.5	0
BLJAPNOD_06500	hypothetical protein	Scaffold_18	44941	45387	1089	0.180622	0	0.5	0
BLJAPNOD_06501	Tail-specific protease	Scaffold_18	47613	45520	1090	0.172346	0	1	0
BLJAPNOD_06502	hypothetical protein	Scaffold_18	47993	49372	1091	0.166928	0	0.5	0
BLJAPNOD_06503	hypothetical protein	Scaffold_18	50122	49460	1092	0.161336	0	0.5	0
BLJAPNOD_06504	hypothetical protein	Scaffold_18	51323	50139	1093	0.15799	0	0.5	0
BLJAPNOD_06505	hypothetical protein	Scaffold_18	52129	51359	1094	0.15463	0	0.5	0
BLJAPNOD_06506	hypothetical protein	Scaffold_18	52609	52836	1095	0.149438	0	0.5	0
BLJAPNOD_06507	hypothetical protein	Scaffold_18	52866	53330	1096	0.145373	0	0.5	0
BLJAPNOD_06508	hypothetical protein	Scaffold_18	56427	53359	1097	0.139731	0	0.5	0
BLJAPNOD_06509	hypothetical protein	Scaffold_18	56902	57159	1098	0.136373	0	0.5	0
BLJAPNOD_06510	hypothetical protein	Scaffold_18	57571	57945	1099	0.133617	0	0.5	0
BLJAPNOD_06511	putative ABC transporter ATP-binding protein	Scaffold_18	58934	58143	1100	0.131335	0	0	0
BLJAPNOD_06512	Oligopeptide transport ATP-binding protein OppD	Scaffold_18	59880	58927	1101	0.128726	0	0	0
BLJAPNOD_06513	putative D,D-dipeptide transport system permease protein DdpC	Scaffold_18	60706	59867	1102	0.126912	0	0	0
BLJAPNOD_06514	Dipeptide transport system permease protein DppB	Scaffold_18	61725	60706	1103	0.126286	0	0	0
BLJAPNOD_06515	putative D,D-dipeptide-binding periplasmic protein DdpA	Scaffold_18	63321	61744	1104	0.125651	0	0	0
BLJAPNOD_06516	hypothetical protein	Scaffold_18	64484	63321	1105	0.124974	0	0.5	0
BLJAPNOD_06517	Acetophenone carboxylase gamma subunit	Scaffold_18	66028	64481	1106	0.123687	0	0	0
BLJAPNOD_06518	hypothetical protein	Scaffold_18	66546	66025	1107	0.123294	0	0.5	0
BLJAPNOD_06519	hypothetical protein	Scaffold_18	66570	66719	1108	0.122056	0	0.5	0
BLJAPNOD_06520	Non-heme chloroperoxidase	Scaffold_18	68013	67177	1109	0.120043	0	0	0
BLJAPNOD_06521	Enterobactin exporter EntS	Scaffold_18	69782	68178	1110	0.118822	0	0	0
BLJAPNOD_06522	hypothetical protein	Scaffold_18	70222	69779	1111	0.116476	0	0.5	0
BLJAPNOD_06523	N-substituted formamide deformylase	Scaffold_18	72450	70468	1112	0.111233	0	0	0
BLJAPNOD_06524	hypothetical protein	Scaffold_18	72731	72450	1113	0.10531	0	0.5	0
BLJAPNOD_06525	hypothetical protein	Scaffold_18	73491	72802	1114	0.0939278	0	0.5	0
BLJAPNOD_06526	Putative ring-cleaving dioxygenase MhqO	Scaffold_18	74578	73646	1115	0.0840964	0	0	0
BLJAPNOD_06527	HTH-type transcriptional regulator DmlR	Scaffold_18	74698	75597	1116	0.0720894	0	0	0
BLJAPNOD_06528	5-methylthioadenosine/S-adenosylhomocysteine deaminase	Scaffold_18	77156	75630	1117	0.06614	0	0	0
BLJAPNOD_06529	Pyrimidine-specific ribonucleoside hydrolase RihA	Scaffold_18	78091	77153	1118	0.0657338	0	0	0
BLJAPNOD_06530	Metallothiol transferase FosB	Scaffold_18	78513	78088	1119	0.0643835	0	0	0
BLJAPNOD_06531	hypothetical protein	Scaffold_18	79416	78523	1120	0.064618	0	0.5	0
BLJAPNOD_06532	hypothetical protein	Scaffold_18	80450	79413	1121	0.0617379	0	0.5	0
BLJAPNOD_06533	Autoinducer 2 import ATP-binding protein LsrA	Scaffold_18	82027	80447	1122	0.0571387	0	0	0
BLJAPNOD_06534	Purine-binding protein	Scaffold_18	83329	82280	1123	0.0565712	0	0	0
BLJAPNOD_06535	hypothetical protein	Scaffold_18	83732	83412	1124	0.0543636	0	0.5	0
BLJAPNOD_06536	Oxygen-dependent choline dehydrogenase	Scaffold_18	85370	83745	1125	0.0511751	0	0	0
BLJAPNOD_06537	Uracil-DNA glycosylase	Scaffold_18	86225	85374	1126	0.0478501	0	0	0
BLJAPNOD_06538	HTH-type transcriptional regulator RutR	Scaffold_18	86459	87103	1127	0.0439528	0	0	0
BLJAPNOD_06539	hypothetical protein	Scaffold_18	87346	87576	1128	0.0420706	0	0.5	0
BLJAPNOD_06540	RutC family protein YjgH	Scaffold_18	88098	87655	1129	0.040738	0	0	0
BLJAPNOD_06541	Tetracycline repressor protein class A from transposon 1721	Scaffold_18	88337	89050	1130	0.0392037	0	0	0
BLJAPNOD_06542	hypothetical protein	Scaffold_18	90442	89186	1131	0.0372353	0	0.5	0
BLJAPNOD_06543	Autoinducer 2-binding protein LsrB	Scaffold_18	91546	90515	1132	0.0354508	0	0	0
BLJAPNOD_06544	Autoinducer 2 import system permease protein LsrD	Scaffold_18	92559	91543	1133	0.0331818	0	0	0
BLJAPNOD_06545	Autoinducer 2 import system permease protein LsrC	Scaffold_18	93587	92556	1134	0.0313531	0	0	0
BLJAPNOD_06546	Autoinducer 2 import ATP-binding protein LsrA	Scaffold_18	95079	93580	1135	0.0332046	0	0	0
BLJAPNOD_06547	Transcriptional regulator LsrR	Scaffold_18	95322	96269	1136	0.0336959	0	0	0
BLJAPNOD_06548	Autoinducer-2 kinase	Scaffold_18	96278	97840	1137	0.0343178	0	0	0
BLJAPNOD_06549	(4S)-4-hydroxy-5-phosphonooxypentane-2,3-dione isomerase	Scaffold_18	97895	98194	1138	0.0346631	0	0	0
BLJAPNOD_06550	hypothetical protein	Scaffold_18	99435	98329	1139	0.0348703	0	0.5	0
BLJAPNOD_06551	hypothetical protein	Scaffold_18	100615	99443	1140	0.034902	0	0.5	0
BLJAPNOD_06552	hypothetical protein	Scaffold_18	101898	100720	1141	0.035699	0	0.5	0
BLJAPNOD_06553	Glycogen synthase	Scaffold_18	104610	101935	1142	0.0370594	0	0	0
BLJAPNOD_06554	hypothetical protein	Scaffold_18	106081	104600	1143	0.038649	0	0.5	0
BLJAPNOD_06555	hypothetical protein	Scaffold_18	106128	106253	1144	0.043165	0	0.5	0
BLJAPNOD_06556	GDP-mannose-dependent alpha-(1-6)-phosphatidylinositol monomannoside mannosyltransferase	Scaffold_18	107503	106274	1145	0.0488729	0	0	0
BLJAPNOD_06557	hypothetical protein	Scaffold_18	108123	107551	1146	0.0506363	0	0.5	0
BLJAPNOD_06558	Type I secretion system ATP-binding protein PrsD	Scaffold_18	108317	110089	1147	0.0531413	0	0	0
BLJAPNOD_06559	Type I secretion system membrane fusion protein PrsE	Scaffold_18	110086	111486	1148	0.053938	0	0	0
BLJAPNOD_06560	Leukotoxin	Scaffold_18	111754	112413	1149	0.0547215	0	0	0
BLJAPNOD_06561	Putative mycofactocin biosynthesis glycosyltransferase MftF	Scaffold_18	112475	114724	1150	0.0552387	0	0	0
BLJAPNOD_06562	Ubiquinone/menaquinone biosynthesis C-methyltransferase UbiE	Scaffold_18	114721	115560	1151	0.055806	0	0	0
BLJAPNOD_06563	Glycogen synthase	Scaffold_18	115557	116810	1152	0.0562701	0	0	0
BLJAPNOD_06564	hypothetical protein	Scaffold_18	116820	117548	1153	0.0576118	0	0.5	0
BLJAPNOD_06565	hypothetical protein	Scaffold_18	117551	119791	1154	0.0574505	0	0.5	0
BLJAPNOD_06566	D-inositol 3-phosphate glycosyltransferase	Scaffold_18	119788	121098	1155	0.0564933	0	0	0
BLJAPNOD_06567	hypothetical protein	Scaffold_18	121123	122310	1156	0.05613	0	0.5	0
BLJAPNOD_06568	UTP--glucose-1-phosphate uridylyltransferase	Scaffold_18	122328	123230	1157	0.055592	0	0	0
BLJAPNOD_06569	4-methylaminobutanoate oxidase (formaldehyde-forming)	Scaffold_18	125801	123351	1158	0.0561457	0	0	0
BLJAPNOD_06570	Glycerol-3-phosphate regulon repressor	Scaffold_18	126690	125890	1159	0.0556625	0	0	0
BLJAPNOD_06571	HTH-type transcriptional regulator CdhR	Scaffold_18	126882	127931	1160	0.054398	0	0	0
BLJAPNOD_06572	Hydroxypyruvate reductase	Scaffold_18	129030	128020	1161	0.0546323	0	0	0
BLJAPNOD_06573	Isoleucine 2-epimerase	Scaffold_18	130426	129065	1162	0.054798	0	0	0
BLJAPNOD_06574	HTH-type transcriptional activator CmpR	Scaffold_18	130567	131457	1163	0.0542304	0	0	0
BLJAPNOD_06575	Putrescine transport system permease protein PotH	Scaffold_18	134006	131991	1164	0.0541978	0	0	0
BLJAPNOD_06576	Spermidine/putrescine import ATP-binding protein PotA	Scaffold_18	135172	134009	1165	0.0547628	0	0	0
BLJAPNOD_06577	Spermidine/putrescine-binding periplasmic protein	Scaffold_18	136275	135253	1166	0.0567702	0	0	0
BLJAPNOD_06578	NADP-dependent glyceraldehyde-3-phosphate dehydrogenase	Scaffold_18	138065	136611	1167	0.0593726	0	0	0
BLJAPNOD_06579	Phosphonoacetate hydrolase	Scaffold_18	139344	138076	1168	0.0604567	0	0	0
BLJAPNOD_06580	2-aminoethylphosphonate--pyruvate transaminase	Scaffold_18	140568	139366	1169	0.0655646	0	0	0
BLJAPNOD_06581	hypothetical protein	Scaffold_18	142328	140670	1170	0.0724056	0	0.5	0
BLJAPNOD_06582	HTH-type transcriptional activator CmpR	Scaffold_18	142441	143331	1171	0.0762995	0	0	0
BLJAPNOD_06583	Inositol-1-monophosphatase	Scaffold_18	143484	144281	1172	0.0793986	0	0	0
BLJAPNOD_06584	hypothetical protein	Scaffold_18	145089	144262	1173	0.0830286	0	0.5	0
BLJAPNOD_06585	Sulfate/thiosulfate import ATP-binding protein CysA	Scaffold_18	146141	145086	1174	0.0842411	0	0	0
BLJAPNOD_06586	Trehalose transport system permease protein SugB	Scaffold_18	146987	146178	1175	0.0834472	0	0	0
BLJAPNOD_06587	Putrescine transport system permease protein PotH	Scaffold_18	147838	146984	1176	0.084344	0	0	0
BLJAPNOD_06588	hypothetical protein	Scaffold_18	148998	147856	1177	0.0871841	0	0.5	0
BLJAPNOD_06589	2-dehydro-3-deoxygluconokinase	Scaffold_18	149967	149035	1178	0.0877114	0	0	0
BLJAPNOD_06590	putative 6-phospho-beta-glucosidase	Scaffold_18	151349	149964	1179	0.0906896	0	0	0
BLJAPNOD_06591	putative HTH-type transcriptional regulator YurK	Scaffold_18	151474	152265	1180	0.0922589	0	0	0
BLJAPNOD_06592	hypothetical protein	Scaffold_18	152407	152640	1181	0.0937142	0	0.5	0
BLJAPNOD_06593	Acetoin catabolism regulatory protein	Scaffold_18	153001	154905	1182	0.0933025	0	0	0
BLJAPNOD_06594	Sorbitol dehydrogenase	Scaffold_18	155065	156141	1183	0.0939612	0	0	0
BLJAPNOD_06595	putative oxidoreductase CzcO	Scaffold_18	156219	158021	1184	0.0943347	0	0	0
BLJAPNOD_06596	Gamma-glutamylputrescine oxidoreductase	Scaffold_18	159514	158108	1185	0.0963609	0	0	0
BLJAPNOD_06597	hypothetical protein	Scaffold_18	159895	159518	1186	0.101109	0	0.5	0
BLJAPNOD_06598	N-substituted formamide deformylase	Scaffold_18	161692	159971	1187	0.108375	0	0	0
BLJAPNOD_06599	Transcriptional regulatory protein UhpA	Scaffold_18	161894	162790	1188	0.113943	0	0	0
BLJAPNOD_06600	Inner membrane ABC transporter permease protein YdcV	Scaffold_18	163637	162843	1189	0.117758	0	0	0
BLJAPNOD_06601	Putrescine transport system permease protein PotH	Scaffold_18	164531	163647	1190	0.12485	0	0	0
BLJAPNOD_06602	Spermidine/putrescine import ATP-binding protein PotA	Scaffold_18	165610	164543	1191	0.131996	0	0	0
BLJAPNOD_06603	Putrescine-binding periplasmic protein	Scaffold_18	166756	165650	1192	0.134571	0	0	0
BLJAPNOD_06604	hypothetical protein	Scaffold_18	167459	167034	1193	0.135977	0	0.5	0
BLJAPNOD_06605	hypothetical protein	Scaffold_18	168056	167469	1194	0.13858	0	0.5	0
BLJAPNOD_06606	hypothetical protein	Scaffold_18	169144	168338	1195	0.141059	0	0.5	0
BLJAPNOD_06607	Solute-binding protein	Scaffold_18	170454	169453	1196	0.143354	0	0	0
BLJAPNOD_06608	C4-dicarboxylate TRAP transporter large permease protein DctM	Scaffold_18	172301	170472	1197	0.14584	0	0	0
BLJAPNOD_06609	Alkanesulfonate monooxygenase	Scaffold_18	173457	172327	1198	0.149216	0	0	0
BLJAPNOD_06610	Putative aliphatic sulfonates-binding protein	Scaffold_18	174313	173468	1199	0.151115	0	0	0
BLJAPNOD_06611	Biofilm growth-associated repressor	Scaffold_18	174535	174900	1200	0.155656	0	0	0
BLJAPNOD_06612	Disulfide-bond oxidoreductase YfcG	Scaffold_18	174908	175567	1201	0.158986	0	0	0
BLJAPNOD_06613	Cystathionine beta-lyase MetC	Scaffold_18	176778	175588	1202	0.163385	0	0	0
BLJAPNOD_06614	L-cystine-binding protein FliY	Scaffold_18	177831	176884	1203	0.170621	0	0	0
BLJAPNOD_06615	hypothetical protein	Scaffold_18	178322	179134	1204	0.176088	0	0.5	0
BLJAPNOD_06616	Inner membrane protein YbjJ	Scaffold_18	179535	180698	1205	0.182167	0	0	0
BLJAPNOD_06617	Leucine dehydrogenase	Scaffold_18	180979	182094	1206	0.187728	0	0	0
BLJAPNOD_06618	hypothetical protein	Scaffold_18	182473	182219	1207	0.194418	0	0.5	0
BLJAPNOD_06619	Glycine betaine-binding protein OpuAC	Scaffold_18	183423	182557	1208	0.20164	0	0	0
BLJAPNOD_06620	Glycine betaine/proline betaine transport system permease protein ProW	Scaffold_18	184366	183488	1209	0.204948	0	0	0
BLJAPNOD_06621	Glycine betaine/proline betaine transport system ATP-binding protein ProV	Scaffold_18	185624	184392	1210	0.213669	0	0	0
BLJAPNOD_06622	hypothetical protein	Scaffold_18	186617	186066	1211	0.225737	0	0.5	0
BLJAPNOD_06623	hypothetical protein	Scaffold_18	187130	186630	1212	0.239437	0	0.5	0
BLJAPNOD_06624	hypothetical protein	Scaffold_18	187424	187672	1213	0.24914	0	0.5	0
BLJAPNOD_06625	hypothetical protein	Scaffold_18	187873	188661	1214	0.26219	0	0.5	0
BLJAPNOD_06626	hypothetical protein	Scaffold_18	189463	189038	1215	0.273638	0	0.5	0
BLJAPNOD_06627	2,5-dichloro-2,5-cyclohexadiene-1,4-diol dehydrogenase	Scaffold_18	190547	189792	1216	0.28772	0	0	0
BLJAPNOD_06628	putative L,D-transpeptidase ErfK/SrfK	Scaffold_18	190782	191372	1217	0.296978	0	0	0
BLJAPNOD_06629	hypothetical protein	Scaffold_18	191497	191631	1218	0.307937	0	0.5	0
BLJAPNOD_06630	hypothetical protein	Scaffold_18	191755	192342	1219	0.315669	0	0.5	0
BLJAPNOD_06631	hypothetical protein	Scaffold_18	192419	193000	1220	0.319543	0	0.5	0
BLJAPNOD_06632	hypothetical protein	Scaffold_18	193011	193796	1221	0.322229	0	0.5	0
BLJAPNOD_06633	Serine 3-dehydrogenase	Scaffold_18	193793	194683	1222	0.325258	0	0	0
BLJAPNOD_06634	Inner membrane protein alx	Scaffold_18	194853	195839	1223	0.328818	0	0	0
BLJAPNOD_06635	hypothetical protein	Scaffold_18	196187	195960	1224	0.329348	0	0.5	0
BLJAPNOD_06636	hypothetical protein	Scaffold_18	196429	196824	1225	0.325885	0	0.5	0
BLJAPNOD_06637	putative MFS-type transporter YhjX	Scaffold_18	196863	198158	1226	0.323363	0	0	0
BLJAPNOD_06638	Sialic acid TRAP transporter large permease protein SiaM	Scaffold_18	199518	198205	1227	0.318102	0	0	0
BLJAPNOD_06639	hypothetical protein	Scaffold_18	200027	199515	1228	0.32003	0	0.5	0
BLJAPNOD_06640	Sialic acid-binding periplasmic protein SiaP	Scaffold_18	201165	200188	1229	0.327338	0	0	0
BLJAPNOD_06641	L-fuconate dehydratase	Scaffold_18	202676	201399	1230	0.330978	0	0	0
BLJAPNOD_06642	Ureidoglycolate lyase	Scaffold_18	203543	202698	1231	0.334797	0	0	0
BLJAPNOD_06643	2-keto-3-deoxy-L-fuconate dehydrogenase	Scaffold_18	204303	203569	1232	0.345844	0	0	0
BLJAPNOD_06644	Bifunctional protein PaaZ	Scaffold_18	204760	204314	1233	0.347961	0	0	0
BLJAPNOD_06645	1,5-anhydro-D-fructose reductase	Scaffold_18	205863	204763	1234	0.352692	0	0	0
BLJAPNOD_06646	L-rhamnose mutarotase	Scaffold_18	206185	205835	1235	0.356028	0	0	0
BLJAPNOD_06647	L-talarate/galactarate dehydratase	Scaffold_18	207309	206197	1236	0.357704	0	0	0
BLJAPNOD_06648	sn-glycerol-3-phosphate import ATP-binding protein UgpC	Scaffold_18	208408	207311	1237	0.358627	0	0	0
BLJAPNOD_06649	Trehalose transport system permease protein SugB	Scaffold_18	209279	208413	1238	0.35922	0	0	0
BLJAPNOD_06650	Trehalose transport system permease protein SugA	Scaffold_18	210175	209279	1239	0.364177	0	0	0
BLJAPNOD_06651	putative ABC transporter-binding protein	Scaffold_18	211672	210353	1240	0.364417	0	0	0
BLJAPNOD_06652	Transcriptional regulator KdgR	Scaffold_18	211840	212628	1241	0.367309	0	0	0
BLJAPNOD_06653	4-sulfomuconolactone hydrolase	Scaffold_18	212745	213581	1242	0.372989	0	0	0
BLJAPNOD_06654	hypothetical protein	Scaffold_18	214928	213792	1243	0.373315	0	0.5	0
BLJAPNOD_06655	Acetyl-CoA:oxalate CoA-transferase	Scaffold_18	216091	214925	1244	0.373888	0	0	0
BLJAPNOD_06656	Bifunctional protein PaaZ	Scaffold_18	216645	216094	1245	0.373622	0	0	0
BLJAPNOD_06657	hypothetical protein	Scaffold_18	217470	216922	1246	0.383608	1	0.5	0
BLJAPNOD_06658	Pseudoazurin	Scaffold_18	218033	217587	1247	0.392512	1	0	0
BLJAPNOD_06659	hypothetical protein	Scaffold_18	218192	218842	1248	0.391273	1	0.5	0
BLJAPNOD_06660	hypothetical protein	Scaffold_18	219081	219629	1249	0.391906	1	0.5	0
BLJAPNOD_06661	Thiol-disulfide oxidoreductase ResA	Scaffold_18	219680	220249	1250	0.38068	1	0	0
BLJAPNOD_06662	Gamma-glutamyl-L-1-hydroxyisopropylamide hydrolase	Scaffold_18	220246	220956	1251	0.368318	0	0	0
BLJAPNOD_06663	hypothetical protein	Scaffold_18	220946	221656	1252	0.355755	0	0.5	0
BLJAPNOD_06664	hypothetical protein	Scaffold_18	223136	221703	1253	0.353215	0	0.5	0
BLJAPNOD_06665	Methanesulfonate monooxygenase	Scaffold_18	224302	223133	1254	0.346066	0	0	0
BLJAPNOD_06666	Flavin-dependent monooxygenase, reductase subunit HsaB	Scaffold_18	224487	225035	1255	0.346748	0	0	0
BLJAPNOD_06667	Taurine-binding periplasmic protein	Scaffold_18	225214	226221	1256	0.34484	0	0	0
BLJAPNOD_06668	Taurine import ATP-binding protein TauB	Scaffold_18	226317	227114	1257	0.346112	0	0	0
BLJAPNOD_06669	Putative aliphatic sulfonates transport permease protein SsuC	Scaffold_18	227111	227950	1258	0.347958	0	0	0
BLJAPNOD_06670	hypothetical protein	Scaffold_18	229376	227970	1259	0.352428	0	0.5	0
BLJAPNOD_06671	hypothetical protein	Scaffold_18	230325	229717	1260	0.359187	0	0.5	0
BLJAPNOD_06672	Pimeloyl-[acyl-carrier protein] methyl ester esterase	Scaffold_18	231010	231696	1261	0.36548	0	0	0
BLJAPNOD_06673	Antitoxin HigA-2	Scaffold_18	232083	231760	1262	0.370243	0	0	0
BLJAPNOD_06674	hypothetical protein	Scaffold_18	232441	232073	1263	0.373686	0	0.5	0
BLJAPNOD_06675	hypothetical protein	Scaffold_18	232746	232976	1264	0.371215	0	0.5	0
BLJAPNOD_06676	Glutathione-binding protein GsiB	Scaffold_18	233419	234936	1265	0.371749	0	0	0
BLJAPNOD_06677	hypothetical protein	Scaffold_18	235017	235577	1266	0.375112	0	0.5	0
BLJAPNOD_06678	Group 3 truncated hemoglobin ctb	Scaffold_18	236137	235730	1267	0.377408	1	0	0
BLJAPNOD_06679	hypothetical protein	Scaffold_18	236374	236583	1268	0.374145	0	0.5	0
BLJAPNOD_06680	hypothetical protein	Scaffold_18	236577	236897	1269	0.367259	0	0.5	0
BLJAPNOD_06681	Iron-sulfur cluster repair protein YtfE	Scaffold_18	237075	237746	1270	0.35817	0	0	0
BLJAPNOD_06682	Putative electron transport protein YccM	Scaffold_18	238237	240393	1271	0.347457	0	0	0
BLJAPNOD_06683	Nitrous-oxide reductase	Scaffold_18	240430	242358	1272	0.334503	0	0	0
BLJAPNOD_06684	hypothetical protein	Scaffold_18	242362	243690	1273	0.329855	0	0.5	0
BLJAPNOD_06685	putative ABC transporter ATP-binding protein YxlF	Scaffold_18	243656	244555	1274	0.322776	0	0	0
BLJAPNOD_06686	hypothetical protein	Scaffold_18	244552	245373	1275	0.317572	0	0.5	0
BLJAPNOD_06687	hypothetical protein	Scaffold_18	245370	245951	1276	0.313802	0	0.5	0
BLJAPNOD_06688	FAD:protein FMN transferase	Scaffold_18	245956	246903	1277	0.310832	0	0	0
BLJAPNOD_06689	hypothetical protein	Scaffold_18	247332	247658	1278	0.305784	0	0.5	0
BLJAPNOD_06690	5-formyltetrahydrofolate cyclo-ligase	Scaffold_18	248368	247697	1279	0.297763	0	0	0
BLJAPNOD_06691	HTH-type transcriptional regulator GltR	Scaffold_18	248487	249371	1280	0.292267	0	0	0
BLJAPNOD_06692	hypothetical protein	Scaffold_18	249434	250555	1281	0.28493	0	0.5	0
BLJAPNOD_06693	L-talarate/galactarate dehydratase	Scaffold_18	250911	252059	1282	0.275172	0	0	0
BLJAPNOD_06694	hypothetical protein	Scaffold_18	252079	252708	1283	0.267516	0	0.5	0
BLJAPNOD_06695	putative D,D-dipeptide-binding periplasmic protein DdpA	Scaffold_18	252799	254397	1284	0.260772	0	0	0
BLJAPNOD_06696	hypothetical protein	Scaffold_18	254778	255137	1285	0.25409	0	0.5	0
BLJAPNOD_06697	Oligopeptide transport ATP-binding protein OppF	Scaffold_18	256019	255258	1286	0.236182	0	0	0
BLJAPNOD_06698	Oligopeptide transport ATP-binding protein OppD	Scaffold_18	256855	256019	1287	0.218037	0	0	0
BLJAPNOD_06699	putative D,D-dipeptide transport system permease protein DdpC	Scaffold_18	257748	256861	1288	0.21067	0	0	0
BLJAPNOD_06700	Dipeptide transport system permease protein DppB	Scaffold_18	258770	257748	1289	0.200692	0	0	0
BLJAPNOD_06701	hypothetical protein	Scaffold_18	259194	258880	1290	0.194969	0	0.5	0
BLJAPNOD_06702	HTH-type transcriptional regulator LutR	Scaffold_18	260006	259257	1291	0.190782	0	0	0
BLJAPNOD_06703	HTH-type transcriptional regulator LutR	Scaffold_18	260827	260090	1292	0.185701	0	0	0
BLJAPNOD_06704	hypothetical protein	Scaffold_18	260934	260824	1293	0.17444	0	0.5	0
BLJAPNOD_06705	Alpha-ketoglutaric semialdehyde dehydrogenase	Scaffold_18	262427	260910	1294	0.166092	0	0	0
BLJAPNOD_06706	Uronate dehydrogenase	Scaffold_18	263226	262432	1295	0.151014	0	0	0
BLJAPNOD_06707	4-deoxy-L-threo-5-hexosulose-uronate ketol-isomerase	Scaffold_18	263521	264345	1296	0.139505	0	0	0
BLJAPNOD_06708	2-dehydro-3-deoxy-D-gluconate 5-dehydrogenase	Scaffold_18	264342	265085	1297	0.127621	0	0	0
BLJAPNOD_06709	putative 5-dehydro-4-deoxyglucarate dehydratase	Scaffold_18	265191	266102	1298	0.114133	0	0	0
BLJAPNOD_06710	D-galactarolactone cycloisomerase	Scaffold_18	266127	267263	1299	0.0988635	0	0	0
BLJAPNOD_06711	HTH-type transcriptional activator RhaS	Scaffold_18	268253	267321	1300	0.0867261	0	0	0
BLJAPNOD_06712	Lactose transport system permease protein LacF	Scaffold_18	268456	269337	1301	0.0779992	0	0	0
BLJAPNOD_06713	Lactose transport system permease protein LacG	Scaffold_18	269344	270225	1302	0.0691576	0	0	0
BLJAPNOD_06714	Trehalose import ATP-binding protein SugC	Scaffold_18	270228	271325	1303	0.0598565	0	0	0
BLJAPNOD_06715	Putative ABC transporter substrate-binding protein YesO	Scaffold_18	271366	272631	1304	0.0573835	0	0	0
BLJAPNOD_06716	Polygalacturonase	Scaffold_18	272708	274261	1305	0.0538994	0	0	0
BLJAPNOD_06717	24.9 kDa protein in picA locus	Scaffold_18	274271	275371	1306	0.0473178	0	0	0
BLJAPNOD_06718	4-hydroxy-tetrahydrodipicolinate synthase	Scaffold_18	276360	275479	1307	0.0468999	0	0	0
BLJAPNOD_06719	Glutathione import ATP-binding protein GsiA	Scaffold_18	278008	276389	1308	0.0422867	0	0	0
BLJAPNOD_06720	putative D,D-dipeptide transport system permease protein DdpC	Scaffold_18	278924	278001	1309	0.0374204	0	0	0
BLJAPNOD_06721	Glutathione transport system permease protein GsiC	Scaffold_18	279847	278936	1310	0.0353113	0	0	0
BLJAPNOD_06722	Periplasmic dipeptide transport protein	Scaffold_18	281437	279938	1311	0.0349869	0	0	0
BLJAPNOD_06723	Riboflavin transporter	Scaffold_18	282349	281465	1312	0.0343904	0	0	0
BLJAPNOD_06724	hypothetical protein	Scaffold_18	282586	283782	1313	0.0370903	0	0.5	0
BLJAPNOD_06725	4-hydroxythreonine-4-phosphate dehydrogenase 2	Scaffold_18	283779	284735	1314	0.0394883	0	0	0
BLJAPNOD_06726	Long-chain-alcohol dehydrogenase 1	Scaffold_18	284744	285862	1315	0.0420113	0	0	0
BLJAPNOD_06727	HTH-type transcriptional regulator LutR	Scaffold_18	286638	285937	1316	0.0425166	0	0	0
BLJAPNOD_06728	hypothetical protein	Scaffold_18	287669	286641	1317	0.0436009	0	0.5	0
BLJAPNOD_06729	hypothetical protein	Scaffold_18	288609	290771	1318	0.0431494	0	0.5	0
BLJAPNOD_06730	Ferredoxin	Scaffold_18	290992	291330	1319	0.0432972	0	0	0
BLJAPNOD_06731	4-hydroxy-tetrahydrodipicolinate synthase	Scaffold_18	291357	292244	1320	0.0432959	0	0	0
BLJAPNOD_06732	8-oxoguanine deaminase	Scaffold_18	293623	292229	1321	0.04617	0	0	0
BLJAPNOD_06733	HTH-type transcriptional regulator GltC	Scaffold_18	294543	293620	1322	0.0463201	0	0	0
BLJAPNOD_06734	Enoyl-CoA-hydratase	Scaffold_18	295362	294589	1323	0.0467824	0	0	0
BLJAPNOD_06735	Acetyl-CoA:oxalate CoA-transferase	Scaffold_18	296516	295359	1324	0.0475513	0	0	0
BLJAPNOD_06736	Putative thiazole biosynthetic enzyme	Scaffold_18	297868	296513	1325	0.0480734	0	0	0
BLJAPNOD_06737	Putative aliphatic sulfonates transport permease protein SsuC	Scaffold_18	298817	297981	1326	0.0487182	0	0	0
BLJAPNOD_06738	Aliphatic sulfonates import ATP-binding protein SsuB	Scaffold_18	299629	298817	1327	0.0485407	0	0	0
BLJAPNOD_06739	Formylaminopyrimidine-binding protein	Scaffold_18	300668	299634	1328	0.0488608	0	0	0
BLJAPNOD_06740	hypothetical protein	Scaffold_18	301304	301480	1329	0.0497176	0	0.5	0
BLJAPNOD_06741	Putative ribosome biogenesis GTPase RsgA	Scaffold_18	301518	302558	1330	0.0517072	0	0	0
BLJAPNOD_06742	hypothetical protein	Scaffold_18	303408	302797	1331	0.0525417	0	0.5	0
BLJAPNOD_06743	hypothetical protein	Scaffold_18	303625	304341	1332	0.0533808	0	0.5	0
BLJAPNOD_06744	hypothetical protein	Scaffold_18	304390	304629	1333	0.0540945	0	0.5	0
BLJAPNOD_06745	hypothetical protein	Scaffold_18	304964	305407	1334	0.0557774	0	0.5	0
BLJAPNOD_06746	hypothetical protein	Scaffold_18	305385	305606	1335	0.0567887	0	0.5	0
BLJAPNOD_06747	hypothetical protein	Scaffold_18	306301	305753	1336	0.0572813	0	0.5	0
BLJAPNOD_06748	3-oxoacyl-[acyl-carrier-protein] reductase FabG	Scaffold_18	307096	306314	1337	0.0559228	0	0	0
BLJAPNOD_06749	Cysteine desulfurase	Scaffold_18	308319	307138	1338	0.0558705	0	0	0
BLJAPNOD_06750	hypothetical protein	Scaffold_18	308792	308322	1339	0.0554122	0	0.5	0
BLJAPNOD_06751	Glycine cleavage system transcriptional activator	Scaffold_18	308948	309877	1340	0.0549061	0	0	0
BLJAPNOD_06752	Toxin FitB	Scaffold_18	310555	309944	1341	0.0528602	0	0	0
BLJAPNOD_06753	hypothetical protein	Scaffold_18	310728	310555	1342	0.0532441	0	0.5	0
BLJAPNOD_06754	Ribose import permease protein RbsC	Scaffold_18	311739	310741	1343	0.0531647	0	0	0
BLJAPNOD_06755	Galactose/methyl galactoside import ATP-binding protein MglA	Scaffold_18	312515	311775	1344	0.0531136	0	0	0
BLJAPNOD_06756	GDP-L-fucose synthase	Scaffold_18	312704	313684	1345	0.0517502	0	0	0
BLJAPNOD_06757	Ribose import binding protein RbsB	Scaffold_18	313732	314721	1346	0.0512669	0	0	0
BLJAPNOD_06758	UDP-glucose 4-epimerase	Scaffold_18	315008	315904	1347	0.0448768	0	0	0
BLJAPNOD_06759	hypothetical protein	Scaffold_18	316140	316295	1348	0.0444454	0	0.5	0
BLJAPNOD_06760	hypothetical protein	Scaffold_18	318285	316579	1349	0.0449609	0	0.5	0
BLJAPNOD_06761	hypothetical protein	Scaffold_18	320104	318836	1350	0.0451828	0	0.5	0
BLJAPNOD_06762	Tyrosine recombinase XerD	Scaffold_18	321013	320108	1351	0.0449983	0	1.5	0
BLJAPNOD_06763	Antitoxin VapB32	Scaffold_18	321476	321676	1352	0.0465283	0	0	0
BLJAPNOD_06764	Ribonuclease VapC32	Scaffold_18	321820	322056	1353	0.0448907	0	0	0
BLJAPNOD_06765	hypothetical protein	Scaffold_18	322554	322321	1354	0.0436784	0	0.5	0
BLJAPNOD_06766	hypothetical protein	Scaffold_18	322600	322752	1355	0.0411219	0	0.5	0
BLJAPNOD_06767	Periplasmic dipeptide transport protein	Scaffold_18	324314	322695	1356	0.0407449	0	0	0
BLJAPNOD_06768	Putative mycofactocin system creatinine amidohydrolase family protein MftE	Scaffold_18	325198	324374	1357	0.0394243	0	0	0
BLJAPNOD_06769	putative D,D-dipeptide transport ATP-binding protein DdpF	Scaffold_18	326544	325552	1358	0.0392088	0	0	0
BLJAPNOD_06770	putative D,D-dipeptide transport ATP-binding protein DdpD	Scaffold_18	327566	326541	1359	0.039157	0	0	0
BLJAPNOD_06771	putative D,D-dipeptide transport system permease protein DdpC	Scaffold_18	328471	327563	1360	0.0407784	0	0	0
BLJAPNOD_06772	putative D,D-dipeptide transport system permease protein DdpB	Scaffold_18	329487	328474	1361	0.0405174	0	0	0
BLJAPNOD_06773	putative D,D-dipeptide-binding periplasmic protein DdpA	Scaffold_18	331170	329629	1362	0.0406087	0	0	0
BLJAPNOD_06774	hypothetical protein	Scaffold_18	331916	331287	1363	0.0435331	0	0.5	0
BLJAPNOD_06775	hypothetical protein	Scaffold_18	333638	332148	1364	0.0466693	0	0.5	0
BLJAPNOD_06776	D-aminopeptidase	Scaffold_18	333748	334572	1365	0.0496956	0	0	0
BLJAPNOD_06777	D-amino acid dehydrogenase 1	Scaffold_18	334597	335835	1366	0.0517912	0	0	0
BLJAPNOD_06778	hypothetical protein	Scaffold_18	335952	336203	1367	0.0543232	0	0.5	0
BLJAPNOD_06779	hypothetical protein	Scaffold_18	337714	336863	1368	0.0557036	0	0.5	0
BLJAPNOD_06780	Benzoate--CoA ligase	Scaffold_18	338031	339650	1369	0.0553408	0	0	0
BLJAPNOD_06781	Tryptophan 2,3-dioxygenase	Scaffold_18	339654	340490	1370	0.054399	0	0	0
BLJAPNOD_06782	Leucine-, isoleucine-, valine-, threonine-, and alanine-binding protein	Scaffold_18	340533	341672	1371	0.053881	0	0	0
BLJAPNOD_06783	High-affinity branched-chain amino acid transport system permease protein LivH	Scaffold_18	341766	342686	1372	0.0566301	0	0	0
BLJAPNOD_06784	hypothetical protein	Scaffold_18	342694	343665	1373	0.0583609	0	0.5	0
BLJAPNOD_06785	Lipopolysaccharide export system ATP-binding protein LptB	Scaffold_18	343658	344407	1374	0.0586942	0	0	0
BLJAPNOD_06786	High-affinity branched-chain amino acid transport ATP-binding protein LivF	Scaffold_18	344404	345090	1375	0.0588805	0	0	0
BLJAPNOD_06787	L-threonine ammonia-lyase	Scaffold_18	346068	345100	1376	0.0562013	0	0	0
BLJAPNOD_06788	Kynureninase	Scaffold_18	347429	346182	1377	0.0552467	0	0	0
BLJAPNOD_06789	hypothetical protein	Scaffold_18	348368	347445	1378	0.0569112	0	0.5	0
BLJAPNOD_06790	Glycine betaine/carnitine/choline transport ATP-binding protein OpuCA	Scaffold_18	349153	348374	1379	0.0606054	0	0	0
BLJAPNOD_06791	hypothetical protein	Scaffold_18	350202	349219	1380	0.0645067	0	0.5	0
BLJAPNOD_06792	HTH-type transcriptional repressor RspR	Scaffold_18	350363	351130	1381	0.066241	0	0	0
BLJAPNOD_06793	Transcriptional activatory protein BadR	Scaffold_18	351235	351759	1382	0.0657918	0	0	0
BLJAPNOD_06794	Salicyloyl-CoA 5-hydroxylase	Scaffold_18	351982	354303	1383	0.0663953	0	0	0
BLJAPNOD_06795	Putative ketoacyl reductase	Scaffold_18	354300	355076	1384	0.0677814	0	0	0
BLJAPNOD_06796	1,2-epoxyphenylacetyl-CoA isomerase	Scaffold_18	355079	355921	1385	0.0692317	0	0	0
BLJAPNOD_06797	putative acyl-CoA dehydrogenase fadE25	Scaffold_18	355924	357120	1386	0.0698233	0	0	0
BLJAPNOD_06798	Putative reactive intermediate deaminase TdcF	Scaffold_18	357230	357625	1387	0.0710836	0	0	0
BLJAPNOD_06799	Fatty acid oxidation complex subunit alpha	Scaffold_18	357637	359622	1388	0.073348	0	0	0
BLJAPNOD_06800	3-oxoadipyl-CoA/3-oxo-5,6-dehydrosuberyl-CoA thiolase	Scaffold_18	359615	360817	1389	0.0756652	0	0	0
BLJAPNOD_06801	hypothetical protein	Scaffold_18	361721	361443	1390	0.0783518	0	0.5	0
BLJAPNOD_06802	hypothetical protein	Scaffold_18	362617	362189	1391	0.0822498	0	0.5	0
BLJAPNOD_06803	Oligopeptide transport ATP-binding protein OppF	Scaffold_18	363654	362884	1392	0.0857413	0	0	0
BLJAPNOD_06804	Oligopeptide transport ATP-binding protein OppD	Scaffold_18	364502	363651	1393	0.087766	0	0	0
BLJAPNOD_06805	putative D,D-dipeptide transport system permease protein DdpC	Scaffold_18	365401	364499	1394	0.0881044	0	0	0
BLJAPNOD_06806	Dipeptide transport system permease protein DppB	Scaffold_18	366460	365411	1395	0.0899407	0	0	0
BLJAPNOD_06807	putative D,D-dipeptide-binding periplasmic protein DdpA	Scaffold_18	368134	366548	1396	0.0929327	0	0	0
BLJAPNOD_06808	HTH-type transcriptional regulator PuuR	Scaffold_18	368883	368383	1397	0.0968731	0	0	0
BLJAPNOD_06809	hypothetical protein	Scaffold_18	370032	370388	1398	0.102788	0	0.5	0
BLJAPNOD_06810	Flagellar motor switch protein FliN	Scaffold_18	370546	370866	1399	0.104033	0	0	0
BLJAPNOD_06811	Kynurenine formamidase	Scaffold_18	372138	371152	1400	0.103295	0	0	0
BLJAPNOD_06812	HTH-type transcriptional regulator DmlR	Scaffold_18	372254	373150	1401	0.101666	0	0	0
BLJAPNOD_06813	Carboxy-terminal processing protease CtpB	Scaffold_18	373336	374634	1402	0.102143	0	0	0
BLJAPNOD_06814	L-2,4-diaminobutyrate decarboxylase	Scaffold_18	376156	374669	1403	0.0998333	0	0	0
BLJAPNOD_06815	Ubiquinone/menaquinone biosynthesis C-methyltransferase UbiE	Scaffold_18	377055	376207	1404	0.0967916	0	0	0
BLJAPNOD_06816	Inner membrane ABC transporter ATP-binding protein YddA	Scaffold_18	377339	379147	1405	0.0935624	0	0	0
BLJAPNOD_06817	(S)-ureidoglycine aminohydrolase	Scaffold_18	380083	379256	1406	0.0915055	0	0	0
BLJAPNOD_06818	HTH-type transcriptional repressor RspR	Scaffold_18	380845	380159	1407	0.089602	0	0	0
BLJAPNOD_06819	Flavoredoxin	Scaffold_18	381039	381674	1408	0.0879607	0	0	0
BLJAPNOD_06820	hypothetical protein	Scaffold_18	381678	382412	1409	0.0881283	0	0.5	0
BLJAPNOD_06821	putative D,D-dipeptide transport ATP-binding protein DdpF	Scaffold_18	383487	382495	1410	0.0875252	0	0	0
BLJAPNOD_06822	Oligopeptide transport ATP-binding protein OppD	Scaffold_18	384470	383484	1411	0.0870991	0	0	0
BLJAPNOD_06823	8-oxoguanine deaminase	Scaffold_18	385953	384463	1412	0.0838231	0	0	0
BLJAPNOD_06824	N-isopropylammelide isopropyl amidohydrolase	Scaffold_18	387143	385950	1413	0.0812003	0	0	0
BLJAPNOD_06825	Dipeptide transport system permease protein DppC	Scaffold_18	388097	387147	1414	0.0790172	0	0	0
BLJAPNOD_06826	Dipeptide transport system permease protein DppB	Scaffold_18	389078	388107	1415	0.077995	0	0	0
BLJAPNOD_06827	Heme-binding protein A	Scaffold_18	390703	389141	1416	0.0779363	0	0	0
BLJAPNOD_06828	Type I secretion system membrane fusion protein PrsE	Scaffold_18	392458	391154	1417	0.0780304	0	0	0
BLJAPNOD_06829	Type I secretion system ATP-binding protein PrsD	Scaffold_18	394212	392461	1418	0.0759645	0	0	0
BLJAPNOD_06830	Leukotoxin	Scaffold_18	400330	394340	1419	0.0725889	0	0	0
BLJAPNOD_06831	HTH-type transcriptional regulator CysL	Scaffold_18	400544	401494	1420	0.0688416	0	0	0
BLJAPNOD_06832	Acetylpolyamine aminohydrolase	Scaffold_18	402555	401524	1421	0.0668743	0	0	0
BLJAPNOD_06833	Aminoglycoside N(6')-acetyltransferase type 1	Scaffold_18	403089	402586	1422	0.0668196	0	0	0
BLJAPNOD_06834	3-keto-5-aminohexanoate cleavage enzyme	Scaffold_18	404097	403150	1423	0.066472	0	0	0
BLJAPNOD_06835	putative aminotransferase	Scaffold_18	405475	404108	1424	0.0647407	0	0	0
BLJAPNOD_06836	hypothetical protein	Scaffold_18	407137	405488	1425	0.0638041	0	0.5	0
BLJAPNOD_06837	Glutamine transport ATP-binding protein GlnQ	Scaffold_18	407898	407134	1426	0.0633621	0	0	0
BLJAPNOD_06838	L-cystine transport system permease protein YecS	Scaffold_18	408554	407895	1427	0.0628482	0	0	0
BLJAPNOD_06839	L-cystine transport system permease protein YecS	Scaffold_18	409215	408568	1428	0.06106	0	0	0
BLJAPNOD_06840	L-cystine-binding protein FliY	Scaffold_18	410066	409287	1429	0.0581004	0	0	0
BLJAPNOD_06841	HTH-type transcriptional regulator CysL	Scaffold_18	410207	411166	1430	0.0559689	0	0	0
BLJAPNOD_06842	hypothetical protein	Scaffold_18	411607	411188	1431	0.0518519	0	0.5	0
BLJAPNOD_06843	hypothetical protein	Scaffold_18	411825	412394	1432	0.0463846	0	0.5	0
BLJAPNOD_06844	Secreted effector protein PipB2	Scaffold_18	413211	412423	1433	0.0426843	0	0	0
BLJAPNOD_06845	HTH-type transcriptional regulator TauR	Scaffold_18	414081	415478	1434	0.0408337	0	0	0
BLJAPNOD_06846	hypothetical protein	Scaffold_18	415666	416076	1435	0.0387355	0	0.5	0
BLJAPNOD_06847	hypothetical protein	Scaffold_18	416931	416326	1436	0.0351203	0	0.5	0
BLJAPNOD_06848	hypothetical protein	Scaffold_18	417568	416951	1437	0.0310987	0	0.5	0
BLJAPNOD_06849	Alkanal monooxygenase alpha chain	Scaffold_18	418660	417617	1438	0.0252214	0	0	0
BLJAPNOD_06850	Glutathione import ATP-binding protein GsiA	Scaffold_18	420339	418690	1439	0.023926	0	0	0
BLJAPNOD_06851	putative D,D-dipeptide transport system permease protein DdpC	Scaffold_18	421220	420336	1440	0.0234355	0	0	0
BLJAPNOD_06852	Glutathione transport system permease protein GsiC	Scaffold_18	422161	421217	1441	0.0224458	0	0	0
BLJAPNOD_06853	Glutathione-binding protein GsiB	Scaffold_18	423871	422231	1442	0.0212471	0	0	0
BLJAPNOD_06854	UDP-glucose 4-epimerase	Scaffold_18	424182	425168	1443	0.0200364	0	0	0
BLJAPNOD_06855	O-acetyltransferase OatA	Scaffold_18	426224	425208	1444	0.0200787	0	0	0
BLJAPNOD_06856	hypothetical protein	Scaffold_18	427507	426224	1445	0.0204032	0	0.5	0
BLJAPNOD_06857	hypothetical protein	Scaffold_18	428820	427618	1446	0.0201218	0	0.5	0
BLJAPNOD_06858	putative sugar transferase EpsL	Scaffold_18	429646	428966	1447	0.0235025	0	0	0
BLJAPNOD_06859	hypothetical protein	Scaffold_18	430416	430700	1448	0.0302988	0	0.5	0
BLJAPNOD_06860	UDP-Glc:alpha-D-GlcNAc-diphosphoundecaprenol beta-1,3-glucosyltransferase WfgD	Scaffold_18	430855	431868	1449	0.031287	0	0	0
BLJAPNOD_06861	Exopolysaccharide glucosyl ketal-pyruvate-transferase	Scaffold_18	432864	431914	1450	0.047272	0	0	0
BLJAPNOD_06862	GalNAc(5)-diNAcBac-PP-undecaprenol beta-1,3-glucosyltransferase	Scaffold_18	433913	432948	1451	0.0587431	0	0	0
BLJAPNOD_06863	Lipopolysaccharide biosynthesis protein WzxC	Scaffold_18	434028	435521	1452	0.0694964	0	0	0
BLJAPNOD_06864	hypothetical protein	Scaffold_18	435518	435676	1453	0.081002	0	0.5	0
BLJAPNOD_06865	hypothetical protein	Scaffold_18	435932	437047	1454	0.0971087	0	0.5	0
BLJAPNOD_06866	Endo-1,3-1,4-beta-glycanase ExoK	Scaffold_18	437050	437832	1455	0.109267	0	0	0
BLJAPNOD_06867	hypothetical protein	Scaffold_18	437938	439140	1456	0.122777	0	0.5	0
BLJAPNOD_06868	hypothetical protein	Scaffold_18	439137	440135	1457	0.140095	0	0.5	0
BLJAPNOD_06869	hypothetical protein	Scaffold_18	440132	441079	1458	0.153759	0	0.5	0
BLJAPNOD_06870	putative glycosyltransferase EpsJ	Scaffold_18	441076	442092	1459	0.158792	0	0	0
BLJAPNOD_06871	UTP--glucose-1-phosphate uridylyltransferase	Scaffold_18	442097	443002	1460	0.177063	0	0	0
BLJAPNOD_06872	Tyrosine-protein kinase ptk	Scaffold_18	443071	445428	1461	0.192215	0	0	0
BLJAPNOD_06873	Trk system potassium uptake protein TrkG	Scaffold_18	446918	445464	1462	0.20159	0	0	0
BLJAPNOD_06874	hypothetical protein	Scaffold_18	447190	447432	1463	0.208441	0	0.5	0
BLJAPNOD_06875	Adenosine monophosphate-protein transferase VbhT	Scaffold_18	452255	447684	1464	0.222308	0	0	0
BLJAPNOD_06876	hypothetical protein	Scaffold_18	452438	452683	1465	0.236521	0	0.5	0
BLJAPNOD_06877	hypothetical protein	Scaffold_18	452733	452945	1466	0.255506	0	0.5	0
BLJAPNOD_06878	hypothetical protein	Scaffold_18	452964	454886	1467	0.275112	0	0.5	0
BLJAPNOD_06879	hypothetical protein	Scaffold_18	455042	454896	1468	0.289215	0	0.5	0
BLJAPNOD_06880	hypothetical protein	Scaffold_18	455739	455395	1469	0.307179	0	0.5	0
BLJAPNOD_06881	hypothetical protein	Scaffold_18	456131	455808	1470	0.320798	0	0.5	0
BLJAPNOD_06882	Dodecin	Scaffold_18	456851	456642	1471	0.335805	0	0	0
BLJAPNOD_06883	Type IV secretion system protein VirB11	Scaffold_18	458193	457198	1472	0.351612	0	0	0
BLJAPNOD_06884	Type IV secretion system protein virB10	Scaffold_18	459376	458204	1473	0.364355	0	0	0
BLJAPNOD_06885	Type IV secretion system protein virB9	Scaffold_18	460266	459373	1474	0.373822	0	0	0
BLJAPNOD_06886	Type IV secretion system protein virB8	Scaffold_18	460934	460263	1475	0.380926	1	0	0
BLJAPNOD_06887	hypothetical protein	Scaffold_18	461191	460931	1476	0.388424	1	0.5	0
BLJAPNOD_06888	Type IV secretion system protein VirB6	Scaffold_18	462181	461261	1477	0.397785	1	0	0
BLJAPNOD_06889	Type IV secretion system protein virB5	Scaffold_18	462949	462254	1478	0.405577	1	0	0
BLJAPNOD_06890	Type IV secretion system protein virB4	Scaffold_18	465312	462946	1479	0.413588	1	0	0
BLJAPNOD_06891	Type IV secretion system protein virB3	Scaffold_18	465652	465305	1480	0.424107	1	0	0
BLJAPNOD_06892	Type IV secretion system protein virB2	Scaffold_18	465945	465649	1481	0.441344	1	0	0
BLJAPNOD_06893	Type IV secretion system protein virB1	Scaffold_18	466649	465942	1482	0.452809	1	0	0
BLJAPNOD_06894	hypothetical protein	Scaffold_18	467280	467576	1483	0.45697	1	0.5	0
BLJAPNOD_06895	hypothetical protein	Scaffold_18	467983	467588	1484	0.470262	1	0.5	0
BLJAPNOD_06896	8-amino-7-oxononanoate synthase	Scaffold_18	469247	467970	1485	0.486262	1	0	0
BLJAPNOD_06897	Phosphate regulon transcriptional regulatory protein PhoB	Scaffold_18	470144	469434	1486	0.5042	1	0	0
BLJAPNOD_06898	hypothetical protein	Scaffold_18	470733	470966	1487	0.517258	1	0.5	0
BLJAPNOD_06899	hypothetical protein	Scaffold_18	471303	471575	1488	0.522026	1	0.5	0
BLJAPNOD_06900	hypothetical protein	Scaffold_18	471749	471937	1489	0.525784	1	0.5	0
BLJAPNOD_06901	hypothetical protein	Scaffold_18	472502	472185	1490	0.516407	1	0.5	0
BLJAPNOD_06902	DNA-binding response regulator MtrA	Scaffold_18	473466	472771	1491	0.515035	1	0	0
BLJAPNOD_06903	3-oxoacyl-[acyl-carrier-protein] reductase FabG	Scaffold_18	474275	473505	1492	0.512492	1	0	0
BLJAPNOD_06904	Acetolactate synthase large subunit IlvB1	Scaffold_18	475981	474272	1493	0.507646	1	0	0
BLJAPNOD_06905	Glutamate-1-semialdehyde 2,1-aminomutase 2	Scaffold_18	477261	475981	1494	0.499522	1	0	0
BLJAPNOD_06906	HTH-type transcriptional regulator McbR	Scaffold_18	478137	477439	1495	0.498136	1	0	0
BLJAPNOD_06907	Spermidine/putrescine import ATP-binding protein PotA	Scaffold_18	478418	479530	1496	0.490182	1	0	0
BLJAPNOD_06908	Spermidine/putrescine transport system permease protein PotB	Scaffold_18	479527	480426	1497	0.480591	1	0	0
BLJAPNOD_06909	Inner membrane ABC transporter permease protein YdcV	Scaffold_18	480416	481279	1498	0.469804	1	0	0
BLJAPNOD_06910	Spermidine/putrescine-binding periplasmic protein	Scaffold_18	481328	482398	1499	0.467607	1	0	0
BLJAPNOD_06911	hypothetical protein	Scaffold_18	482879	483055	1500	0.464863	1	0.5	0
BLJAPNOD_06913	Glycine oxidase	Scaffold_18	483567	484562	1501	0.454534	1	0	0
BLJAPNOD_06914	hypothetical protein	Scaffold_18	484552	484749	1502	0.456018	1	0.5	0
BLJAPNOD_06915	Thiazole synthase	Scaffold_18	484752	485525	1503	0.460239	1	0	0
BLJAPNOD_06916	Thiamine-phosphate synthase	Scaffold_18	485522	486139	1504	0.457319	1	0	0
BLJAPNOD_06917	hypothetical protein	Scaffold_18	487050	487313	1505	0.453477	1	0.5	0
BLJAPNOD_06918	sn-glycerol-3-phosphate-binding periplasmic protein UgpB	Scaffold_18	488056	489363	1506	0.444094	1	0	0
BLJAPNOD_06919	sn-glycerol-3-phosphate transport system permease protein UgpA	Scaffold_18	489435	490316	1507	0.43301	1	0	0
BLJAPNOD_06920	L-arabinose transport system permease protein AraQ	Scaffold_18	490326	491174	1508	0.428206	1	0	0
BLJAPNOD_06921	sn-glycerol-3-phosphate import ATP-binding protein UgpC	Scaffold_18	491174	492226	1509	0.418937	1	0	0
BLJAPNOD_06922	hypothetical protein	Scaffold_18	493310	492351	1510	0.413676	1	0.5	0
BLJAPNOD_06923	Solute-binding protein	Scaffold_18	494433	493432	1511	0.407094	1	0	0
BLJAPNOD_06924	C4-dicarboxylate TRAP transporter large permease protein DctM	Scaffold_18	496341	494455	1512	0.398947	1	0	0
BLJAPNOD_06925	Hydroxymethylpyrimidine/phosphomethylpyrimidine kinase	Scaffold_18	497140	496331	1513	0.394785	1	0	0
BLJAPNOD_06926	Thiamine-phosphate synthase	Scaffold_18	497799	497137	1514	0.394809	1	0	0
BLJAPNOD_06927	Hydroxyethylthiazole kinase	Scaffold_18	498526	497786	1515	0.398123	1	0	0
BLJAPNOD_06928	Putative thiamine biosynthesis protein	Scaffold_18	499470	498523	1516	0.401641	1	0	0
BLJAPNOD_06929	Putative aliphatic sulfonates transport permease protein SsuC	Scaffold_18	500185	499505	1517	0.402048	1	0	0
BLJAPNOD_06931	2-dehydro-3-deoxyphosphooctonate aldolase	Scaffold_18	501637	500783	1518	0.405111	1	0	0
BLJAPNOD_06932	hypothetical protein	Scaffold_18	501953	501819	1519	0.40857	1	0.5	0
BLJAPNOD_06933	hypothetical protein	Scaffold_18	502108	502680	1520	0.406959	1	0.5	0
BLJAPNOD_06934	hypothetical protein	Scaffold_18	503024	502650	1521	0.392444	1	0.5	0
BLJAPNOD_06398	hypothetical protein	Scaffold_17	267	1037	1522	0.215284	0	0.5	0
BLJAPNOD_06399	hypothetical protein	Scaffold_17	1704	2510	1523	0.215303	0	0.5	0
BLJAPNOD_06400	hypothetical protein	Scaffold_17	2982	4004	1524	0.214998	0	0.5	0
BLJAPNOD_06401	hypothetical protein	Scaffold_17	4209	5027	1525	0.210129	0	0.5	0
BLJAPNOD_06402	hypothetical protein	Scaffold_17	5037	5549	1526	0.205913	0	0.5	0
BLJAPNOD_06403	hypothetical protein	Scaffold_17	5826	6152	1527	0.203752	0	0.5	0
BLJAPNOD_06404	hypothetical protein	Scaffold_17	6235	6489	1528	0.200994	0	0.5	0
BLJAPNOD_06405	Oxygen sensor histidine kinase NreB	Scaffold_17	7310	8701	1529	0.194558	0	0	0
BLJAPNOD_06406	Transcriptional regulatory protein DevR (DosR)	Scaffold_17	8694	9353	1530	0.189102	0	0	0
BLJAPNOD_06407	hypothetical protein	Scaffold_17	9560	9724	1531	0.18321	0	0.5	0
BLJAPNOD_06408	hypothetical protein	Scaffold_17	10737	9886	1532	0.177707	0	0.5	0
BLJAPNOD_06409	hypothetical protein	Scaffold_17	11483	10752	1533	0.17248	0	0.5	0
BLJAPNOD_06410	Inner membrane ABC transporter ATP-binding protein YddA	Scaffold_17	13228	11528	1534	0.167837	0	0	0
BLJAPNOD_06411	Hemin receptor	Scaffold_17	15611	13293	1535	0.163158	0	0	0
BLJAPNOD_06412	hypothetical protein	Scaffold_17	16041	16571	1536	0.158714	0	0.5	0
BLJAPNOD_06413	Magnesium and cobalt efflux protein CorC	Scaffold_17	16704	18020	1537	0.158521	0	0	0
BLJAPNOD_06414	Glutathione synthetase	Scaffold_17	19125	18079	1538	0.160607	0	0	0
BLJAPNOD_06415	hypothetical protein	Scaffold_17	21053	19134	1539	0.161796	0	0.5	0
BLJAPNOD_06416	hypothetical protein	Scaffold_17	21901	21050	1540	0.163656	0	0.5	0
BLJAPNOD_06417	hypothetical protein	Scaffold_17	22116	22271	1541	0.16498	0	0.5	0
BLJAPNOD_06418	hypothetical protein	Scaffold_17	22286	23311	1542	0.164055	0	0.5	0
BLJAPNOD_06419	putative transcriptional regulatory protein pdtaR	Scaffold_17	23686	23324	1543	0.162823	0	0	0
BLJAPNOD_06420	Blue-light-activated histidine kinase	Scaffold_17	26964	23683	1544	0.163279	0	0	0
BLJAPNOD_06421	hypothetical protein	Scaffold_17	28154	27084	1545	0.162359	0	0.5	0
BLJAPNOD_06422	hypothetical protein	Scaffold_17	28394	28197	1546	0.16673	0	0.5	0
BLJAPNOD_06423	hypothetical protein	Scaffold_17	28738	28538	1547	0.16193	0	0.5	0
BLJAPNOD_06424	hypothetical protein	Scaffold_17	28947	29672	1548	0.157962	0	0.5	0
BLJAPNOD_06425	Aspartate racemase	Scaffold_17	29764	30447	1549	0.157782	0	0	0
BLJAPNOD_06426	1-aminocyclopropane-1-carboxylate deaminase	Scaffold_17	31568	30555	1550	0.152272	0	0	0
BLJAPNOD_06427	Leucine-responsive regulatory protein	Scaffold_17	31729	32193	1551	0.149975	0	0	0
BLJAPNOD_06428	hypothetical protein	Scaffold_17	33660	32392	1552	0.146067	0	0.5	0
BLJAPNOD_06429	Antitoxin ParD1	Scaffold_17	33997	34242	1553	0.144504	0	0	0
BLJAPNOD_06430	hypothetical protein	Scaffold_17	34366	34569	1554	0.143217	0	0.5	0
BLJAPNOD_06431	Tyrosine recombinase XerD	Scaffold_17	35762	34608	1555	0.139884	0	1.5	0
BLJAPNOD_06432	hypothetical protein	Scaffold_17	36066	35782	1556	0.137666	0	0.5	0
BLJAPNOD_06433	Ribonuclease VapC36	Scaffold_17	36501	36100	1557	0.134768	0	0	0
BLJAPNOD_06434	hypothetical protein	Scaffold_17	36755	36498	1558	0.128722	0	0.5	0
BLJAPNOD_06435	Tyrosine recombinase XerC	Scaffold_17	38147	36984	1559	0.114047	0	1.5	0
BLJAPNOD_06436	hypothetical protein	Scaffold_17	38222	39175	1560	0.106259	0	0.5	0
BLJAPNOD_06437	hypothetical protein	Scaffold_17	39172	39870	1561	0.10114	0	0.5	0
BLJAPNOD_06438	Beta-barrel assembly-enhancing protease	Scaffold_17	41863	39992	1562	0.0932484	0	0	0
BLJAPNOD_06439	hypothetical protein	Scaffold_17	43011	42166	1563	0.0898466	0	0.5	0
BLJAPNOD_06440	hypothetical protein	Scaffold_17	44075	43200	1564	0.0864624	0	0.5	0
BLJAPNOD_06441	Transposon Tn7 transposition protein TnsB	Scaffold_17	45569	44082	1565	0.0861195	0	0	0
BLJAPNOD_06442	Dihydrofolate reductase	Scaffold_17	46022	46525	1566	0.0855556	0	0	0
BLJAPNOD_06443	hypothetical protein	Scaffold_17	48191	46593	1567	0.0835496	0	0.5	0
BLJAPNOD_06444	hypothetical protein	Scaffold_17	49007	48396	1568	0.0820741	0	0.5	0
BLJAPNOD_06445	hypothetical protein	Scaffold_17	49195	51012	1569	0.0841171	0	0.5	0
BLJAPNOD_06446	hypothetical protein	Scaffold_17	55587	51793	1570	0.0857651	0	0.5	0
BLJAPNOD_06447	hypothetical protein	Scaffold_17	57174	55618	1571	0.088387	0	0.5	0
BLJAPNOD_06448	hypothetical protein	Scaffold_17	58130	57171	1572	0.0911935	0	0.5	0
BLJAPNOD_06449	hypothetical protein	Scaffold_17	58648	58130	1573	0.0943	0	0.5	0
BLJAPNOD_06450	hypothetical protein	Scaffold_17	59622	58657	1574	0.0973015	0	0.5	0
BLJAPNOD_06451	hypothetical protein	Scaffold_17	60201	60908	1575	0.10099	0	0.5	0
BLJAPNOD_06452	hypothetical protein	Scaffold_17	60914	63160	1576	0.105051	0	0.5	0
BLJAPNOD_06453	hypothetical protein	Scaffold_17	63157	64650	1577	0.102927	0	0.5	0
BLJAPNOD_06454	hypothetical protein	Scaffold_17	65024	66559	1578	0.0966049	0	0.5	0
BLJAPNOD_06455	Insertion sequence putative ATP-binding protein	Scaffold_17	66571	67326	1579	0.0911443	0	0	0
BLJAPNOD_00001	Fe/S biogenesis protein NfuA	Scaffold_1	436	125	1580	0.0851809	0	0	0
BLJAPNOD_00002	hypothetical protein	Scaffold_1	1443	433	1581	0.0851809	0	0.5	0
BLJAPNOD_00003	Transketolase	Scaffold_1	1645	2532	1582	0.0851809	0	0	0
BLJAPNOD_00004	1-deoxy-D-xylulose-5-phosphate synthase	Scaffold_1	2534	3520	1583	0.0851809	0	0	0
BLJAPNOD_00005	Glutamate/aspartate import solute-binding protein	Scaffold_1	3791	4657	1584	0.0851809	0	0	0
BLJAPNOD_00006	3-dehydroquinate dehydratase	Scaffold_1	5799	5347	1585	0.0851809	0	0	0
BLJAPNOD_00007	Sialic acid TRAP transporter large permease protein SiaM	Scaffold_1	7115	5814	1586	0.0851809	0	0	0
BLJAPNOD_00008	hypothetical protein	Scaffold_1	7675	7112	1587	0.0851809	0	0.5	0
BLJAPNOD_00009	Sialic acid-binding periplasmic protein SiaP	Scaffold_1	8681	7695	1588	0.0851809	0	0	0
BLJAPNOD_00010	HTH-type transcriptional repressor RspR	Scaffold_1	8906	9577	1589	0.0851809	0	0	0
BLJAPNOD_00011	HTH-type transcriptional repressor NicS	Scaffold_1	9600	10244	1590	0.0851809	0	0	0
BLJAPNOD_00012	Flagellin	Scaffold_1	10465	10914	1591	0.0851809	0	0	0
BLJAPNOD_00013	hypothetical protein	Scaffold_1	11427	11630	1592	0.0851809	0	0.5	0
BLJAPNOD_00014	Antitoxin HigA-2	Scaffold_1	11620	11943	1593	0.0851809	0	0	0
BLJAPNOD_00015	hypothetical protein	Scaffold_1	12071	13084	1594	0.0851809	0	0.5	0
BLJAPNOD_04258	hypothetical protein	Scaffold_5	744	121	1595	0.0851809	0	0.5	0
BLJAPNOD_04259	Fluoroacetate dehalogenase	Scaffold_5	1798	938	1596	0.0851809	0	0	0
BLJAPNOD_04260	hypothetical protein	Scaffold_5	2239	1880	1597	0.0851809	0	0.5	0
BLJAPNOD_04261	General stress protein 39	Scaffold_5	3284	2421	1598	0.0851809	0	0	0
BLJAPNOD_04262	hypothetical protein	Scaffold_5	3553	3395	1599	0.0851809	0	0.5	0
BLJAPNOD_04263	hypothetical protein	Scaffold_5	3919	3605	1600	0.0851809	0	0.5	0
BLJAPNOD_04264	putative zinc-binding alcohol dehydrogenase	Scaffold_5	4275	5309	1601	0.0851809	0	0	0
BLJAPNOD_04265	putative oxidoreductase	Scaffold_5	5312	6109	1602	0.0851809	0	0	0
BLJAPNOD_04266	hypothetical protein	Scaffold_5	6373	6858	1603	0.0851809	0	0.5	0
BLJAPNOD_04267	hypothetical protein	Scaffold_5	6866	7108	1604	0.0851809	0	0.5	0
BLJAPNOD_04268	Antiseptic resistance protein	Scaffold_5	8889	7303	1605	0.0851809	0	0	0
BLJAPNOD_04269	hypothetical protein	Scaffold_5	9000	9791	1606	0.0851809	0	0.5	0
BLJAPNOD_04270	hypothetical protein	Scaffold_5	10176	10084	1607	0.0851809	0	0.5	0
BLJAPNOD_04271	hypothetical protein	Scaffold_5	10933	10166	1608	0.0851809	0	0.5	0
BLJAPNOD_00016	GalNAc(5)-diNAcBac-PP-undecaprenol beta-1,3-glucosyltransferase	Scaffold_4	629	1471	1609	0.276407	0	0	0
BLJAPNOD_00017	Rhamnosyl O-methyltransferase	Scaffold_4	2505	1735	1610	0.277922	0	0	0
BLJAPNOD_00018	hypothetical protein	Scaffold_4	3559	2498	1611	0.279038	0	0.5	0
BLJAPNOD_00019	dTDP-6-deoxy-L-talose 4-dehydrogenase (NAD(+))	Scaffold_4	4397	3564	1612	0.282291	0	0	0
BLJAPNOD_00020	hypothetical protein	Scaffold_4	5617	4394	1613	0.285442	0	0.5	0
BLJAPNOD_00021	dTDP-4-dehydrorhamnose 3,5-epimerase	Scaffold_4	6174	5614	1614	0.289123	0	0	0
BLJAPNOD_00022	CDP-glucose 4,6-dehydratase	Scaffold_4	7250	6171	1615	0.28657	0	0	0
BLJAPNOD_00023	Glucose-1-phosphate cytidylyltransferase	Scaffold_4	8005	7232	1616	0.287332	0	0	0
BLJAPNOD_00025	DNA gyrase inhibitor YacG	Scaffold_4	8756	8547	1617	0.288288	0	0	0
BLJAPNOD_00026	Maf-like protein YhdE	Scaffold_4	9382	8762	1618	0.285724	0	0	0
BLJAPNOD_00027	Translation initiation factor IF-1	Scaffold_4	9650	9432	1619	0.285491	0	0	0
BLJAPNOD_00028	Glutaredoxin arsenate reductase	Scaffold_4	10435	9968	1620	0.280566	0	0	0
BLJAPNOD_00029	hypothetical protein	Scaffold_4	10926	10450	1621	0.279263	0	0.5	0
BLJAPNOD_00030	Histidinol dehydrogenase	Scaffold_4	12227	10923	1622	0.276331	0	0	0
BLJAPNOD_00031	hypothetical protein	Scaffold_4	12705	12265	1623	0.272279	0	0.5	0
BLJAPNOD_00032	UDP-N-acetylglucosamine 1-carboxyvinyltransferase	Scaffold_4	14104	12812	1624	0.271758	0	0	0
BLJAPNOD_00033	hypothetical protein	Scaffold_4	14504	14265	1625	0.269024	0	0.5	0
BLJAPNOD_00035	Cold shock protein CspA	Scaffold_4	15021	15230	1626	0.267166	0	0	0
BLJAPNOD_00036	Nicotinate phosphoribosyltransferase	Scaffold_4	17211	15907	1627	0.264749	0	0	0
BLJAPNOD_00037	hypothetical protein	Scaffold_4	17937	17338	1628	0.262489	0	0.5	0
BLJAPNOD_00038	hypothetical protein	Scaffold_4	19306	18119	1629	0.252376	0	0.5	0
BLJAPNOD_00039	Erythronolide synthase, modules 3 and 4	Scaffold_4	19712	27256	1630	0.246617	0	0	0
BLJAPNOD_00040	8-amino-7-oxononanoate synthase	Scaffold_4	27253	28668	1631	0.241569	0	0	0
BLJAPNOD_00041	D-beta-hydroxybutyrate dehydrogenase	Scaffold_4	28718	29536	1632	0.23723	0	0	0
BLJAPNOD_00042	hypothetical protein	Scaffold_4	29592	31226	1633	0.237771	0	0.5	0
BLJAPNOD_00043	hypothetical protein	Scaffold_4	31240	32568	1634	0.242557	0	0.5	0
BLJAPNOD_00044	Arabinose 5-phosphate isomerase KdsD	Scaffold_4	33612	32602	1635	0.245307	0	0	0
BLJAPNOD_00045	HTH-type transcriptional regulator CymR	Scaffold_4	34213	33758	1636	0.246332	0	0	0
BLJAPNOD_00046	hypothetical protein	Scaffold_4	34598	34386	1637	0.242105	0	0.5	0
BLJAPNOD_00047	hypothetical protein	Scaffold_4	37648	35108	1638	0.237636	0	0.5	0
BLJAPNOD_00048	hypothetical protein	Scaffold_4	38173	37760	1639	0.23322	0	0.5	0
BLJAPNOD_00049	putative 2-ketoarginine decarboxylase AruI	Scaffold_4	39949	38345	1640	0.228295	0	0	0
BLJAPNOD_00050	Arginine--pyruvate transaminase AruH	Scaffold_4	41136	39946	1641	0.225032	0	0	0
BLJAPNOD_00051	HTH-type transcriptional regulator BetI	Scaffold_4	41777	41154	1642	0.223261	0	0	0
BLJAPNOD_00052	Octopine permease ATP-binding protein P	Scaffold_4	42051	42824	1643	0.222938	0	0	0
BLJAPNOD_00053	Lysine/arginine/ornithine-binding periplasmic protein	Scaffold_4	42862	43644	1644	0.219932	0	0	0
BLJAPNOD_00054	Histidine transport system permease protein HisQ	Scaffold_4	43704	44429	1645	0.217378	0	0	0
BLJAPNOD_00055	Octopine transport system permease protein OccM	Scaffold_4	44426	45250	1646	0.207424	0	0	0
BLJAPNOD_00056	putative hydrolase YxeP	Scaffold_4	45252	46421	1647	0.201403	0	0	0
BLJAPNOD_00057	Cytochrome bd-I ubiquinol oxidase subunit 1	Scaffold_4	46750	48153	1648	0.199614	0	0	0
BLJAPNOD_00058	Cytochrome bd-I ubiquinol oxidase subunit 2	Scaffold_4	48143	49147	1649	0.198184	0	0	0
BLJAPNOD_00059	hypothetical protein	Scaffold_4	49144	49260	1650	0.200871	0	0.5	0
BLJAPNOD_00060	hypothetical protein	Scaffold_4	49429	49328	1651	0.204091	0	0.5	0
BLJAPNOD_00061	Isochorismate pyruvate lyase	Scaffold_4	49541	49861	1652	0.197868	0	0	0
BLJAPNOD_00062	UDP-glucose 4-epimerase	Scaffold_4	50893	49871	1653	0.190844	0	0	0
BLJAPNOD_00063	Aspartate aminotransferase	Scaffold_4	52240	51074	1654	0.183309	0	0	0
BLJAPNOD_00064	Large-conductance mechanosensitive channel	Scaffold_4	52917	52489	1655	0.182837	0	0	0
BLJAPNOD_00065	Sensor protein TorS	Scaffold_4	53191	56694	1656	0.179939	0	0	0
BLJAPNOD_00066	Transcriptional regulatory protein DegU	Scaffold_4	57362	56712	1657	0.177856	0	0	0
BLJAPNOD_00067	hypothetical protein	Scaffold_4	57857	57438	1658	0.174816	0	0.5	0
BLJAPNOD_00068	hypothetical protein	Scaffold_4	57899	58327	1659	0.169598	0	0.5	0
BLJAPNOD_00069	Dihydroorotate dehydrogenase (quinone)	Scaffold_4	58324	59412	1660	0.168311	0	0	0
BLJAPNOD_00070	DNA-damage-inducible protein F	Scaffold_4	60746	59388	1661	0.164533	0	0	0
BLJAPNOD_00071	hypothetical protein	Scaffold_4	61574	61071	1662	0.164477	0	0.5	0
BLJAPNOD_00072	hypothetical protein	Scaffold_4	61843	61577	1663	0.163278	0	0.5	0
BLJAPNOD_00073	Trans-aconitate 2-methyltransferase	Scaffold_4	62267	63205	1664	0.157657	0	0	0
BLJAPNOD_00074	hypothetical protein	Scaffold_4	63314	63949	1665	0.154348	0	0.5	0
BLJAPNOD_00075	Alkyl hydroperoxide reductase AhpD	Scaffold_4	64836	64372	1666	0.150666	0	0	0
BLJAPNOD_00076	Putative HTH-type transcriptional regulator	Scaffold_4	65392	64889	1667	0.146721	0	0	0
BLJAPNOD_00077	ATP-dependent DNA helicase RecQ	Scaffold_4	65550	68045	1668	0.142489	0	0	0
BLJAPNOD_00078	hypothetical protein	Scaffold_4	68093	68818	1669	0.139981	0	0.5	0
BLJAPNOD_00079	hypothetical protein	Scaffold_4	69062	68826	1670	0.138137	0	0.5	0
BLJAPNOD_00080	hypothetical protein	Scaffold_4	70051	69248	1671	0.136462	0	0.5	0
BLJAPNOD_00081	hypothetical protein	Scaffold_4	70977	70051	1672	0.133809	0	0.5	0
BLJAPNOD_00082	hypothetical protein	Scaffold_4	70992	71102	1673	0.131137	0	0.5	0
BLJAPNOD_00083	Localization factor PodJL	Scaffold_4	75005	71226	1674	0.122538	0	0	0
BLJAPNOD_00084	3-methylmercaptopropionyl-CoA dehydrogenase	Scaffold_4	75441	77237	1675	0.113619	0	0	0
BLJAPNOD_00085	Putative acyltransferase	Scaffold_4	77293	78501	1676	0.108932	0	0	0
BLJAPNOD_00086	hypothetical protein	Scaffold_4	78504	78914	1677	0.109519	0	0.5	0
BLJAPNOD_00087	Fatty acid oxidation complex subunit alpha	Scaffold_4	78926	81142	1678	0.110034	0	0	0
BLJAPNOD_00088	Phloretin hydrolase	Scaffold_4	81925	81227	1679	0.11032	0	0	0
BLJAPNOD_00089	hypothetical protein	Scaffold_4	82025	82657	1680	0.110277	0	0.5	0
BLJAPNOD_00090	Demethylmenaquinone methyltransferase	Scaffold_4	82785	83621	1681	0.109628	0	0	0
BLJAPNOD_00091	Riboflavin transporter	Scaffold_4	84684	83638	1682	0.109002	0	0	0
BLJAPNOD_00092	Cysteine/O-acetylserine efflux protein	Scaffold_4	84845	85426	1683	0.109385	0	0	0
BLJAPNOD_00093	hypothetical protein	Scaffold_4	85918	85445	1684	0.109977	0	0.5	0
BLJAPNOD_00094	putative HTH-type transcriptional regulator	Scaffold_4	86070	86579	1685	0.108742	0	0	0
BLJAPNOD_00095	Sodium/proton antiporter ChaA	Scaffold_4	87668	86583	1686	0.107844	0	0	0
BLJAPNOD_00096	LexA repressor	Scaffold_4	87908	88552	1687	0.104534	0	0	0
BLJAPNOD_00097	hypothetical protein	Scaffold_4	88566	89396	1688	0.0954082	0	0.5	0
BLJAPNOD_00098	hypothetical protein	Scaffold_4	89448	89858	1689	0.0854204	0	0.5	0
BLJAPNOD_00099	hypothetical protein	Scaffold_4	89956	90768	1690	0.0765278	0	0.5	0
BLJAPNOD_00100	Putative ABC transporter arginine-binding protein 2	Scaffold_4	91657	90824	1691	0.0673801	0	0	0
BLJAPNOD_00102	Deoxycytidine triphosphate deaminase	Scaffold_4	93080	91983	1692	0.0661698	0	0	0
BLJAPNOD_00104	O-succinylhomoserine sulfhydrylase	Scaffold_4	93278	94462	1693	0.0656107	0	0	0
BLJAPNOD_00105	Inner membrane protein YnjF	Scaffold_4	95153	94503	1694	0.0650587	0	0	0
BLJAPNOD_00106	Protein ApaG	Scaffold_4	95229	95621	1695	0.0613432	0	0	0
BLJAPNOD_00107	33 kDa chaperonin	Scaffold_4	96618	95629	1696	0.0579211	0	0	0
BLJAPNOD_00108	Ornithine carbamoyltransferase	Scaffold_4	97777	96860	1697	0.0534045	0	0	0
BLJAPNOD_00109	Succinylornithine transaminase/acetylornithine aminotransferase	Scaffold_4	99106	97907	1698	0.052507	0	0	0
BLJAPNOD_00110	hypothetical protein	Scaffold_4	99527	100051	1699	0.0520783	0	0.5	0
BLJAPNOD_00111	Phosphate regulon transcriptional regulatory protein PhoB	Scaffold_4	100796	100113	1700	0.0516317	0	0	0
BLJAPNOD_00112	hypothetical protein	Scaffold_4	101704	100994	1701	0.0506372	0	0.5	0
BLJAPNOD_00113	Phosphate import ATP-binding protein PstB	Scaffold_4	102576	101761	1702	0.0475929	0	0	0
BLJAPNOD_00114	Phosphate transport system permease protein PstA	Scaffold_4	103912	102590	1703	0.0467563	0	0	0
BLJAPNOD_00115	Phosphate transport system permease protein PstC 1	Scaffold_4	105393	103909	1704	0.0474241	0	0	0
BLJAPNOD_00116	Phosphate-binding protein PstS	Scaffold_4	106524	105490	1705	0.0480437	0	0	0
BLJAPNOD_00117	Alkaline phosphatase synthesis sensor protein PhoR	Scaffold_4	107990	106719	1706	0.0482591	0	0	0
BLJAPNOD_00118	hypothetical protein	Scaffold_4	108122	109018	1707	0.0493506	0	0.5	0
BLJAPNOD_00119	hypothetical protein	Scaffold_4	110226	109051	1708	0.0507658	0	0.5	0
BLJAPNOD_00120	Putative monooxygenase	Scaffold_4	110641	111651	1709	0.052091	0	0	0
BLJAPNOD_00122	hypothetical protein	Scaffold_4	111918	112268	1710	0.0533459	0	0.5	0
BLJAPNOD_00123	hypothetical protein	Scaffold_4	112494	112342	1711	0.0538585	0	0.5	0
BLJAPNOD_00124	hypothetical protein	Scaffold_4	112872	114095	1712	0.055214	0	0.5	0
BLJAPNOD_00125	KDP operon transcriptional regulatory protein KdpE	Scaffold_4	114849	114157	1713	0.0566222	0	0	0
BLJAPNOD_00126	Sensor protein KdpD	Scaffold_4	117542	114846	1714	0.0579777	0	0	0
BLJAPNOD_00127	Potassium-transporting ATPase KdpC subunit	Scaffold_4	118115	117576	1715	0.0591948	0	0	0
BLJAPNOD_00128	Potassium-transporting ATPase ATP-binding subunit	Scaffold_4	120274	118148	1716	0.0599295	0	0	0
BLJAPNOD_00129	Potassium-transporting ATPase potassium-binding subunit	Scaffold_4	121995	120286	1717	0.0598372	0	0	0
BLJAPNOD_00130	hypothetical protein	Scaffold_4	123655	122495	1718	0.0600813	0	0.5	0
BLJAPNOD_00131	Inner membrane transport protein YdhP	Scaffold_4	125053	123830	1719	0.0628412	0	0	0
BLJAPNOD_00132	Long-chain-fatty-acid--CoA ligase	Scaffold_4	125395	127095	1720	0.0667084	0	0	0
BLJAPNOD_00133	Glucose-6-phosphate isomerase	Scaffold_4	127224	128849	1721	0.0711203	0	0	0
BLJAPNOD_00134	hypothetical protein	Scaffold_4	129485	128892	1722	0.0744989	0	0.5	0
BLJAPNOD_00135	hypothetical protein	Scaffold_4	129568	130122	1723	0.0753966	0	0.5	0
BLJAPNOD_00136	hypothetical protein	Scaffold_4	130126	130341	1724	0.0760917	0	0.5	0
BLJAPNOD_00137	Fructokinase	Scaffold_4	131286	130360	1725	0.0762054	0	0	0
BLJAPNOD_00138	Orotate phosphoribosyltransferase	Scaffold_4	132070	131378	1726	0.0765452	0	0	0
BLJAPNOD_00139	Dihydroorotase	Scaffold_4	133144	132107	1727	0.0762573	0	0	0
BLJAPNOD_00140	Pantothenate kinase	Scaffold_4	133966	133346	1728	0.0763453	0	0	0
BLJAPNOD_00141	Ribose import ATP-binding protein RbsA	Scaffold_4	134745	133963	1729	0.0764204	0	0	0
BLJAPNOD_00142	Ribose import permease protein RbsC	Scaffold_4	135830	134745	1730	0.0755452	0	0	0
BLJAPNOD_00143	Ribose import binding protein RbsB	Scaffold_4	137160	136135	1731	0.0746562	0	0	0
BLJAPNOD_00144	N-acetylglucosamine repressor	Scaffold_4	137444	138676	1732	0.0764625	0	0	0
BLJAPNOD_00145	L-fucose mutarotase	Scaffold_4	138676	139104	1733	0.0786533	0	0	0
BLJAPNOD_00146	Inner membrane protein YqjF	Scaffold_4	139597	139175	1734	0.0789046	0	0	0
BLJAPNOD_00147	CRP-like cAMP-activated global transcriptional regulator	Scaffold_4	139863	140567	1735	0.0787954	0	0	0
BLJAPNOD_00148	Adenylate cyclase 1	Scaffold_4	140573	142447	1736	0.0782789	0	0	0
BLJAPNOD_00149	hypothetical protein	Scaffold_4	143170	142535	1737	0.077889	0	0.5	0
BLJAPNOD_00150	Secretory immunoglobulin A-binding protein EsiB	Scaffold_4	143384	144244	1738	0.0778838	0	0	0
BLJAPNOD_00151	3',5'-cyclic adenosine monophosphate phosphodiesterase CpdA	Scaffold_4	144371	145177	1739	0.0783893	0	0	0
BLJAPNOD_00152	hypothetical protein	Scaffold_4	145218	145532	1740	0.0776962	0	0.5	0
BLJAPNOD_00153	Bifunctional protein PutA	Scaffold_4	145722	149429	1741	0.079005	0	0	0
BLJAPNOD_00154	IMPACT family member YigZ	Scaffold_4	149769	150353	1742	0.0797555	0	0	0
BLJAPNOD_00155	General stress protein 69	Scaffold_4	150448	151434	1743	0.0807223	0	0	0
BLJAPNOD_00156	hypothetical protein	Scaffold_4	151523	151954	1744	0.0815922	0	0.5	0
BLJAPNOD_00157	hypothetical protein	Scaffold_4	151951	152547	1745	0.0811622	0	0.5	0
BLJAPNOD_00159	Sensor protein ZraS	Scaffold_4	154298	152817	1746	0.08111	0	0	0
BLJAPNOD_00160	Mercuric reductase	Scaffold_4	155760	154321	1747	0.0805971	0	0	0
BLJAPNOD_00161	TVP38/TMEM64 family inner membrane protein YdjZ	Scaffold_4	156562	155762	1748	0.0797813	0	0.5	0
BLJAPNOD_00162	Methyl-accepting chemotaxis protein II	Scaffold_4	158819	156816	1749	0.0804306	0	0	0
BLJAPNOD_00163	Ribonuclease P protein component	Scaffold_4	159373	159759	1750	0.0811493	0	0	0
BLJAPNOD_00164	Membrane protein insertase YidC	Scaffold_4	159759	161555	1751	0.0805957	0	0	0
BLJAPNOD_00165	hypothetical protein	Scaffold_4	161713	162627	1752	0.080884	0	0.5	0
BLJAPNOD_00166	putative GTP-binding protein EngB	Scaffold_4	162705	163358	1753	0.0818552	0	0	0
BLJAPNOD_00167	hypothetical protein	Scaffold_4	163478	164017	1754	0.0809647	0	0.5	0
BLJAPNOD_00168	Peptide methionine sulfoxide reductase MsrB	Scaffold_4	164564	164064	1755	0.0800577	0	0	0
BLJAPNOD_00169	Cell surface lipoprotein MPT83	Scaffold_4	165341	164784	1756	0.0786395	0	0	0
BLJAPNOD_00170	hypothetical protein	Scaffold_4	166264	165542	1757	0.0774009	0	0.5	0
BLJAPNOD_00171	ECF RNA polymerase sigma factor SigK	Scaffold_4	166800	166261	1758	0.077169	0	0	0
BLJAPNOD_00172	Acetylglutamate kinase	Scaffold_4	166957	167844	1759	0.0743164	0	0	0
BLJAPNOD_00173	2-methylisocitrate lyase	Scaffold_4	168689	167922	1760	0.0713997	0	0	0
BLJAPNOD_00174	Bifunctional transcriptional activator/DNA repair enzyme Ada	Scaffold_4	169765	168686	1761	0.0663195	0	0	0
BLJAPNOD_00175	hypothetical protein	Scaffold_4	170753	169839	1762	0.0631753	0	0.5	0
BLJAPNOD_00176	hypothetical protein	Scaffold_4	171604	170813	1763	0.0636679	0	0.5	0
BLJAPNOD_00177	hypothetical protein	Scaffold_4	171761	172474	1764	0.064981	0	0.5	0
BLJAPNOD_00178	hypothetical protein	Scaffold_4	172603	173115	1765	0.0644523	0	0.5	0
BLJAPNOD_00179	hypothetical protein	Scaffold_4	174226	173327	1766	0.0633882	0	0.5	0
BLJAPNOD_00180	2,3,4,5-tetrahydropyridine-2,6-dicarboxylate N-succinyltransferase	Scaffold_4	174536	175393	1767	0.0633507	0	0	0
BLJAPNOD_00181	hypothetical protein	Scaffold_4	175398	175781	1768	0.0638183	0	0.5	0
BLJAPNOD_00182	ATP-dependent RNA helicase DeaD	Scaffold_4	175938	177905	1769	0.0635343	0	0	0
BLJAPNOD_00183	Quaternary ammonium compound-resistance protein SugE	Scaffold_4	178315	177998	1770	0.0649879	0	0	0
BLJAPNOD_00184	putative HTH-type transcriptional regulator YtcD	Scaffold_4	178398	178799	1771	0.0664842	0	0	0
BLJAPNOD_00185	HTH-type transcriptional regulator PgrR	Scaffold_4	179713	178802	1772	0.0648206	0	0	0
BLJAPNOD_00186	Carboxylesterase NlhH	Scaffold_4	179854	180678	1773	0.0631104	0	0	0
BLJAPNOD_00187	Efflux pump periplasmic linker BepF	Scaffold_4	180762	181967	1774	0.0626759	0	0	0
BLJAPNOD_00188	Efflux pump membrane transporter BepE	Scaffold_4	182108	185293	1775	0.063541	0	0	0
BLJAPNOD_00189	Succinyl-diaminopimelate desuccinylase	Scaffold_4	185477	186670	1776	0.0679406	0	0	0
BLJAPNOD_00190	hypothetical protein	Scaffold_4	186657	187253	1777	0.0678634	0	0.5	0
BLJAPNOD_00191	tRNA pseudouridine synthase A	Scaffold_4	188035	187292	1778	0.0684528	0	0	0
BLJAPNOD_00192	Methionyl-tRNA formyltransferase	Scaffold_4	188970	188035	1779	0.0713096	0	0	0
BLJAPNOD_00193	Peptide deformylase	Scaffold_4	189600	189076	1780	0.0740066	0	0	0
BLJAPNOD_00194	DNA recombination protein RmuC	Scaffold_4	189753	190943	1781	0.0806685	0	0	0
BLJAPNOD_00195	Ribokinase	Scaffold_4	190996	191895	1782	0.0884643	0	0	0
BLJAPNOD_00196	Methyl-accepting chemotaxis protein III	Scaffold_4	192387	194783	1783	0.096714	0	0	0
BLJAPNOD_00197	Pyrimidine-specific ribonucleoside hydrolase RihA	Scaffold_4	195800	194856	1784	0.10729	0	0	0
BLJAPNOD_00198	Small heat shock protein IbpA	Scaffold_4	195960	196391	1785	0.11728	0	0	0
BLJAPNOD_00199	hypothetical protein	Scaffold_4	196439	196696	1786	0.128981	0	0.5	0
BLJAPNOD_00200	tRNA (guanine-N(7)-)-methyltransferase	Scaffold_4	197505	196807	1787	0.142951	0	0	0
BLJAPNOD_00201	S-adenosylmethionine synthase	Scaffold_4	198843	197605	1788	0.155371	0	0	0
BLJAPNOD_00202	hypothetical protein	Scaffold_4	199457	199041	1789	0.165791	0	0.5	0
BLJAPNOD_00203	Apolipoprotein N-acyltransferase	Scaffold_4	201198	199603	1790	0.176217	0	0	0
BLJAPNOD_00204	Hemolysin C	Scaffold_4	202578	201421	1791	0.178818	0	0	0
BLJAPNOD_00205	Endoribonuclease YbeY	Scaffold_4	203097	202591	1792	0.188489	0	0	0
BLJAPNOD_00206	PhoH-like protein	Scaffold_4	204170	203112	1793	0.19473	0	0	0
BLJAPNOD_00207	tRNA-2-methylthio-N(6)-dimethylallyladenosine synthase	Scaffold_4	205594	204197	1794	0.202198	0	0	0
BLJAPNOD_00208	1-acyl-sn-glycerol-3-phosphate acyltransferase	Scaffold_4	206459	205659	1795	0.205908	0	0	0
BLJAPNOD_00209	Mycothiol acetyltransferase	Scaffold_4	207050	206553	1796	0.219502	0	0	0
BLJAPNOD_00210	tRNA threonylcarbamoyladenosine biosynthesis protein TsaB	Scaffold_4	207716	207057	1797	0.223915	0	0	0
BLJAPNOD_00211	Fe/S biogenesis protein NfuA	Scaffold_4	208403	207837	1798	0.227093	0	0	0
BLJAPNOD_00212	hypothetical protein	Scaffold_4	209001	208510	1799	0.227894	0	0.5	0
BLJAPNOD_00213	Tryptophan--tRNA ligase	Scaffold_4	210118	209054	1800	0.228164	0	0	0
BLJAPNOD_00214	Putative lipid II flippase MurJ	Scaffold_4	211881	210277	1801	0.23113	0	0	0
BLJAPNOD_00215	Bifunctional uridylyltransferase/uridylyl-removing enzyme	Scaffold_4	214778	211878	1802	0.231149	0	0	0
BLJAPNOD_00216	DNA mismatch repair protein MutS	Scaffold_4	217668	214924	1803	0.232643	0	0	0
BLJAPNOD_00217	NADP-dependent malic enzyme	Scaffold_4	217772	220057	1804	0.232223	0	0	0
BLJAPNOD_00218	hypothetical protein	Scaffold_4	221294	220404	1805	0.23365	0	0.5	0
BLJAPNOD_00219	Signal transduction histidine-protein kinase BarA	Scaffold_4	223682	221415	1806	0.235614	0	0	0
BLJAPNOD_00220	Lipoprotein signal peptidase	Scaffold_4	224229	223738	1807	0.238336	0	0	0
BLJAPNOD_00221	23S rRNA (uridine(2479)-2'-O)-methyltransferase	Scaffold_4	225086	224226	1808	0.239389	0	0	0
BLJAPNOD_00222	Ribosomal RNA large subunit methyltransferase I	Scaffold_4	226237	225086	1809	0.254688	0	0	0
BLJAPNOD_00223	hypothetical protein	Scaffold_4	226552	227010	1810	0.268666	0	0.5	0
BLJAPNOD_00224	hypothetical protein	Scaffold_4	227374	227030	1811	0.273475	0	0.5	0
BLJAPNOD_00225	Integration host factor subunit beta	Scaffold_4	227757	227458	1812	0.275309	0	0	0
BLJAPNOD_00226	Putative signal peptide peptidase SppA	Scaffold_4	228846	227887	1813	0.278291	0	0	0
BLJAPNOD_00227	hypothetical protein	Scaffold_4	229108	229776	1814	0.284036	0	0.5	0
BLJAPNOD_00228	Lipopolysaccharide export system protein LptA	Scaffold_4	229791	230348	1815	0.286405	0	0	0
BLJAPNOD_00229	Lipopolysaccharide export system ATP-binding protein LptB	Scaffold_4	230362	231180	1816	0.286105	0	0	0
BLJAPNOD_00230	RNA polymerase sigma-54 factor 2	Scaffold_4	231324	232883	1817	0.290097	0	0	0
BLJAPNOD_00231	Putative sigma-54 modulation protein	Scaffold_4	233121	233690	1818	0.293464	0	0	0
BLJAPNOD_00232	Nitrogen regulatory protein	Scaffold_4	233863	234327	1819	0.292103	0	0	0
BLJAPNOD_00233	Response regulator protein TodT	Scaffold_4	235186	234380	1820	0.29063	0	0	0
BLJAPNOD_00234	Cyclopentanol dehydrogenase	Scaffold_4	235323	236090	1821	0.285284	0	0	0
BLJAPNOD_00235	L-gulono-1,4-lactone dehydrogenase	Scaffold_4	236105	237340	1822	0.278598	0	0	0
BLJAPNOD_00236	Protein GrpE	Scaffold_4	238039	237428	1823	0.271394	0	0	0
BLJAPNOD_00237	Heat-inducible transcription repressor HrcA	Scaffold_4	239284	238205	1824	0.262363	0	0	0
BLJAPNOD_00238	Ribonuclease PH	Scaffold_4	239444	240163	1825	0.255375	0	0	0
BLJAPNOD_00239	Glutathione transferase FosA	Scaffold_4	240181	240576	1826	0.243416	0	0	0
BLJAPNOD_00240	Non-canonical purine NTP pyrophosphatase	Scaffold_4	240619	241263	1827	0.229422	0	0	0
BLJAPNOD_00241	Oxygen-independent coproporphyrinogen-III oxidase-like protein YqeR	Scaffold_4	241387	242568	1828	0.218839	0	0	0
BLJAPNOD_00242	putative GST-like protein YibF	Scaffold_4	243235	242621	1829	0.207768	0	0	0
BLJAPNOD_00243	hypothetical protein	Scaffold_4	243711	243343	1830	0.19595	0	0.5	0
BLJAPNOD_00244	hypothetical protein	Scaffold_4	244152	243739	1831	0.193567	0	0.5	0
BLJAPNOD_00245	hypothetical protein	Scaffold_4	245061	244195	1832	0.182794	0	0.5	0
BLJAPNOD_00246	hypothetical protein	Scaffold_4	245602	245120	1833	0.174747	0	0.5	0
BLJAPNOD_00247	hypothetical protein	Scaffold_4	246952	245678	1834	0.167608	0	0.5	0
BLJAPNOD_00248	hypothetical protein	Scaffold_4	247323	246949	1835	0.164692	0	0.5	0
BLJAPNOD_00249	putative cystine transporter YijE	Scaffold_4	248436	247474	1836	0.151598	0	0	0
BLJAPNOD_00250	Glycine cleavage system transcriptional activator	Scaffold_4	248582	249463	1837	0.147135	0	0	0
BLJAPNOD_00251	Chromosomal replication initiator protein DnaA	Scaffold_4	251068	249521	1838	0.143112	0	0	0
BLJAPNOD_00252	30S ribosomal protein S20	Scaffold_4	252274	252008	1839	0.141382	0	0	0
BLJAPNOD_00253	putative enoyl-CoA hydratase echA8	Scaffold_4	253240	252467	1840	0.142849	0	0	0
BLJAPNOD_00254	Formamidopyrimidine-DNA glycosylase	Scaffold_4	254185	253295	1841	0.139301	0	0	0
BLJAPNOD_00255	Ubiquinone/menaquinone biosynthesis C-methyltransferase UbiE	Scaffold_4	254360	255136	1842	0.138091	0	0	0
BLJAPNOD_00256	putative protein kinase UbiB	Scaffold_4	255141	256715	1843	0.133942	0	0	0
BLJAPNOD_00257	Spermidine N(1)-acetyltransferase	Scaffold_4	256956	257465	1844	0.131316	0	0	0
BLJAPNOD_00258	hypothetical protein	Scaffold_4	257629	257886	1845	0.129757	0	0.5	0
BLJAPNOD_00259	3-oxoacyl-[acyl-carrier-protein] reductase FabG	Scaffold_4	258057	258836	1846	0.127575	0	0	0
BLJAPNOD_00260	hypothetical protein	Scaffold_4	259134	259808	1847	0.124114	0	0.5	0
BLJAPNOD_00261	Guanine deaminase	Scaffold_4	259823	260293	1848	0.121946	0	0	0
BLJAPNOD_00262	Multidrug resistance protein MdtH	Scaffold_4	260568	261836	1849	0.106382	0	0	0
BLJAPNOD_00263	hypothetical protein	Scaffold_4	262073	262975	1850	0.091224	0	0.5	0
BLJAPNOD_00264	putative ABC transporter ATP-binding protein YheS	Scaffold_4	264610	262997	1851	0.0846236	0	0	0
BLJAPNOD_00265	hypothetical protein	Scaffold_4	264955	264797	1852	0.0825725	0	0.5	0
BLJAPNOD_00266	hypothetical protein	Scaffold_4	265063	265674	1853	0.078255	0	0.5	0
BLJAPNOD_00267	Coenzyme A biosynthesis bifunctional protein CoaBC	Scaffold_4	265658	266878	1854	0.072385	0	0	0
BLJAPNOD_00268	Gamma-glutamyl-hercynylcysteine sulfoxide hydrolase	Scaffold_4	267914	267108	1855	0.0700556	0	0	0
BLJAPNOD_00269	1,5-anhydro-D-fructose reductase	Scaffold_4	268192	269322	1856	0.0663814	0	0	0
BLJAPNOD_00270	putative HTH-type transcriptional regulator YbbH	Scaffold_4	269438	270301	1857	0.0638287	0	0	0
BLJAPNOD_00271	5-dehydro-2-deoxygluconokinase	Scaffold_4	270417	272354	1858	0.0610442	0	0	0
BLJAPNOD_00272	3D-(3,5/4)-trihydroxycyclohexane-1,2-dione hydrolase	Scaffold_4	272444	274297	1859	0.0602478	0	0	0
BLJAPNOD_00273	Inosose dehydratase	Scaffold_4	274540	275439	1860	0.0601292	0	0	0
BLJAPNOD_00274	5-deoxy-glucuronate isomerase	Scaffold_4	275682	276482	1861	0.0589657	0	0	0
BLJAPNOD_00275	hypothetical protein	Scaffold_4	276604	277008	1862	0.0580673	0	0.5	0
BLJAPNOD_00276	hypothetical protein	Scaffold_4	277716	277015	1863	0.0564172	0	0.5	0
BLJAPNOD_00277	Transcriptional activator NphR	Scaffold_4	277949	278761	1864	0.0545001	0	0	0
BLJAPNOD_00278	Inner membrane protein YtfF	Scaffold_4	278914	279816	1865	0.0521095	0	0	0
BLJAPNOD_00279	hypothetical protein	Scaffold_4	279851	280579	1866	0.0536425	0	0.5	0
BLJAPNOD_00280	hypothetical protein	Scaffold_4	280734	281102	1867	0.0552152	0	0.5	0
BLJAPNOD_00281	Peptide chain release factor 3	Scaffold_4	282734	281151	1868	0.055221	0	0	0
BLJAPNOD_00282	Deoxyuridine 5'-triphosphate nucleotidohydrolase	Scaffold_4	282831	283298	1869	0.0563864	0	0	0
BLJAPNOD_00283	HTH-type transcriptional regulator LrpC	Scaffold_4	283801	283364	1870	0.057811	0	0	0
BLJAPNOD_00284	hypothetical protein	Scaffold_4	283935	284849	1871	0.058316	0	0.5	0
BLJAPNOD_00285	hypothetical protein	Scaffold_4	284846	285151	1872	0.0592467	0	0.5	0
BLJAPNOD_00286	Homoserine/homoserine lactone efflux protein	Scaffold_4	285806	285174	1873	0.0603769	0	0	0
BLJAPNOD_00287	Homoserine/homoserine lactone efflux protein	Scaffold_4	285981	286598	1874	0.0613915	0	0	0
BLJAPNOD_00288	O-acetylserine sulfhydrylase	Scaffold_4	286737	287705	1875	0.062956	0	0	0
BLJAPNOD_00289	Competence protein ComM	Scaffold_4	289371	287839	1876	0.0647658	0	0	0
BLJAPNOD_00290	Glutathione synthetase	Scaffold_4	290606	289659	1877	0.0669218	0	0	0
BLJAPNOD_00291	hypothetical protein	Scaffold_4	291660	290668	1878	0.0717013	0	0.5	0
BLJAPNOD_00292	sn-glycerol-3-phosphate import ATP-binding protein UgpC	Scaffold_4	292772	291657	1879	0.0785776	0	0	0
BLJAPNOD_00293	L-arabinose transport system permease protein AraQ	Scaffold_4	293679	292837	1880	0.085259	0	0	0
BLJAPNOD_00294	sn-glycerol-3-phosphate transport system permease protein UgpA	Scaffold_4	294685	293690	1881	0.0878532	0	0	0
BLJAPNOD_00295	sn-glycerol-3-phosphate-binding periplasmic protein UgpB	Scaffold_4	295311	294691	1882	0.102872	0	0	0
BLJAPNOD_00296	sn-glycerol-3-phosphate-binding periplasmic protein UgpB	Scaffold_4	295989	295402	1883	0.114003	0	0	0
BLJAPNOD_00297	hypothetical protein	Scaffold_4	296518	296150	1884	0.117378	0	0.5	0
BLJAPNOD_00298	Ribosomal RNA small subunit methyltransferase I	Scaffold_4	297437	296508	1885	0.118716	0	0	0
BLJAPNOD_00299	DNA polymerase III subunit beta	Scaffold_4	297693	298811	1886	0.132633	0	0	0
BLJAPNOD_00300	Ribosomal RNA small subunit methyltransferase A	Scaffold_4	299033	299635	1887	0.149317	0	0	0
BLJAPNOD_00301	hypothetical protein	Scaffold_4	299648	300232	1888	0.161262	0	0.5	0
BLJAPNOD_00302	Orotidine 5'-phosphate decarboxylase	Scaffold_4	300240	300944	1889	0.16827	0	0	0
BLJAPNOD_00303	hypothetical protein	Scaffold_4	301085	301372	1890	0.17821	0	0.5	0
BLJAPNOD_00304	hypothetical protein	Scaffold_4	301492	302472	1891	0.19337	0	0.5	0
BLJAPNOD_00305	hypothetical protein	Scaffold_4	302715	302876	1892	0.208003	0	0.5	0
BLJAPNOD_00306	Undecaprenyl-diphosphatase	Scaffold_4	303781	302975	1893	0.220231	0	0	0
BLJAPNOD_00307	Stringent starvation protein A	Scaffold_4	303944	304636	1894	0.237669	0	0	0
BLJAPNOD_00308	Epoxyqueuosine reductase	Scaffold_4	304647	305819	1895	0.241653	0	0	0
BLJAPNOD_00309	hypothetical protein	Scaffold_4	305807	306682	1896	0.249891	0	0.5	0
BLJAPNOD_00310	RlpA-like protein	Scaffold_4	307154	307528	1897	0.266435	0	0	0
BLJAPNOD_00311	Ribosomal RNA small subunit methyltransferase B	Scaffold_4	307687	308976	1898	0.276046	0	0	0
BLJAPNOD_00312	Iron-regulated protein A	Scaffold_4	309176	310456	1899	0.289054	0	0	0
BLJAPNOD_00313	hypothetical protein	Scaffold_4	310505	312046	1900	0.303968	0	0.5	0
BLJAPNOD_00314	hypothetical protein	Scaffold_4	312046	313170	1901	0.317885	0	0.5	0
BLJAPNOD_00315	Magnesium transport protein CorA	Scaffold_4	313458	314447	1902	0.33305	0	0	0
BLJAPNOD_00316	hypothetical protein	Scaffold_4	314529	315620	1903	0.343175	0	0.5	0
BLJAPNOD_00317	hypothetical protein	Scaffold_4	316226	315630	1904	0.355223	0	0.5	0
BLJAPNOD_00318	Tryptophan-rich protein TspO	Scaffold_4	316269	316721	1905	0.364789	0	0	0
BLJAPNOD_00319	hypothetical protein	Scaffold_4	316873	317259	1906	0.373436	0	0.5	0
BLJAPNOD_00320	5'-methylthioadenosine/S-adenosylhomocysteine nucleosidase	Scaffold_4	317256	317894	1907	0.382755	1	0	0
BLJAPNOD_00321	GMP synthase [glutamine-hydrolyzing]	Scaffold_4	317989	319551	1908	0.392168	1	0	0
BLJAPNOD_00322	hypothetical protein	Scaffold_4	319566	320333	1909	0.400735	1	0.5	0
BLJAPNOD_00323	ECF RNA polymerase sigma factor SigG	Scaffold_4	321261	320404	1910	0.409113	1	0	0
BLJAPNOD_00324	hypothetical protein	Scaffold_4	322154	321258	1911	0.4188	1	0.5	0
BLJAPNOD_00325	hypothetical protein	Scaffold_4	322541	322227	1912	0.430437	1	0.5	0
BLJAPNOD_00326	Tetracenomycin-F1 monooxygenase	Scaffold_4	322896	322591	1913	0.44033	1	0	0
BLJAPNOD_00327	putative HTH-type transcriptional regulator YfiR	Scaffold_4	323730	323134	1914	0.450666	1	0	0
BLJAPNOD_00328	hypothetical protein	Scaffold_4	323843	324898	1915	0.452527	1	0.5	0
BLJAPNOD_00329	hypothetical protein	Scaffold_4	324975	325379	1916	0.459748	1	0.5	0
BLJAPNOD_00330	HTH-type transcriptional regulator	Scaffold_4	325565	325894	1917	0.467336	1	0	0
BLJAPNOD_00331	hypothetical protein	Scaffold_4	325891	326355	1918	0.466511	1	0.5	0
BLJAPNOD_00332	hypothetical protein	Scaffold_4	326562	326975	1919	0.465459	1	0.5	0
BLJAPNOD_00333	Soluble epoxide hydrolase	Scaffold_4	327188	328099	1920	0.459194	1	0	0
BLJAPNOD_00334	putative GST-like protein YibF	Scaffold_4	328841	328215	1921	0.473464	1	0	0
BLJAPNOD_00335	hypothetical protein	Scaffold_4	329010	330071	1922	0.475961	1	0.5	0
BLJAPNOD_00336	Leucine-responsive regulatory protein	Scaffold_4	330588	330115	1923	0.482023	1	0	0
BLJAPNOD_00337	Aspartate aminotransferase	Scaffold_4	330818	331987	1924	0.489365	1	0	0
BLJAPNOD_00338	hypothetical protein	Scaffold_4	332002	332637	1925	0.496394	1	0.5	0
BLJAPNOD_00339	Regulatory protein Spx	Scaffold_4	332716	333075	1926	0.488228	1	0	0
BLJAPNOD_00340	Cys-tRNA(Pro)/Cys-tRNA(Cys) deacylase YbaK	Scaffold_4	333092	333565	1927	0.473066	1	0	0
BLJAPNOD_00341	hypothetical protein	Scaffold_4	333634	334218	1928	0.461857	1	0.5	0
BLJAPNOD_00342	hypothetical protein	Scaffold_4	334678	334223	1929	0.455395	1	0.5	0
BLJAPNOD_00343	hypothetical protein	Scaffold_4	334763	335437	1930	0.446168	1	0.5	0
BLJAPNOD_00344	hypothetical protein	Scaffold_4	335517	336404	1931	0.431623	1	0.5	0
BLJAPNOD_00345	Aminopeptidase T	Scaffold_4	336485	337738	1932	0.417088	1	0	0
BLJAPNOD_00346	Pyrroline-5-carboxylate reductase	Scaffold_4	337735	338529	1933	0.405789	1	0	0
BLJAPNOD_00347	putative inner membrane transporter YedA	Scaffold_4	339501	338623	1934	0.388741	1	0	0
BLJAPNOD_00348	Multiple antibiotic resistance protein MarR	Scaffold_4	339607	340089	1935	0.383848	1	0	0
BLJAPNOD_00349	FMN-dependent NADH-azoreductase	Scaffold_4	340712	340122	1936	0.375678	0	0	0
BLJAPNOD_00350	Chloramphenicol 3-O phosphotransferase	Scaffold_4	341480	340896	1937	0.357938	0	0	0
BLJAPNOD_00351	Exodeoxyribonuclease 7 large subunit	Scaffold_4	343253	341655	1938	0.346976	0	0	0
BLJAPNOD_00352	hypothetical protein	Scaffold_4	345064	343328	1939	0.332664	0	0.5	0
BLJAPNOD_00353	putative glycosyltransferase	Scaffold_4	345301	346299	1940	0.316876	0	0	0
BLJAPNOD_00354	Demethylmenaquinone methyltransferase	Scaffold_4	346241	347023	1941	0.301418	0	0	0
BLJAPNOD_00355	4-amino-4-deoxy-L-arabinose-phosphoundecaprenol flippase subunit ArnE	Scaffold_4	347044	347406	1942	0.284971	0	0	0
BLJAPNOD_00356	hypothetical protein	Scaffold_4	347423	347635	1943	0.275203	0	0.5	0
BLJAPNOD_00357	hypothetical protein	Scaffold_4	348421	347642	1944	0.262611	0	0.5	0
BLJAPNOD_00358	hypothetical protein	Scaffold_4	348597	349004	1945	0.253433	0	0.5	0
BLJAPNOD_00359	Glucose--fructose oxidoreductase	Scaffold_4	350061	349075	1946	0.243606	0	0	0
BLJAPNOD_00360	General stress protein 69	Scaffold_4	350239	351189	1947	0.237889	0	0	0
BLJAPNOD_00361	hypothetical protein	Scaffold_4	351209	351664	1948	0.245333	0	0.5	0
BLJAPNOD_00362	HTH-type transcriptional regulator PgrR	Scaffold_4	352762	351674	1949	0.249485	0	0	0
BLJAPNOD_00363	General stress protein 69	Scaffold_4	352791	353786	1950	0.259165	0	0	0
BLJAPNOD_00364	hypothetical protein	Scaffold_4	353892	354251	1951	0.263066	0	0.5	0
BLJAPNOD_00365	Phenylalanine--tRNA ligase beta subunit	Scaffold_4	356786	354360	1952	0.259333	0	0	0
BLJAPNOD_00366	Phenylalanine--tRNA ligase alpha subunit	Scaffold_4	357898	356816	1953	0.260351	0	0	0
BLJAPNOD_00367	hypothetical protein	Scaffold_4	358774	357953	1954	0.261522	0	0.5	0
BLJAPNOD_00368	50S ribosomal protein L20	Scaffold_4	359270	358866	1955	0.268317	0	0	0
BLJAPNOD_00369	50S ribosomal protein L35	Scaffold_4	359513	359310	1956	0.271022	0	0	0
BLJAPNOD_00370	Sensor protein PhoQ	Scaffold_4	361052	359685	1957	0.268968	0	0	0
BLJAPNOD_00371	Transcriptional activator protein CopR	Scaffold_4	361714	361049	1958	0.271097	0	0	0
BLJAPNOD_00372	hypothetical protein	Scaffold_4	362234	361722	1959	0.274143	0	0.5	0
BLJAPNOD_00373	hypothetical protein	Scaffold_4	363141	362566	1960	0.278145	0	0.5	0
BLJAPNOD_00374	Translation initiation factor IF-3	Scaffold_4	363756	363358	1961	0.267259	0	0	0
BLJAPNOD_00375	2-succinyl-6-hydroxy-2, 4-cyclohexadiene-1-carboxylate synthase	Scaffold_4	364112	364921	1962	0.254723	0	0	0
BLJAPNOD_00376	hypothetical protein	Scaffold_4	365311	365829	1963	0.240715	0	0.5	0
BLJAPNOD_00377	hypothetical protein	Scaffold_4	366883	365900	1964	0.230623	0	0.5	0
BLJAPNOD_00378	hypothetical protein	Scaffold_4	366951	367856	1965	0.231471	0	0.5	0
BLJAPNOD_00379	Cyclopropane-fatty-acyl-phospholipid synthase	Scaffold_4	369114	367873	1966	0.229014	0	0	0
BLJAPNOD_00380	Elongation factor P	Scaffold_4	369980	369411	1967	0.237431	0	0	0
BLJAPNOD_00381	Elongation factor P--(R)-beta-lysine ligase	Scaffold_4	370158	371210	1968	0.240637	0	0	0
BLJAPNOD_00382	L-lysine 2,3-aminomutase	Scaffold_4	371207	372259	1969	0.251448	0	0	0
BLJAPNOD_00383	ECF RNA polymerase sigma factor SigJ	Scaffold_4	372364	373257	1970	0.270445	0	0	0
BLJAPNOD_00384	putative multidrug-efflux transporter	Scaffold_4	373457	374896	1971	0.285562	0	0	0
BLJAPNOD_00385	hypothetical protein	Scaffold_4	374946	375761	1972	0.29241	0	0.5	0
BLJAPNOD_00386	putative lipoprotein YiaD	Scaffold_4	376641	375958	1973	0.300293	0	0	0
BLJAPNOD_00387	hypothetical protein	Scaffold_4	376830	377468	1974	0.300617	0	0.5	0
BLJAPNOD_00388	hypothetical protein	Scaffold_4	377900	377553	1975	0.301175	0	0.5	0
BLJAPNOD_00389	Acetylpolyamine aminohydrolase	Scaffold_4	379051	378026	1976	0.301455	0	0	0
BLJAPNOD_00390	Acetyltransferase	Scaffold_4	379876	379349	1977	0.312036	0	0	0
BLJAPNOD_00391	HTH-type transcriptional regulator SutR	Scaffold_4	380457	379879	1978	0.328234	0	0	0
BLJAPNOD_00392	putative MFS-type transporter YcaD	Scaffold_4	380667	381908	1979	0.340124	0	0	0
BLJAPNOD_00393	Elongation factor 4	Scaffold_4	381982	383817	1980	0.351043	0	0	0
BLJAPNOD_00394	hypothetical protein	Scaffold_4	384483	383971	1981	0.364483	0	0.5	0
BLJAPNOD_00395	Maltose O-acetyltransferase	Scaffold_4	385069	384503	1982	0.376264	0	0	0
BLJAPNOD_00396	hypothetical protein	Scaffold_4	385545	385066	1983	0.392552	1	0.5	0
BLJAPNOD_00397	hypothetical protein	Scaffold_4	386297	385545	1984	0.404073	1	0.5	0
BLJAPNOD_00398	Regulator of nucleoside diphosphate kinase	Scaffold_4	386682	387089	1985	0.415462	1	0	0
BLJAPNOD_00399	Inner membrane protein YqjF	Scaffold_4	387617	387162	1986	0.426438	1	0	0
BLJAPNOD_00400	hypothetical protein	Scaffold_4	387918	388199	1987	0.429988	1	0.5	0
BLJAPNOD_00401	Inner membrane protein YqaA	Scaffold_4	388268	388627	1988	0.417129	1	0	0
BLJAPNOD_00402	Ribonuclease D	Scaffold_4	389370	388678	1989	0.406528	1	0	0
BLJAPNOD_00403	hypothetical protein	Scaffold_4	389417	389728	1990	0.390711	1	0.5	0
BLJAPNOD_00404	Hydroxypyruvate reductase	Scaffold_4	389825	390856	1991	0.381477	1	0	0
BLJAPNOD_00405	Adenylate cyclase 1	Scaffold_4	390983	392959	1992	0.378229	1	0	0
BLJAPNOD_00406	hypothetical protein	Scaffold_4	393958	392981	1993	0.374481	0	0.5	0
BLJAPNOD_00408	Phosphoglucosamine mutase	Scaffold_4	395899	394472	1994	0.369177	0	0	0
BLJAPNOD_00409	hypothetical protein	Scaffold_4	396118	396648	1995	0.369302	0	0.5	0
BLJAPNOD_00410	hypothetical protein	Scaffold_4	396809	397582	1996	0.367787	0	0.5	0
BLJAPNOD_00411	hypothetical protein	Scaffold_4	398077	397583	1997	0.371609	0	0.5	0
BLJAPNOD_00412	hypothetical protein	Scaffold_4	398334	399971	1998	0.377299	1	0.5	0
BLJAPNOD_00413	hypothetical protein	Scaffold_4	400008	400199	1999	0.382454	1	0.5	0
[truncated: 4,878 more rows]

## Sheet: Predicted phage 1
fig_no	function	contig	start	stop	position	rank	my_status	pp	Final_status	start of attL	end of attL	start of attR	end of attR	sequence of attL	sequence of attR	Reason for att site
BLJAPNOD_01841	hypothetical protein	Scaffold_4	1941910	1941083	3402	0.391321	1	0.5	1
BLJAPNOD_01842	ECF RNA polymerase sigma factor SigR	Scaffold_4	1942432	1941914	3403	0.407133	1	0	1
BLJAPNOD_01843	hypothetical protein	Scaffold_4	1942723	1943622	3404	0.410001	1	0.5	1
BLJAPNOD_01844	hypothetical protein	Scaffold_4	1944237	1943686	3405	0.413049	1	0.5	1
BLJAPNOD_01845	3',5'-cyclic adenosine monophosphate phosphodiesterase CpdA	Scaffold_4	1945319	1944417	3406	0.414626	1	0	1
BLJAPNOD_01846	RNA pyrophosphohydrolase	Scaffold_4	1945430	1945897	3407	0.417416	1	0	1
BLJAPNOD_01847	Glutathionyl-hydroquinone reductase YqjG	Scaffold_4	1946920	1945943	3408	0.41817	1	0	1
BLJAPNOD_01848	hypothetical protein	Scaffold_4	1947178	1947735	3409	0.421613	1	0.5	1
BLJAPNOD_01849	Acetyltransferase	Scaffold_4	1948161	1947745	3410	0.423931	1	0	1
BLJAPNOD_01850	hypothetical protein	Scaffold_4	1949363	1948170	3411	0.426764	1	0.5	1
BLJAPNOD_01851	hypothetical protein	Scaffold_4	1949890	1949417	3412	0.433312	1	0.5	1
BLJAPNOD_01852	hypothetical protein	Scaffold_4	1951956	1949887	3413	0.436722	1	0.5	1
BLJAPNOD_01853	hypothetical protein	Scaffold_4	1954774	1951967	3414	0.447119	1	0.5	1
BLJAPNOD_01854	hypothetical protein	Scaffold_4	1955691	1954771	3415	0.46133	1	0.5	1
BLJAPNOD_01855	hypothetical protein	Scaffold_4	1956708	1955695	3416	0.474899	1	0.5	1
BLJAPNOD_01856	hypothetical protein	Scaffold_4	1956904	1957527	3417	0.485439	1	0.5	1
BLJAPNOD_01857	putative Nudix hydrolase NudL	Scaffold_4	1957524	1958156	3418	0.500272	1	0	1
BLJAPNOD_01858	CCA-adding enzyme	Scaffold_4	1958153	1959412	3419	0.518242	1	0	1
BLJAPNOD_01859	hypothetical protein	Scaffold_4	1959898	1959593	3420	0.535546	1	0.5	1
BLJAPNOD_01860	hypothetical protein	Scaffold_4	1960468	1960283	3421	0.548772	1	0.5	1
BLJAPNOD_01861	Adenine phosphoribosyltransferase	Scaffold_4	1960671	1961216	3422	0.561703	1	0	1
BLJAPNOD_01862	hypothetical protein	Scaffold_4	1961441	1961229	3423	0.565334	1	0.5	1
BLJAPNOD_01863	hypothetical protein	Scaffold_4	1962130	1961660	3424	0.566141	1	0.5	1
BLJAPNOD_01864	hypothetical protein	Scaffold_4	1962582	1962130	3425	0.556574	1	0.5	1
BLJAPNOD_01865	hypothetical protein	Scaffold_4	1962835	1963941	3426	0.546813	1	0.5	1
BLJAPNOD_01866	Ribosome-binding ATPase YchF	Scaffold_4	1965097	1963994	3427	0.547212	1	0	1
BLJAPNOD_01867	ATP-dependent Clp protease adapter protein ClpS 2	Scaffold_4	1965302	1965613	3428	0.546713	1	0	1
BLJAPNOD_01868	hypothetical protein	Scaffold_4	1966082	1965630	3429	0.534947	1	0.5	1
BLJAPNOD_01869	Peptidyl-tRNA hydrolase	Scaffold_4	1966804	1966085	3430	0.525078	1	0	1
BLJAPNOD_01870	hypothetical protein	Scaffold_4	1967601	1966867	3431	0.506467	1	0.5	1
BLJAPNOD_01871	putative signaling protein	Scaffold_4	1970004	1967632	3432	0.490934	1	0	1
BLJAPNOD_01872	50S ribosomal protein L25	Scaffold_4	1970887	1970282	3433	0.476221	1	0	1
BLJAPNOD_01873	Inner membrane protein YdcO	Scaffold_4	1972302	1971121	3434	0.453747	1	0	1
BLJAPNOD_01874	Acetoin catabolism regulatory protein	Scaffold_4	1972552	1973508	3435	0.43884	1	0	1
BLJAPNOD_01875	Acetaldehyde dehydrogenase 2	Scaffold_4	1973796	1975304	3436	0.427326	1	0	1
BLJAPNOD_01876	hypothetical protein	Scaffold_4	1975488	1975874	3437	0.418364	1	0.5	1
BLJAPNOD_01877	hypothetical protein	Scaffold_4	1976308	1975955	3438	0.407229	1	0.5	1
BLJAPNOD_01878	hypothetical protein	Scaffold_4	1976565	1976326	3439	0.396023	1	0.5	1
BLJAPNOD_01879	Ribose-phosphate pyrophosphokinase	Scaffold_4	1978012	1977080	3440	0.384181	1	0	1
BLJAPNOD_01880	hypothetical protein	Scaffold_4	1979038	1978220	3441	0.369556	0	0.5	1
BLJAPNOD_01881	Ectoine hydrolase	Scaffold_4	1980321	1979128	3442	0.357612	0	0	1
BLJAPNOD_01882	Laccase domain protein YfiH	Scaffold_4	1981075	1980281	3443	0.345642	0	0	1
BLJAPNOD_01883	hypothetical protein	Scaffold_4	1982434	1981331	3444	0.34733	0	0.5	1
BLJAPNOD_01884	Prolipoprotein diacylglyceryl transferase	Scaffold_4	1983292	1982447	3445	0.35404	0	0	1
BLJAPNOD_01885	hypothetical protein	Scaffold_4	1983484	1983744	3446	0.363621	0	0.5	1
BLJAPNOD_01886	hypothetical protein	Scaffold_4	1984191	1984691	3447	0.373394	0	0.5	1
BLJAPNOD_01887	Pyrroline-5-carboxylate reductase	Scaffold_4	1984693	1985511	3448	0.381752	1	0	1
BLJAPNOD_01888	putative chaperone CsaA	Scaffold_4	1985530	1985871	3449	0.388777	1	0	1
BLJAPNOD_01889	hypothetical protein	Scaffold_4	1985876	1986439	3450	0.39706	1	0.5	1
BLJAPNOD_01890	hypothetical protein	Scaffold_4	1986963	1986460	3451	0.402871	1	0.5	1
BLJAPNOD_01891	Osmolarity sensor protein EnvZ	Scaffold_4	1988409	1987027	3452	0.404882	1	0	1
BLJAPNOD_01892	Transcriptional regulatory protein OmpR	Scaffold_4	1989223	1988522	3453	0.409893	1	0	1
BLJAPNOD_01893	hypothetical protein	Scaffold_4	1989751	1989269	3454	0.408265	1	0.5	1
BLJAPNOD_01894	Branched-chain-amino-acid aminotransferase	Scaffold_4	1990023	1990913	3455	0.399138	1	0	1
BLJAPNOD_01895	hypothetical protein	Scaffold_4	1991255	1990989	3456	0.393174	1	0.5	1
BLJAPNOD_01896	hypothetical protein	Scaffold_4	1992216	1991596	3457	0.392812	1	0.5	1

## Sheet: Predicted phage 2
fig_no	function	contig	start	stop	position	rank	my_status	pp	Final_status	start of attL	end of attL	start of attR	end of attR	sequence of attL	sequence of attR	Reason for att site
BLJAPNOD_02255	hypothetical protein	Scaffold_4	2368671	2368967	3810	0.407183	1	0.5	1
BLJAPNOD_02256	Beta-lactamase OXA-18	Scaffold_4	2369776	2368970	3811	0.419673	1	0	1
BLJAPNOD_02258	Cold shock protein CspA	Scaffold_4	2370209	2370418	3812	0.431801	1	0	1
BLJAPNOD_02259	hypothetical protein	Scaffold_4	2370961	2370563	3813	0.441915	1	0.5	1
BLJAPNOD_02260	hypothetical protein	Scaffold_4	2371296	2371096	3814	0.450538	1	0.5	1
BLJAPNOD_02261	hypothetical protein	Scaffold_4	2371588	2371373	3815	0.456238	1	0.5	1
BLJAPNOD_02262	hypothetical protein	Scaffold_4	2371889	2371602	3816	0.463961	1	0.5	1
BLJAPNOD_02263	Cold shock protein CspA	Scaffold_4	2372145	2371960	3817	0.472833	1	0	1
BLJAPNOD_02264	hypothetical protein	Scaffold_4	2372410	2372934	3818	0.472708	1	0.5	1
BLJAPNOD_02265	hypothetical protein	Scaffold_4	2373245	2374174	3819	0.463557	1	0.5	1
BLJAPNOD_02266	putative L,D-transpeptidase YnhG	Scaffold_4	2374222	2374881	3820	0.461281	1	0	1
BLJAPNOD_02267	hypothetical protein	Scaffold_4	2375074	2375382	3821	0.456519	1	0.5	1
BLJAPNOD_02268	hypothetical protein	Scaffold_4	2375705	2375803	3822	0.451222	1	0.5	1
BLJAPNOD_02269	Tellurite methyltransferase	Scaffold_4	2376710	2376108	3823	0.441112	1	0	1
BLJAPNOD_02270	Glutathione S-transferase GST-4.5	Scaffold_4	2377354	2377986	3824	0.438187	1	0	1
BLJAPNOD_02271	Choline-sulfatase	Scaffold_4	2379678	2378050	3825	0.435047	1	0	1
BLJAPNOD_02272	2-aminoadipate transaminase	Scaffold_4	2380014	2381243	3826	0.430846	1	0	1
BLJAPNOD_02273	NADPH-dependent ferric-chelate reductase	Scaffold_4	2381521	2382291	3827	0.427469	1	0	1
BLJAPNOD_02274	hypothetical protein	Scaffold_4	2382784	2382416	3828	0.424136	1	0.5	1
BLJAPNOD_02275	hypothetical protein	Scaffold_4	2383098	2383793	3829	0.414971	1	0.5	1
BLJAPNOD_02276	hypothetical protein	Scaffold_4	2384594	2383950	3830	0.400906	1	0.5	1

## Sheet: Predicted phage 3
fig_no	function	contig	start	stop	position	rank	my_status	pp	Final_status	start of attL	end of attL	start of attR	end of attR	sequence of attL	sequence of attR	Reason for att site
BLJAPNOD_02324	Lectin-like protein BA14k	Scaffold_4	2435893	2436357	3876	0.436757	1	0	1
BLJAPNOD_02325	Inner membrane protein YecN	Scaffold_4	2436976	2437368	3877	0.454672	1	0	1
BLJAPNOD_02326	hypothetical protein	Scaffold_4	2437451	2437954	3878	0.471417	1	0.5	1
BLJAPNOD_02327	hypothetical protein	Scaffold_4	2437956	2439188	3879	0.488201	1	0.5	1
BLJAPNOD_02328	hypothetical protein	Scaffold_4	2439833	2439603	3880	0.504241	1	0.5	1
BLJAPNOD_02329	hypothetical protein	Scaffold_4	2440673	2439987	3881	0.520673	1	0.5	1
BLJAPNOD_02330	hypothetical protein	Scaffold_4	2440854	2441108	3882	0.539743	1	0.5	1
BLJAPNOD_02331	hypothetical protein	Scaffold_4	2441247	2441648	3883	0.550561	1	0.5	1
BLJAPNOD_02332	hypothetical protein	Scaffold_4	2442388	2441900	3884	0.570227	1	0.5	1
BLJAPNOD_02333	hypothetical protein	Scaffold_4	2442625	2442777	3885	0.590849	1	0.5	1
BLJAPNOD_02334	hypothetical protein	Scaffold_4	2443231	2442827	3886	0.599826	1	0.5	1
BLJAPNOD_02335	hypothetical protein	Scaffold_4	2443953	2443333	3887	0.619638	1	0.5	1
BLJAPNOD_02336	hypothetical protein	Scaffold_4	2444522	2443989	3888	0.635856	1	0.5	1
BLJAPNOD_02337	hypothetical protein	Scaffold_4	2445163	2444732	3889	0.652578	1	0.5	1
BLJAPNOD_02338	hypothetical protein	Scaffold_4	2445521	2445321	3890	0.665556	1	0.5	1
BLJAPNOD_02339	hypothetical protein	Scaffold_4	2445959	2445528	3891	0.685263	1	0.5	1
BLJAPNOD_02340	hypothetical protein	Scaffold_4	2446196	2446444	3892	0.689295	1	0.5	1
BLJAPNOD_02341	hypothetical protein	Scaffold_4	2447597	2446908	3893	0.707581	1	0.5	1
BLJAPNOD_02342	LexA repressor	Scaffold_4	2447841	2448128	3894	0.716422	1	0	1
BLJAPNOD_02343	hypothetical protein	Scaffold_4	2448121	2448669	3895	0.71411	1	0.5	1
BLJAPNOD_02344	hypothetical protein	Scaffold_4	2449212	2449553	3896	0.719124	1	0.5	1
BLJAPNOD_02345	hypothetical protein	Scaffold_4	2449557	2450213	3897	0.718019	1	0.5	1
BLJAPNOD_02346	hypothetical protein	Scaffold_4	2450152	2450820	3898	0.73423	1	0.5	1
BLJAPNOD_02347	Chromosomal replication initiator protein DnaA	Scaffold_4	2450810	2451427	3899	0.736955	1	0	1
BLJAPNOD_02348	hypothetical protein	Scaffold_4	2451721	2452326	3900	0.740154	1	0.5	1
BLJAPNOD_02349	Imidazolonepropionase	Scaffold_4	2453020	2454456	3901	0.73614	1	0	1
BLJAPNOD_02350	hypothetical protein	Scaffold_4	2455120	2454698	3902	0.733755	1	0.5	1
BLJAPNOD_02351	Lectin-like protein BA14k	Scaffold_4	2455531	2456112	3903	0.730788	1	0	1
BLJAPNOD_02352	hypothetical protein	Scaffold_4	2456529	2456329	3904	0.72505	1	0.5	1
BLJAPNOD_02353	hypothetical protein	Scaffold_4	2456869	2457273	3905	0.72729	1	0.5	1
BLJAPNOD_02354	hypothetical protein	Scaffold_4	2457678	2457406	3906	0.724771	1	0.5	1
BLJAPNOD_02355	hypothetical protein	Scaffold_4	2458127	2457993	3907	0.727173	1	0.5	1
BLJAPNOD_02356	hypothetical protein	Scaffold_4	2459445	2458864	3908	0.733355	1	0.5	1
BLJAPNOD_02357	Secretory immunoglobulin A-binding protein EsiB	Scaffold_4	2460089	2459574	3909	0.740514	1	0	1
BLJAPNOD_02358	hypothetical protein	Scaffold_4	2460391	2460801	3910	0.748103	1	0.5	1
BLJAPNOD_02359	hypothetical protein	Scaffold_4	2460758	2462125	3911	0.752775	1	0.5	1
BLJAPNOD_02360	hypothetical protein	Scaffold_4	2462125	2464182	3912	0.754597	1	0.5	1
BLJAPNOD_02361	hypothetical protein	Scaffold_4	2464495	2464722	3913	0.754268	1	0.5	1
BLJAPNOD_02362	hypothetical protein	Scaffold_4	2465042	2464719	3914	0.754499	1	0.5	1
BLJAPNOD_02363	hypothetical protein	Scaffold_4	2465177	2465416	3915	0.752791	1	0.5	1
BLJAPNOD_02364	hypothetical protein	Scaffold_4	2465452	2466411	3916	0.749994	1	0.5	1
BLJAPNOD_02365	hypothetical protein	Scaffold_4	2466436	2467431	3917	0.748928	1	0.5	1
BLJAPNOD_02366	hypothetical protein	Scaffold_4	2467513	2467734	3918	0.747489	1	0.5	1
BLJAPNOD_02367	hypothetical protein	Scaffold_4	2467731	2468054	3919	0.741967	1	0.5	1
BLJAPNOD_02368	hypothetical protein	Scaffold_4	2468051	2468224	3920	0.737693	1	0.5	1
BLJAPNOD_02369	hypothetical protein	Scaffold_4	2468221	2468823	3921	0.730965	1	0.5	1
BLJAPNOD_02370	hypothetical protein	Scaffold_4	2468820	2469422	3922	0.720935	1	0.5	1
BLJAPNOD_02371	hypothetical protein	Scaffold_4	2469419	2471035	3923	0.706788	1	0.5	1
BLJAPNOD_02372	hypothetical protein	Scaffold_4	2471032	2471478	3924	0.693629	1	0.5	1
BLJAPNOD_02373	hypothetical protein	Scaffold_4	2471482	2472993	3925	0.678788	1	0.5	1
BLJAPNOD_02374	hypothetical protein	Scaffold_4	2472990	2473259	3926	0.66483	1	0.5	1
BLJAPNOD_02375	hypothetical protein	Scaffold_4	2473259	2474704	3927	0.649284	1	0.5	1
BLJAPNOD_02376	hypothetical protein	Scaffold_4	2474969	2474784	3928	0.629728	1	0.5	1
BLJAPNOD_02377	hypothetical protein	Scaffold_4	2475223	2476650	3929	0.613265	1	0.5	1
BLJAPNOD_02378	hypothetical protein	Scaffold_4	2476665	2477195	3930	0.606694	1	0.5	1
BLJAPNOD_02379	8-demethyl-8-(2, 3-dimethoxy-alpha-L-rhamnosyl)-tetracenomycin-C 4'-O-methyltransferase	Scaffold_4	2477947	2477198	3931	0.599792	1	0	1
BLJAPNOD_02380	hypothetical protein	Scaffold_4	2478693	2477944	3932	0.59579	1	0.5	1
BLJAPNOD_02381	hypothetical protein	Scaffold_4	2478915	2479160	3933	0.593341	1	0.5	1
BLJAPNOD_02382	hypothetical protein	Scaffold_4	2480149	2479391	3934	0.583362	1	0.5	1
BLJAPNOD_02383	hypothetical protein	Scaffold_4	2480545	2480165	3935	0.572976	1	0.5	1
BLJAPNOD_02384	hypothetical protein	Scaffold_4	2480742	2480494	3936	0.565616	1	0.5	1
BLJAPNOD_02385	hypothetical protein	Scaffold_4	2480994	2480821	3937	0.555603	1	0.5	1
BLJAPNOD_02386	hypothetical protein	Scaffold_4	2481454	2482029	3938	0.540902	1	0.5	1
BLJAPNOD_02387	Lysozyme RrrD	Scaffold_4	2482731	2483390	3939	0.525294	1	0	1
BLJAPNOD_02388	hypothetical protein	Scaffold_4	2483387	2483611	3940	0.511873	1	0.5	1

## Sheet: Predicted phage 4
fig_no	function	contig	start	stop	position	rank	my_status	pp	Final_status	start of attL	end of attL	start of attR	end of attR	sequence of attL	sequence of attR	Reason for att site
BLJAPNOD_02430	Sensor histidine kinase TmoS	Scaffold_4	2524849	2526678	3981	0.398829	1	0	1
BLJAPNOD_02431	Response regulator protein TodT	Scaffold_4	2526688	2527392	3982	0.417997	1	0	1
BLJAPNOD_02432	Response regulator protein TmoT	Scaffold_4	2527385	2527750	3983	0.440099	1	0	1
BLJAPNOD_02433	hypothetical protein	Scaffold_4	2527883	2528716	3984	0.459043	1	0.5	1
BLJAPNOD_02434	Response regulator PleD	Scaffold_4	2529136	2530428	3985	0.478356	1	0	1
BLJAPNOD_02435	hypothetical protein	Scaffold_4	2531160	2530492	3986	0.497216	1	0.5	1
BLJAPNOD_02436	HTH-type transcriptional regulator CdhR	Scaffold_4	2532527	2531523	3987	0.514062	1	0	1
BLJAPNOD_02437	hypothetical protein	Scaffold_4	2533186	2532983	3988	0.536981	1	0.5	1
BLJAPNOD_02438	hypothetical protein	Scaffold_4	2533604	2533284	3989	0.538333	1	0.5	1
BLJAPNOD_02439	HTH-type transcriptional regulator CysL	Scaffold_4	2533719	2534642	3990	0.557982	1	0	1
BLJAPNOD_02440	hypothetical protein	Scaffold_4	2534703	2535356	3991	0.574817	1	0.5	1
BLJAPNOD_02441	Na(+)-translocating NADH-quinone reductase subunit F	Scaffold_4	2537801	2535729	3992	0.578585	1	0	1
BLJAPNOD_02442	hypothetical protein	Scaffold_4	2538310	2537963	3993	0.594369	1	0.5	1
BLJAPNOD_02443	hypothetical protein	Scaffold_4	2538660	2538358	3994	0.61369	1	0.5	1
BLJAPNOD_02444	5-methyltetrahydrofolate:corrinoid/iron-sulfur protein co-methyltransferase	Scaffold_4	2539671	2538706	3995	0.628128	1	0	1
BLJAPNOD_02445	Bifunctional homocysteine S-methyltransferase/5,10-methylenetetrahydrofolate reductase	Scaffold_4	2540860	2539769	3996	0.641525	1	0	1
BLJAPNOD_02446	hypothetical protein	Scaffold_4	2541465	2540857	3997	0.654457	1	0.5	1
BLJAPNOD_02447	hypothetical protein	Scaffold_4	2541760	2541458	3998	0.669803	1	0.5	1
BLJAPNOD_02448	Phosphoribosylglycinamide formyltransferase	Scaffold_4	2542925	2542122	3999	0.678465	1	0	1
BLJAPNOD_02449	hypothetical protein	Scaffold_4	2543570	2543064	4000	0.6816	1	0.5	1
BLJAPNOD_02450	hypothetical protein	Scaffold_4	2544196	2543933	4001	0.683415	1	0.5	1
BLJAPNOD_02451	hypothetical protein	Scaffold_4	2544399	2544277	4002	0.671302	1	0.5	1
BLJAPNOD_02452	hypothetical protein	Scaffold_4	2544754	2544446	4003	0.655947	1	0.5	1
BLJAPNOD_02453	hypothetical protein	Scaffold_4	2545556	2545696	4004	0.635727	1	0.5	1
BLJAPNOD_02454	hypothetical protein	Scaffold_4	2545921	2546052	4005	0.615009	1	0.5	1
BLJAPNOD_02455	hypothetical protein	Scaffold_4	2546232	2546603	4006	0.594576	1	0.5	1
BLJAPNOD_02456	hypothetical protein	Scaffold_4	2547271	2548413	4007	0.583351	1	0.5	1
BLJAPNOD_02457	hypothetical protein	Scaffold_4	2549208	2548705	4008	0.575364	1	0.5	1
BLJAPNOD_02458	hypothetical protein	Scaffold_4	2549535	2549711	4009	0.560123	1	0.5	1
BLJAPNOD_02459	hypothetical protein	Scaffold_4	2550059	2549742	4010	0.553331	1	0.5	1
BLJAPNOD_02460	hypothetical protein	Scaffold_4	2550399	2550205	4011	0.537826	1	0.5	1
BLJAPNOD_02461	Homoserine/homoserine lactone efflux protein	Scaffold_4	2550738	2551382	4012	0.518279	1	0	1
BLJAPNOD_02462	putative diguanylate cyclase YcdT	Scaffold_4	2551531	2552766	4013	0.505919	1	0	1
BLJAPNOD_02463	hypothetical protein	Scaffold_4	2553442	2552822	4014	0.49489	1	0.5	1
BLJAPNOD_02464	hypothetical protein	Scaffold_4	2553482	2553640	4015	0.480255	1	0.5	1
BLJAPNOD_02465	Methionine synthase	Scaffold_4	2554409	2553711	4016	0.463279	1	0	1
BLJAPNOD_02466	hypothetical protein	Scaffold_4	2554746	2556320	4017	0.442882	1	0.5	1
BLJAPNOD_02467	hypothetical protein	Scaffold_4	2556503	2557132	4018	0.423234	1	0.5	1
BLJAPNOD_02468	hypothetical protein	Scaffold_4	2557263	2557814	4019	0.402757	1	0.5	1

## Sheet: Predicted phage 5
fig_no	function	contig	start	stop	position	rank	my_status	pp	Final_status	start of attL	end of attL	start of attR	end of attR	sequence of attL	sequence of attR	Reason for att site
BLJAPNOD_02549	Zinc import ATP-binding protein ZnuC	Scaffold_4	2647065	2647970	4100	0.400187	1	0	1
BLJAPNOD_02550	High-affinity zinc uptake system membrane protein ZnuB	Scaffold_4	2647963	2648793	4101	0.407781	1	0	1
BLJAPNOD_02551	Zinc uptake regulation protein	Scaffold_4	2648793	2649188	4102	0.42456	1	0	1
BLJAPNOD_02552	Putative acetyltransferase	Scaffold_4	2649756	2649226	4103	0.439953	1	0	1
BLJAPNOD_02553	Fumarylpyruvate hydrolase	Scaffold_4	2650561	2649875	4104	0.453477	1	0	1
BLJAPNOD_02554	hypothetical protein	Scaffold_4	2650832	2650629	4105	0.467019	1	0.5	1
BLJAPNOD_02555	hypothetical protein	Scaffold_4	2651442	2651203	4106	0.482481	1	0.5	1
BLJAPNOD_02556	hypothetical protein	Scaffold_4	2651838	2651599	4107	0.495478	1	0.5	1
BLJAPNOD_02557	hypothetical protein	Scaffold_4	2653260	2652877	4108	0.507674	1	0.5	1
BLJAPNOD_02558	hypothetical protein	Scaffold_4	2653868	2653407	4109	0.518897	1	0.5	1
BLJAPNOD_02559	tRNA-dihydrouridine(20/20a) synthase	Scaffold_4	2654305	2655384	4110	0.522443	1	0	1
BLJAPNOD_02561	Cold shock-like protein CspE	Scaffold_4	2655778	2655566	4111	0.525721	1	0	1
BLJAPNOD_02562	Chaperone protein DnaJ	Scaffold_4	2656544	2657131	4112	0.531765	1	0	1
BLJAPNOD_02563	hypothetical protein	Scaffold_4	2657666	2658388	4113	0.536165	1	0.5	1
BLJAPNOD_02564	hypothetical protein	Scaffold_4	2658694	2659449	4114	0.528932	1	0.5	1
BLJAPNOD_02565	hypothetical protein	Scaffold_4	2660547	2662574	4115	0.539865	1	0.5	1
BLJAPNOD_02566	UvrABC system protein B	Scaffold_4	2665626	2662603	4116	0.553642	1	0	1
BLJAPNOD_02567	hypothetical protein	Scaffold_4	2665975	2666343	4117	0.567823	1	0.5	1
BLJAPNOD_02568	hypothetical protein	Scaffold_4	2666559	2667677	4118	0.581474	1	0.5	1
BLJAPNOD_02569	Adenylate cyclase 1	Scaffold_4	2669852	2667681	4119	0.590983	1	0	1
BLJAPNOD_02570	hypothetical protein	Scaffold_4	2671613	2669859	4120	0.60741	1	0.5	1
BLJAPNOD_02571	hypothetical protein	Scaffold_4	2671923	2672585	4121	0.623336	1	0.5	1
BLJAPNOD_02572	Mycothiol acetyltransferase	Scaffold_4	2672684	2673229	4122	0.63925	1	0	1
BLJAPNOD_02573	Acetyltransferase	Scaffold_4	2673262	2673678	4123	0.649032	1	0	1
BLJAPNOD_02574	putative N-acetyltransferase YjaB	Scaffold_4	2673790	2674347	4124	0.661058	1	0	1
BLJAPNOD_02575	hypothetical protein	Scaffold_4	2674815	2674372	4125	0.672901	1	0.5	1
BLJAPNOD_02576	hypothetical protein	Scaffold_4	2675571	2675924	4126	0.684372	1	0.5	1
BLJAPNOD_02577	Aliphatic sulfonates import ATP-binding protein SsuB	Scaffold_4	2676493	2676044	4127	0.683983	1	0	1
BLJAPNOD_02578	hypothetical protein	Scaffold_4	2676966	2676481	4128	0.685854	1	0.5	1
BLJAPNOD_02579	hypothetical protein	Scaffold_4	2677736	2676981	4129	0.670887	1	0.5	1
BLJAPNOD_02580	hypothetical protein	Scaffold_4	2678602	2677748	4130	0.651407	1	0.5	1
BLJAPNOD_02581	hypothetical protein	Scaffold_4	2678965	2678681	4131	0.631242	1	0.5	1
BLJAPNOD_02582	hypothetical protein	Scaffold_4	2679293	2679024	4132	0.611385	1	0.5	1
BLJAPNOD_02583	ECF RNA polymerase sigma factor SigM	Scaffold_4	2679520	2680086	4133	0.593687	1	0	1
BLJAPNOD_02584	hypothetical protein	Scaffold_4	2680073	2680708	4134	0.574677	1	0.5	1
BLJAPNOD_02585	hypothetical protein	Scaffold_4	2681327	2680737	4135	0.553779	1	0.5	1
BLJAPNOD_02586	putative acyl-CoA thioester hydrolase	Scaffold_4	2681725	2681339	4136	0.53663	1	0	1
BLJAPNOD_02587	Methyl-accepting chemotaxis protein III	Scaffold_4	2681959	2683752	4137	0.51833	1	0	1
BLJAPNOD_02588	hypothetical protein	Scaffold_4	2683986	2684591	4138	0.499425	1	0.5	1
BLJAPNOD_02589	hypothetical protein	Scaffold_4	2684970	2686220	4139	0.479711	1	0.5	1
BLJAPNOD_02590	hypothetical protein	Scaffold_4	2686456	2687277	4140	0.459889	1	0.5	1
BLJAPNOD_02591	Biofilm growth-associated repressor	Scaffold_4	2687577	2687909	4141	0.44155	1	0	1
BLJAPNOD_02592	hypothetical protein	Scaffold_4	2687906	2688313	4142	0.422002	1	0.5	1
BLJAPNOD_02593	hypothetical protein	Scaffold_4	2688310	2688798	4143	0.407285	1	0.5	1
BLJAPNOD_02594	Daunorubicin/doxorubicin resistance ATP-binding protein DrrA	Scaffold_4	2688910	2689836	4144	0.393766	1	0	1
BLJAPNOD_02595	Inner membrane transport permease YadH	Scaffold_4	2689833	2690594	4145	0.379408	1	0	1
BLJAPNOD_02596	hypothetical protein	Scaffold_4	2691312	2690632	4146	0.361947	0	0.5	1
BLJAPNOD_02597	hypothetical protein	Scaffold_4	2692210	2691509	4147	0.346021	0	0.5	1
BLJAPNOD_02598	hypothetical protein	Scaffold_4	2692428	2692207	4148	0.332113	0	0.5	1
BLJAPNOD_02599	Adenosylcobinamide-GDP ribazoletransferase	Scaffold_4	2693287	2692499	4149	0.318016	0	0	1
BLJAPNOD_02600	Nicotinate-nucleotide--dimethylbenzimidazole phosphoribosyltransferase	Scaffold_4	2693438	2694454	4150	0.313395	0	0	1
BLJAPNOD_02601	Diacylglycerol kinase	Scaffold_4	2694684	2695097	4151	0.307917	0	0	1
BLJAPNOD_02602	hypothetical protein	Scaffold_4	2695643	2695104	4152	0.301876	0	0.5	1
BLJAPNOD_02603	Non-motile and phage-resistance protein	Scaffold_4	2697188	2695647	4153	0.295489	0	1	1

## Sheet: Predicted phage 6
fig_no	function	contig	start	stop	position	rank	my_status	pp	Final_status	start of attL	end of attL	start of attR	end of attR	sequence of attL	sequence of attR	Reason for att site
BLJAPNOD_02920	hypothetical protein	Scaffold_4	3028747	3029286	4463	0.392691	1	0.5	1
BLJAPNOD_02921	Tyrosine recombinase XerD	Scaffold_4	3029430	3030539	4464	0.403906	1	1.5	1
BLJAPNOD_02922	hypothetical protein	Scaffold_4	3030536	3030763	4465	0.415304	1	0.5	1
BLJAPNOD_02923	hypothetical protein	Scaffold_4	3030942	3031217	4466	0.424408	1	0.5	1
BLJAPNOD_02924	hypothetical protein	Scaffold_4	3031365	3031231	4467	0.433126	1	0.5	1
BLJAPNOD_02925	Antitoxin PezA	Scaffold_4	3031601	3031936	4468	0.442008	1	0	1
BLJAPNOD_02926	hypothetical protein	Scaffold_4	3032454	3032077	4469	0.453312	1	0.5	1
BLJAPNOD_02927	hypothetical protein	Scaffold_4	3032759	3032451	4470	0.464876	1	0.5	1
BLJAPNOD_02928	hypothetical protein	Scaffold_4	3033237	3032935	4471	0.475989	1	0.5	1
BLJAPNOD_02929	hypothetical protein	Scaffold_4	3033606	3033358	4472	0.486197	1	0.5	1
BLJAPNOD_02930	hypothetical protein	Scaffold_4	3033818	3033603	4473	0.491941	1	0.5	1
BLJAPNOD_02931	Lysozyme RrrD	Scaffold_4	3034345	3033815	4474	0.500163	1	0	1
BLJAPNOD_02932	hypothetical protein	Scaffold_4	3034513	3034725	4475	0.508315	1	0.5	1
BLJAPNOD_02933	hypothetical protein	Scaffold_4	3037687	3034736	4476	0.514866	1	0.5	1
BLJAPNOD_02934	hypothetical protein	Scaffold_4	3040334	3037755	4477	0.521081	1	0.5	1
BLJAPNOD_02935	hypothetical protein	Scaffold_4	3040738	3040331	4478	0.527342	1	0.5	1
BLJAPNOD_02936	hypothetical protein	Scaffold_4	3041377	3040775	4479	0.539567	1	0.5	1
BLJAPNOD_02937	hypothetical protein	Scaffold_4	3042120	3041377	4480	0.552017	1	0.5	1
BLJAPNOD_02938	hypothetical protein	Scaffold_4	3042211	3042558	4481	0.56331	1	0.5	1
BLJAPNOD_02939	hypothetical protein	Scaffold_4	3045698	3042639	4482	0.561037	1	0.5	1
BLJAPNOD_02940	hypothetical protein	Scaffold_4	3046825	3046439	4483	0.56376	1	0.5	1
BLJAPNOD_02941	hypothetical protein	Scaffold_4	3047260	3046829	4484	0.563335	1	0.5	1
BLJAPNOD_02942	hypothetical protein	Scaffold_4	3047744	3047325	4485	0.565108	1	0.5	1
BLJAPNOD_02943	hypothetical protein	Scaffold_4	3048254	3047763	4486	0.5695	1	0.5	1
BLJAPNOD_02944	hypothetical protein	Scaffold_4	3048610	3048254	4487	0.567834	1	0.5	1
BLJAPNOD_02945	hypothetical protein	Scaffold_4	3048779	3048591	4488	0.564368	1	0.5	1
BLJAPNOD_02946	hypothetical protein	Scaffold_4	3049183	3048779	4489	0.568492	1	0.5	1
BLJAPNOD_02947	hypothetical protein	Scaffold_4	3049747	3049202	4490	0.573562	1	0.5	1
BLJAPNOD_02948	hypothetical protein	Scaffold_4	3049940	3049707	4491	0.579663	1	0.5	1
BLJAPNOD_02949	hypothetical protein	Scaffold_4	3051263	3049986	4492	0.586686	1	0.5	1
BLJAPNOD_02950	hypothetical protein	Scaffold_4	3051972	3051370	4493	0.592415	1	0.5	1
BLJAPNOD_02951	hypothetical protein	Scaffold_4	3053237	3051969	4494	0.596738	1	0.5	1
BLJAPNOD_02952	hypothetical protein	Scaffold_4	3054829	3053237	4495	0.599444	1	0.5	1
BLJAPNOD_02953	hypothetical protein	Scaffold_4	3055302	3054838	4496	0.601804	1	0.5	1
BLJAPNOD_02955	hypothetical protein	Scaffold_4	3056011	3055877	4497	0.606456	1	0.5	1
BLJAPNOD_02956	hypothetical protein	Scaffold_4	3058109	3057069	4498	0.610177	1	0.5	1
BLJAPNOD_02957	hypothetical protein	Scaffold_4	3058567	3058106	4499	0.614484	1	0.5	1
BLJAPNOD_02958	hypothetical protein	Scaffold_4	3061192	3058754	4500	0.608824	1	0.5	1
BLJAPNOD_02959	hypothetical protein	Scaffold_4	3061520	3061245	4501	0.600901	1	0.5	1
BLJAPNOD_02960	hypothetical protein	Scaffold_4	3062067	3061522	4502	0.590259	1	0.5	1
BLJAPNOD_02961	hypothetical protein	Scaffold_4	3062246	3062064	4503	0.582499	1	0.5	1
BLJAPNOD_02962	hypothetical protein	Scaffold_4	3062628	3062410	4504	0.570449	1	0.5	1
BLJAPNOD_02963	hypothetical protein	Scaffold_4	3063096	3062704	4505	0.558118	1	0.5	1
BLJAPNOD_02964	Tyrosine recombinase XerH	Scaffold_4	3064376	3063096	4506	0.54739	1	1.5	1
BLJAPNOD_02965	hypothetical protein	Scaffold_4	3065095	3065349	4507	0.536937	1	0.5	1
BLJAPNOD_02966	HTH-type transcriptional regulator CdhR	Scaffold_4	3066430	3065426	4508	0.526567	1	0	1
BLJAPNOD_02967	Response regulator PleD	Scaffold_4	3067892	3066711	4509	0.51515	1	0	1
BLJAPNOD_02969	hypothetical protein	Scaffold_4	3068472	3068777	4510	0.5033	1	0.5	1
BLJAPNOD_02971	hypothetical protein	Scaffold_4	3069339	3069043	4511	0.491254	1	0.5	1
BLJAPNOD_02972	D-alanine--D-alanine ligase A	Scaffold_4	3069836	3070909	4512	0.478943	1	0	1
BLJAPNOD_02973	hypothetical protein	Scaffold_4	3071280	3071936	4513	0.470216	1	0.5	1
BLJAPNOD_02974	hypothetical protein	Scaffold_4	3072796	3072149	4514	0.46011	1	0.5	1
BLJAPNOD_02975	hypothetical protein	Scaffold_4	3073448	3072966	4515	0.450099	1	0.5	1
BLJAPNOD_02976	Cold shock protein CspA	Scaffold_4	3074026	3073448	4516	0.442575	1	0	1
BLJAPNOD_02977	Lactoylglutathione lyase	Scaffold_4	3074224	3074664	4517	0.434118	1	0	1
BLJAPNOD_02978	hypothetical protein	Scaffold_4	3075068	3076444	4518	0.424398	1	0.5	1
BLJAPNOD_02981	Tyrosine recombinase XerD	Scaffold_4	3078149	3076980	4519	0.410826	1	1.5	1
