# Supplementary material for: Genomic and Biotechnological Characterization of the Heavy-Metal Resistant, Arsenic-Oxidizing Bacterium Ensifer sp. M14
Source: Genes (Basel). 2018 Jul 27;9(8):379. doi: 10.3390/genes9080379 (PMC6115938; doi:10.3390/genes9080379)
Supplement: Supplementary file 1 [file genes-09-00379-s001.zip › genes-323031-supplementary_GD/Data_Set_S4.xlsx]

## Sheet: All Genome
Prokka assembly annotation data					eggNOG-mapper annotation data
Scaffold	Locus Tag	Gene Name	Annotation	Blank	Seed_eggNOG_ortholog	Seed_ortholog_evalue	Seed_ortholog_score	Predicted_gene_name	GO_terms	KEGG_pathways	Annotation_tax_scope	OGs	BestOG|evalue|score	COG cat	eggNOG annot
Scaffold_1	BLJAPNOD_00001	nfuA_1	Fe/S biogenesis protein NfuA
Scaffold_1	BLJAPNOD_00002		hypothetical protein		290340.AAur_0870	3.3e-162	531.1				bactNOG[38]	00BYZ@actNOG,06Q5N@bactNOG,COG2159@NOG	06Q5N|1.18797679031e-87|297.14453125	S	amidohydrolase 2
Scaffold_1	BLJAPNOD_00003	tkt_1	Transketolase		1042876.PPS_2237	5.1e-143	470.8	TKLA		map00030,map00710,map01051,map01100,map01110,map01120,map01230	bactNOG[38]	08HHA@bactNOG,0RAFU@gproNOG,1727T@proNOG,COG3959@NOG	08HHA|8.88137063401e-103|347.613220215	G	Transketolase
Scaffold_1	BLJAPNOD_00004	dxs_1	1-deoxy-D-xylulose-5-phosphate synthase		78245.Xaut_2041	4.9e-153	500.5	TKTC	GO:0003674,GO:0003824,GO:0004802,GO:0005575,GO:0005622,GO:0005623,GO:0005737,GO:0005975,GO:0005996,GO:0006006,GO:0006007,GO:0006098,GO:0006139,GO:0006725,GO:0006732,GO:0006733,GO:0006739,GO:0006740,GO:0006753,GO:0006793,GO:0006796,GO:0006807,GO:0008150,GO:0008152,GO:0009056,GO:0009117,GO:0009987,GO:0016052,GO:0016740,GO:0016744,GO:0019318,GO:0019320,GO:0019362,GO:0019637,GO:0034641,GO:0044237,GO:…	map00030,map00710,map01051,map01100,map01110,map01120,map01230	bactNOG[38]	01SG7@aproNOG,07THA@bactNOG,16R7E@proNOG,COG3958@NOG	07THA|8.9512520822e-112|375.71673584	G	Transketolase
Scaffold_1	BLJAPNOD_00005	gltI_1	Glutamate/aspartate import solute-binding protein		311403.Arad_4089	2.4e-107	348.4		GO:0005575,GO:0005623,GO:0030288,GO:0030312,GO:0030313,GO:0031975,GO:0042597,GO:0044462,GO:0044464,GO:0071944	map02010,map02020	bactNOG[38]	0223C@aproNOG,05ZQ4@bactNOG,16XAX@proNOG,COG0834@NOG	05ZQ4|2.50286363311e-71|243.178314209	E, T	extracellular solute-binding protein
Scaffold_1	BLJAPNOD_00006	aroQ_1	3-dehydroquinate dehydratase		1082931.KKY_197	5.2e-71	233.8	AROQ		map00400,map01100,map01110,map01230	bactNOG[38]	01YT6@aproNOG,08Z38@bactNOG,17EXX@proNOG,COG0757@NOG	08Z38|2.62262271887e-58|201.111679077	E	Catalyzes a trans-dehydration via an enolate intermediate (By similarity)
Scaffold_1	BLJAPNOD_00007	siaM_1	Sialic acid TRAP transporter large permease protein SiaM		1082931.KKY_196	5.4e-197	651.9				bactNOG[38]	01Q6M@aproNOG,05CG6@bactNOG,16PBP@proNOG,COG1593@NOG	05CG6|1.25343734335e-141|476.562469482	G	trap dicarboxylate transporter dctm subunit
Scaffold_1	BLJAPNOD_00008		hypothetical protein		1082931.KKY_195	2.9e-61	197.1			map02020	bactNOG[38]	0206S@aproNOG,05RQ4@bactNOG,129VI@NOG,17IKK@proNOG	05RQ4|7.18936479758e-54|184.821838379	P	Tripartite ATP-independent periplasmic transporter, DctQ
Scaffold_1	BLJAPNOD_00009	siaP_1	Sialic acid-binding periplasmic protein SiaP		287752.SI859A1_00330	4.4e-171	560.1				bactNOG[38]	01REG@aproNOG,08ERU@bactNOG,16S6K@proNOG,COG1638@NOG	08ERU|4.99888658285e-119|400.139587402	G	trap dicarboxylate transporter subunit DctP
Scaffold_1	BLJAPNOD_00010	rspR_1	HTH-type transcriptional repressor RspR		1082931.KKY_193	3.4e-88	287.9				bactNOG[38]	01XR4@aproNOG,08PVQ@bactNOG,16TP8@proNOG,COG1802@NOG	08PVQ|8.22428560951e-71|240.650909424	K	transcriptional regulator
Scaffold_1	BLJAPNOD_00011	nicS_1	HTH-type transcriptional repressor NicS		311403.Arad_7775	3.3e-84	274				bactNOG[38]	01XC4@aproNOG,08W9H@bactNOG,11JBB@NOG,17AEK@proNOG	08W9H|4.22125596377e-85|287.89630127	K	Tetr family transcriptional regulator
Scaffold_1	BLJAPNOD_00012	fliC_1	Flagellin		1117943.SFHH103_00329	1e-57	187.8	FLIC	GO:0005575,GO:0005576,GO:0005622,GO:0005623,GO:0009288,GO:0043226,GO:0043228,GO:0043229,GO:0043232,GO:0044424,GO:0044464	map02020,map02040,map04626,map05132,map05134	bactNOG[38]	01SF2@aproNOG,07W75@bactNOG,1741P@proNOG,COG1344@NOG	07W75|1.47862289808e-59|204.995422363	N	Flagellin
Scaffold_1	BLJAPNOD_00013		hypothetical protein		272630.MexAM1_META1p1394	4.1e-24	74.2				bactNOG[38]	021AP@aproNOG,07ZP2@bactNOG,16W4I@proNOG,COG4737@NOG	07ZP2|9.89890839431e-22|80.3213882446	S	Protein of unknown function (DUF1044)
Scaffold_1	BLJAPNOD_00014	higA-2_1	Antitoxin HigA-2		592316.Pat9b_1023	1.5e-46	149.4	BMUL_2978			bactNOG[38]	05R5S@bactNOG,0QR09@gproNOG,17BCE@proNOG,COG2944@NOG	05R5S|1.40830937554e-45|156.358535767	K	Transcriptional regulator (XRE family
Scaffold_1	BLJAPNOD_00015		hypothetical protein		216596.RL2453	2.9e-144	476.6	LVIS_1721			bactNOG[38]	01R56@aproNOG,05F9F@bactNOG,16S5H@proNOG,COG2826@NOG	05F9F|6.24933841661e-104|351.633728027	L	transposase
Scaffold_4	BLJAPNOD_00016	pglI_1	GalNAc(5)-diNAcBac-PP-undecaprenol beta-1%2C3-glucosyltransferase		197221.tll0995	8.9e-59	191.5	SCLAV_5660			bactNOG[38]	07Y14@bactNOG,COG0463@NOG	07Y14|4.59076774401e-55|190.515319824	M	Glycosyl transferase, family 2
Scaffold_4	BLJAPNOD_00017		Rhamnosyl O-methyltransferase		768670.Calni_1158	2.3e-127	415.2		GO:0005575,GO:0005623,GO:0005886,GO:0006022,GO:0006023,GO:0006024,GO:0006029,GO:0006082,GO:0006790,GO:0006807,GO:0008150,GO:0008152,GO:0009058,GO:0009059,GO:0009100,GO:0009101,GO:0009273,GO:0009987,GO:0016020,GO:0016043,GO:0019538,GO:0022607,GO:0030166,GO:0030203,GO:0030204,GO:0030206,GO:0034645,GO:0042546,GO:0043170,GO:0043436,GO:0044085,GO:0044237,GO:0044238,GO:0044249,GO:0044260,GO:0044272,GO:…	map00340,map00350,map00624,map01120	bactNOG[38]	06IE6@bactNOG,COG3510@NOG	06IE6|2.30030795202e-113|380.528961182	V	cephalosporin hydroxylase
Scaffold_4	BLJAPNOD_00018		hypothetical protein		696747.NIES39_C03090	1.5e-149	488.7				bactNOG[38]	07SU2@bactNOG,0ZVGT@NOG	07SU2|4.14959900618e-90|305.302612305	S	methyltransferase
Scaffold_4	BLJAPNOD_00019	tll	dTDP-6-deoxy-L-talose 4-dehydrogenase (NAD(+))		696747.NIES39_C03100	6.3e-107	345				bactNOG[38]	08J1A@bactNOG,0FUU9@cyaNOG,COG1088@NOG	08J1A|3.02887612489e-81|275.907409668	M	Nad-dependent epimerase dehydratase
Scaffold_4	BLJAPNOD_00020		hypothetical protein		768670.Calni_1161	2.8e-199	655.8				bactNOG[38]	05DEM@bactNOG,0XPUU@NOG	05DEM|3.62981553533e-145|487.63973999	S	Methyltransferase
Scaffold_4	BLJAPNOD_00021	strM	dTDP-4-dehydrorhamnose 3%2C5-epimerase		322710.Avin_27760	1.6e-84	278.4	RFBC		map00521,map00523,map01100,map01110	bactNOG[38]	08URP@bactNOG,0QR83@gproNOG,177R7@proNOG,COG1898@NOG	08URP|4.35563925584e-61|210.05632019	M	Dtdp-4-dehydrorhamnose 3,5-epimerase
Scaffold_4	BLJAPNOD_00022	rfbG	CDP-glucose 4%2C6-dehydratase		322710.Avin_27770	1.6e-160	527.9	RFBG	GO:0000271,GO:0003674,GO:0003824,GO:0005975,GO:0005976,GO:0006629,GO:0008150,GO:0008152,GO:0008610,GO:0008653,GO:0009058,GO:0009059,GO:0009103,GO:0009243,GO:0009987,GO:0016051,GO:0016829,GO:0016835,GO:0016836,GO:0033692,GO:0034637,GO:0034645,GO:0043170,GO:0044237,GO:0044238,GO:0044249,GO:0044255,GO:0044260,GO:0044262,GO:0044264,GO:0044710,GO:0044723,GO:0046402,GO:0047733,GO:0071704,GO:1901135,GO:…	map00520,map01110	bactNOG[38]	05FAW@bactNOG,0QMKD@gproNOG,16SCQ@proNOG,COG0451@NOG	05FAW|1.11118053208e-142|478.169372559	M	cDP-glucose 4,6-dehydratase
Scaffold_4	BLJAPNOD_00023	rfbF	Glucose-1-phosphate cytidylyltransferase		640081.Dsui_0073	3.5e-151	496.8	RFBF		map00500,map00520,map01100,map01110	bactNOG[38]	05EJZ@bactNOG,0B76C@bproNOG,16RQ8@proNOG,COG1208@NOG	05EJZ|2.70766880281e-90|306.570281982	M	Glucose-1-phosphate cytidylyltransferase
Scaffold_4	BLJAPNOD_00025	yacG	DNA gyrase inhibitor YacG		1117943.SFHH103_00267	2.4e-41	126.1	YACG			bactNOG[38]	02D1H@aproNOG,08AKY@bactNOG,16Z12@proNOG,COG3024@NOG	08AKY|1.69374134607e-41|142.947891235	S	Inhibits all the catalytic activities of DNA gyrase by preventing its interaction with DNA. Acts by binding directly to the C-terminal domain of GyrB, which probably disrupts DNA binding by the gyrase (By similarity)
Scaffold_4	BLJAPNOD_00026	yhdE	Maf-like protein YhdE		1117943.SFHH103_00266	8.4e-127	416.6	MAF	GO:0000910,GO:0005575,GO:0005618,GO:0005622,GO:0005623,GO:0005737,GO:0007049,GO:0008150,GO:0009987,GO:0022402,GO:0030312,GO:0044424,GO:0044464,GO:0044699,GO:0044763,GO:0051301,GO:0071944		bactNOG[38]	01SSK@aproNOG,08Z03@bactNOG,17CMI@proNOG,COG0424@NOG	08Z03|1.27167548835e-75|256.971740723	D	MAF-like protein
Scaffold_4	BLJAPNOD_00027	infA	Translation initiation factor IF-1		1082931.KKY_403	4.6e-46	149.6	INFA	GO:0005575,GO:0005622,GO:0005623,GO:0005737,GO:0044424,GO:0044464		bactNOG[38]	01ZMI@aproNOG,05K9U@bactNOG,17FET@proNOG,COG0361@NOG	05K9U|1.10575051388e-43|152.460464478	J	however, it seems to stimulate more or less all the activities of the other two initiation factors, IF-2 and IF-3 (By similarity)
Scaffold_4	BLJAPNOD_00028	arsC_1	Glutaredoxin arsenate reductase		266834.SMc02309	3.3e-84	273	ARSC_1			bactNOG[38]	01VY9@aproNOG,08R91@bactNOG,17D1P@proNOG,COG0394@NOG	08R91|1.21236975173e-66|225.813583374	T	Protein tyrosine phosphatase
Scaffold_4	BLJAPNOD_00029		hypothetical protein		266834.SMc02308	1.1e-101	330.6	OCAR_4731			bactNOG[38]	01Y7Q@aproNOG,08ZTZ@bactNOG,17CYB@proNOG,COG5328@NOG	08ZTZ|4.3149629384e-79|268.660308838	T	UPF0262 protein
Scaffold_4	BLJAPNOD_00030	hisD	Histidinol dehydrogenase		394.NGR_c02240	1.4e-247	817.6	HISD	GO:0005575,GO:0005618,GO:0005623,GO:0008150,GO:0030312,GO:0040007,GO:0044464,GO:0071944	map00340,map01100,map01110,map01230	bactNOG[38]	01QQ4@aproNOG,05CEK@bactNOG,16PHT@proNOG,COG0141@NOG	05CEK|5.17419976392e-204|683.620239258	E	Catalyzes the sequential NAD-dependent oxidations of L- histidinol to L-histidinaldehyde and then to L-histidine (By similarity)
Scaffold_4	BLJAPNOD_00031		hypothetical protein		266834.SMc02306	4.2e-79	256.1	OCAR_4729			bactNOG[38]	01ZKM@aproNOG,05K5Z@bactNOG,11TQ7@NOG,17FCR@proNOG	05K5Z|8.18913527152e-51|174.632125854	S	Protein of unknown function (DUF2948)
Scaffold_4	BLJAPNOD_00032	murA	UDP-N-acetylglucosamine 1-carboxyvinyltransferase		266834.SMc02305	7.7e-269	888.2	MURA	GO:0000270,GO:0003674,GO:0003824,GO:0005575,GO:0005622,GO:0005623,GO:0005737,GO:0006022,GO:0006023,GO:0006024,GO:0006807,GO:0008150,GO:0008152,GO:0008760,GO:0009058,GO:0009059,GO:0009252,GO:0009273,GO:0009987,GO:0016740,GO:0016765,GO:0030203,GO:0034645,GO:0042546,GO:0043170,GO:0044036,GO:0044038,GO:0044085,GO:0044237,GO:0044249,GO:0044260,GO:0044424,GO:0044464,GO:0044699,GO:0044710,GO:0044763,GO:…	map00520,map00550,map01100	bactNOG[38]	01RAZ@aproNOG,05CDF@bactNOG,16PC4@proNOG,COG0766@NOG	05CDF|2.95769893412e-188|629.58984375	M	Cell wall formation. Adds enolpyruvyl to UDP-N- acetylglucosamine (By similarity)
Scaffold_4	BLJAPNOD_00033		hypothetical protein		266834.SMc02304	6.6e-22	66.1				bactNOG[38]	02A1Y@aproNOG,078BA@bactNOG,0ZGB7@NOG,187QS@proNOG	078BA|6.42932701253e-24|86.9892883301	S	NA
Scaffold_4	BLJAPNOD_00035	cspA_1	Cold shock protein CspA		509190.Cseg_1073	1e-63	203.8	CSPA	GO:0003674,GO:0003676,GO:0003677,GO:0003697,GO:0003723,GO:0005488,GO:0005575,GO:0005618,GO:0005622,GO:0005623,GO:0005737,GO:0006355,GO:0006950,GO:0008150,GO:0009266,GO:0009409,GO:0009628,GO:0009889,GO:0010468,GO:0010556,GO:0019219,GO:0019222,GO:0030312,GO:0031323,GO:0031326,GO:0040007,GO:0043566,GO:0044424,GO:0044464,GO:0050789,GO:0050794,GO:0050896,GO:0051171,GO:0051252,GO:0060255,GO:0065007,GO:…		bactNOG[38]	021RJ@aproNOG,05VEQ@bactNOG,17JS4@proNOG,COG1278@NOG	021RJ|3.39276155104e-45|158.177001953	K	Cold shock protein
Scaffold_4	BLJAPNOD_00036	pncB	Nicotinate phosphoribosyltransferase		682795.AciX8_1071	2e-167	546.2	PNCB	GO:0003674,GO:0003824,GO:0004516,GO:0005575,GO:0005622,GO:0005623,GO:0005737,GO:0006139,GO:0006725,GO:0006732,GO:0006733,GO:0006734,GO:0006753,GO:0006793,GO:0006796,GO:0006807,GO:0008150,GO:0008152,GO:0009117,GO:0009987,GO:0016740,GO:0016757,GO:0016763,GO:0019362,GO:0019637,GO:0019674,GO:0034641,GO:0044237,GO:0044238,GO:0044281,GO:0044424,GO:0044464,GO:0044710,GO:0046483,GO:0046496,GO:0051186,GO:…	map00760,map01100	bactNOG[38]	000P2@acidNOG,004EA@aciNOG,07TX3@bactNOG,COG1488@NOG	07TX3|6.09930190348e-158|529.107116699	H	Nicotinate phosphoribosyltransferase
Scaffold_4	BLJAPNOD_00037		hypothetical protein		394.NGR_c02110	4.9e-116	380.5	PNCA	GO:0003674,GO:0003824,GO:0005488,GO:0005506,GO:0005575,GO:0005622,GO:0005623,GO:0005737,GO:0005829,GO:0006139,GO:0006725,GO:0006732,GO:0006733,GO:0006734,GO:0006753,GO:0006766,GO:0006767,GO:0006769,GO:0006793,GO:0006796,GO:0006807,GO:0008150,GO:0008152,GO:0008936,GO:0009058,GO:0009108,GO:0009117,GO:0009165,GO:0009435,GO:0009820,GO:0009987,GO:0016787,GO:0016810,GO:0016811,GO:0016999,GO:0017144,GO:…	map00760,map01100	bactNOG[38]	01QAN@aproNOG,08RWI@bactNOG,173ZK@proNOG,COG1335@NOG	08RWI|1.84538123595e-73|249.753631592	Q	nicotinamidase
Scaffold_4	BLJAPNOD_00038		hypothetical protein		366394.Smed_0198	2.5e-221	726.4	RKPU			bactNOG[38]	01RF5@aproNOG,07U8J@bactNOG,16V1W@proNOG,COG1596@NOG	07U8J|5.90284824127e-122|409.971160889	M	Export protein
Scaffold_4	BLJAPNOD_00039	eryA_1	Erythronolide synthase%2C modules 3 and 4		1117943.SFHH103_00227	0	4554.7	RKPA			bactNOG[38]	02CG6@aproNOG,07EEY@bactNOG,18A56@proNOG,COG3321@NOG	02CG6|0.0|2355.14599609	Q	synthase
Scaffold_4	BLJAPNOD_00040	bioF_1	8-amino-7-oxononanoate synthase		1117943.SFHH103_00226	2e-283	930.3	WCBT		map00260,map00780,map00860,map01100	bactNOG[38]	01RGT@aproNOG,07EEK@bactNOG,16R8V@proNOG,COG0156@NOG	01RGT|7.74551240388e-221|736.39276123	E	8-Amino-7-oxononanoate synthase
Scaffold_4	BLJAPNOD_00041	bdhA_1	D-beta-hydroxybutyrate dehydrogenase		266834.SMc02271	4.1e-130	422.5	RKPH			bactNOG[38]	020MS@aproNOG,07XE8@bactNOG,0YF8M@NOG,17CSV@proNOG	07XE8|8.94431427519e-105|352.63369751	S	short-chain dehydrogenase reductase
Scaffold_4	BLJAPNOD_00042		hypothetical protein		394.NGR_c02060	2.6e-301	991.2	WCBQ	GO:0005575,GO:0005623,GO:0005886,GO:0016020,GO:0044464,GO:0071944		bactNOG[38]	01YRB@aproNOG,07UZV@bactNOG,17E6Y@proNOG,COG1368@NOG	07UZV|6.46538931499e-145|486.729187012	M	polysaccharide biosynthesis
Scaffold_4	BLJAPNOD_00043		hypothetical protein		1117943.SFHH103_00223	2.7e-215	708.3	KPSS	GO:0005575,GO:0005623,GO:0005886,GO:0016020,GO:0044464,GO:0071944		bactNOG[38]	01T7A@aproNOG,084CK@bactNOG,16SX9@proNOG,COG3562@NOG	084CK|7.66417322877e-145|486.232879639	M	capsule polysaccharide
Scaffold_4	BLJAPNOD_00044	kdsD_1	Arabinose 5-phosphate isomerase KdsD		266834.SMc02268	3e-182	600.7	KDSD			bactNOG[38]	01R80@aproNOG,05C2X@bactNOG,16QUW@proNOG,COG0794@NOG	05C2X|7.28196765543e-133|445.958435059	M	Arabinose 5-phosphate isomerase
Scaffold_4	BLJAPNOD_00045	cymR_1	HTH-type transcriptional regulator CymR		266834.SMc02267	7.1e-87	281.7				bactNOG[38]	01XSC@aproNOG,07YXA@bactNOG,17CSC@proNOG,COG1959@NOG	07YXA|4.55015793004e-62|211.261703491	K	Transcriptional regulator, BadM Rrf2 family
Scaffold_4	BLJAPNOD_00046		hypothetical protein		394.NGR_c02030	5e-35	108				bactNOG[38]	02AG2@aproNOG,074PE@bactNOG,0Z9TH@NOG,186ZH@proNOG	074PE|2.59656059403e-34|119.63848114	S	NA
Scaffold_4	BLJAPNOD_00047		hypothetical protein		394.NGR_c02010	0	1587	SECD	GO:0005575,GO:0005623,GO:0005886,GO:0016020,GO:0044464,GO:0071944	map03060,map03070	bactNOG[38]	01SEU@aproNOG,07QN8@bactNOG,16Q35@proNOG,COG0341@NOG,COG0342@NOG	07QN8|5.72018697876e-288|960.531616211	U	Part of the Sec protein translocase complex. Interacts with the SecYEG preprotein conducting channel. SecDF uses the proton motive force (PMF) to complete protein translocation after the ATP-dependent function of SecA (By similarity)
Scaffold_4	BLJAPNOD_00048		hypothetical protein
Scaffold_4	BLJAPNOD_00049	aruI	putative 2-ketoarginine decarboxylase AruI		394.NGR_c01990	0	1014.2	ILVB_1		map00290,map00650,map00660,map00770,map01100,map01110,map01210,map01230	bactNOG[38]	01QYH@aproNOG,05C7K@bactNOG,16QV2@proNOG,COG0028@NOG	16QV2|2.87330030317e-223|745.427612305	E	Acetolactate synthase large subunit
Scaffold_4	BLJAPNOD_00050	aruH	Arginine--pyruvate transaminase AruH		266834.SMc02262	5.1e-233	764.1	ASPC	GO:0003674,GO:0003824,GO:0005488,GO:0006082,GO:0006105,GO:0006520,GO:0006525,GO:0006527,GO:0006807,GO:0008150,GO:0008152,GO:0008483,GO:0009056,GO:0009063,GO:0009064,GO:0009065,GO:0009987,GO:0016054,GO:0016740,GO:0016769,GO:0019545,GO:0019752,GO:0030170,GO:0043167,GO:0043168,GO:0043436,GO:0043648,GO:0044237,GO:0044238,GO:0044248,GO:0044281,GO:0044282,GO:0044710,GO:0044712,GO:0046395,GO:0048037,GO:…	map00330,map01100	bactNOG[38]	01SW0@aproNOG,05CHM@bactNOG,16PWZ@proNOG,COG0436@NOG	01SW0|3.01521933694e-180|601.941040039	E	Aminotransferase
Scaffold_4	BLJAPNOD_00051	betI_1	HTH-type transcriptional regulator BetI		266834.SMc02261	1.5e-118	384.3				bactNOG[38]	01X38@aproNOG,08RDG@bactNOG,11FWI@NOG,1782P@proNOG	08RDG|2.14030778847e-97|327.56350708	K	Transcriptional regulator, TetR family
Scaffold_4	BLJAPNOD_00052	occP_1	Octopine permease ATP-binding protein P		1117943.SFHH103_00215	7.5e-159	521	HISP		map02010	bactNOG[38]	02EEH@aproNOG,08JEH@bactNOG,1739D@proNOG,COG4598@NOG	08JEH|9.45123750178e-145|486.709106445	E	abc transporter atp-binding protein
Scaffold_4	BLJAPNOD_00053	argT_1	Lysine/arginine/ornithine-binding periplasmic protein		394.NGR_c01950	5.6e-152	498.6	HISJ		map02010	bactNOG[38]	01RV4@aproNOG,05E89@bactNOG,16RER@proNOG,COG0834@NOG	05E89|1.62383924054e-99|336.427307129	E	ABC transporter
Scaffold_4	BLJAPNOD_00054	hisQ_1	Histidine transport system permease protein HisQ		394.NGR_c01940	6.5e-139	455.4		GO:0005575,GO:0016020		bactNOG[38]	01QP4@aproNOG,05GBT@bactNOG,16RWR@proNOG,COG4215@NOG	05GBT|7.64997446241e-80|271.915618896	E	ABC transporter
Scaffold_4	BLJAPNOD_00055	occM_1	Octopine transport system permease protein OccM		266834.SMc02257	7e-167	547.9	BMUL_5002	GO:0005575,GO:0016020	map02010	bactNOG[38]	01TTF@aproNOG,05DMR@bactNOG,16R72@proNOG,COG4160@NOG	05DMR|7.86956751084e-125|421.082000732	E	ABC, transporter
Scaffold_4	BLJAPNOD_00056	yxeP_1	putative hydrolase YxeP		394.NGR_c01920	7.1e-244	802.5	HIPO		map00360	bactNOG[38]	01QYE@aproNOG,05CH2@bactNOG,16PUF@proNOG,COG1473@NOG	01QYE|1.33883483957e-177|594.876220703	E	amidohydrolase
Scaffold_4	BLJAPNOD_00057	cydA	Cytochrome bd-I ubiquinol oxidase subunit 1		394.NGR_c01910	6.6e-291	961.4	CYDA		map00190,map01100,map02020	bactNOG[38]	01Q71@aproNOG,05C4M@bactNOG,16Q51@proNOG,COG1271@NOG	05C4M|2.1973384379e-190|637.185913086	C	(Ubiquinol oxidase) subunit I
Scaffold_4	BLJAPNOD_00058	cydB	Cytochrome bd-I ubiquinol oxidase subunit 2		1117943.SFHH103_00211	4.1e-203	670.3	CYDB		map00190,map01100,map02020	bactNOG[38]	01QKT@aproNOG,05CFY@bactNOG,16QEB@proNOG,COG1294@NOG	05CFY|2.10255425718e-117|395.45904541	C	cytochrome d ubiquinol oxidase, subunit ii
Scaffold_4	BLJAPNOD_00059		hypothetical protein
Scaffold_4	BLJAPNOD_00060		hypothetical protein
Scaffold_4	BLJAPNOD_00061	pchB	Isochorismate pyruvate lyase		394.NGR_c01890	3.2e-53	169.8	SPO1558		map01053,map01110	bactNOG[38]	0225M@aproNOG,084AM@bactNOG,16X6F@proNOG,COG1605@NOG	084AM|1.33032783411e-36|127.79763031	E	Chorismate mutase
Scaffold_4	BLJAPNOD_00062	galE_1	UDP-glucose 4-epimerase		266834.SMc02252	2.6e-176	582.3	GALE		map00052,map00520,map01100,map01110	bactNOG[38]	01QCW@aproNOG,05CMR@bactNOG,16PG5@proNOG,COG1087@NOG	05CMR|5.07116188801e-145|487.213287354	M	udp-glucose 4-epimerase
Scaffold_4	BLJAPNOD_00063	aspC_1	Aspartate aminotransferase		1117943.SFHH103_00208	9.7e-233	763	ASPC		map00250,map00270,map00330,map00350,map00360,map00400,map00401,map00950,map00960,map01100,map01110,map01120,map01210,map01230	bactNOG[38]	01QUC@aproNOG,05CHM@bactNOG,16TI0@proNOG,COG0436@NOG	01QUC|1.73916428334e-189|632.209716797	E	Aspartate aminotransferase
Scaffold_4	BLJAPNOD_00064	mscL	Large-conductance mechanosensitive channel		394.NGR_c01860	5e-80	261.9	MSCL	GO:0003674,GO:0005215,GO:0005216,GO:0005575,GO:0005623,GO:0005886,GO:0006810,GO:0006811,GO:0006884,GO:0008150,GO:0008381,GO:0009987,GO:0009992,GO:0015075,GO:0015267,GO:0016020,GO:0019725,GO:0022803,GO:0022833,GO:0022836,GO:0022838,GO:0022839,GO:0022857,GO:0022891,GO:0022892,GO:0030104,GO:0034220,GO:0042592,GO:0044464,GO:0044699,GO:0044763,GO:0044765,GO:0048878,GO:0051179,GO:0051234,GO:0055082,GO:…		bactNOG[38]	0205C@aproNOG,05M2E@bactNOG,17CA1@proNOG,COG1970@NOG	05M2E|4.57571134397e-57|196.09185791	M	Channel that opens in response to stretch forces in the membrane lipid bilayer. May participate in the regulation of osmotic pressure changes within the cell (By similarity)
Scaffold_4	BLJAPNOD_00065	torS	Sensor protein TorS		394.NGR_c01850	0	2199.3	OCAR_4703		map02020	bactNOG[38]	01RMU@aproNOG,05BZU@bactNOG,0XNMH@NOG,16QSK@proNOG	01RMU|0.0|1558.34924316	T	Histidine kinase
Scaffold_4	BLJAPNOD_00066	degU_1	Transcriptional regulatory protein DegU		1117943.SFHH103_00205	3.4e-129	422.6	TCSR	GO:0001071,GO:0003674,GO:0003700,GO:0006355,GO:0008150,GO:0009889,GO:0010468,GO:0010556,GO:0019219,GO:0019222,GO:0031323,GO:0031326,GO:0050789,GO:0050794,GO:0051171,GO:0051252,GO:0060255,GO:0065007,GO:0080090,GO:2000112,GO:2001141	map02020	bactNOG[38]	01U6P@aproNOG,08W5X@bactNOG,175ME@proNOG,COG2197@NOG	08W5X|5.53986550912e-86|290.503112793	T	Transcriptional Regulator, LuxR family
Scaffold_4	BLJAPNOD_00067		hypothetical protein		1117943.SFHH103_00204	1.1e-62	200.4				bactNOG[38]	021F3@aproNOG,05ZFE@bactNOG,122N6@NOG,17PU1@proNOG	05ZFE|2.31533825677e-39|135.744354248	S	NA
Scaffold_4	BLJAPNOD_00068		hypothetical protein		394.NGR_c01820	8.8e-59	191	OCAR_4672			bactNOG[38]	01ZK3@aproNOG,05KG8@bactNOG,17FPK@proNOG,COG3502@NOG	05KG8|4.35411151504e-46|160.084533691	S	Protein of unknown function (DUF952)
Scaffold_4	BLJAPNOD_00069	pyrD	Dihydroorotate dehydrogenase (quinone)		266834.SMc02245	5.1e-210	692.7	PYRD	GO:0000166,GO:0003674,GO:0003824,GO:0004152,GO:0004158,GO:0005488,GO:0005575,GO:0005623,GO:0005886,GO:0006139,GO:0006206,GO:0006207,GO:0006220,GO:0006221,GO:0006725,GO:0006753,GO:0006793,GO:0006796,GO:0006807,GO:0008150,GO:0008152,GO:0009058,GO:0009112,GO:0009117,GO:0009165,GO:0009218,GO:0009220,GO:0009259,GO:0009260,GO:0009987,GO:0010181,GO:0016020,GO:0016491,GO:0016627,GO:0016634,GO:0016635,GO:…	map00240,map01100	bactNOG[38]	01QZI@aproNOG,07QYT@bactNOG,16Q3F@proNOG,COG0167@NOG	07QYT|1.16535965555e-140|473.274536133	F	Catalyzes the conversion of dihydroorotate to orotate with quinone as electron acceptor (By similarity)
Scaffold_4	BLJAPNOD_00070	dinF	DNA-damage-inducible protein F		266834.SMc02244	1.3e-227	750.5	DINF	GO:0006950,GO:0006974,GO:0008150,GO:0009987,GO:0033554,GO:0044699,GO:0044763,GO:0050896,GO:0051716		bactNOG[38]	01Q5V@aproNOG,07R73@bactNOG,16QGZ@proNOG,COG0534@NOG	07R73|8.37239641471e-153|511.905090332	V	Mate efflux family protein
Scaffold_4	BLJAPNOD_00071		hypothetical protein		266834.SMc02243	4.5e-85	275				bactNOG[38]	0239U@aproNOG,08025@bactNOG,17MZE@proNOG,COG2340@NOG	08025|4.49271396012e-47|163.342590332	S	Scp-like extracellular
Scaffold_4	BLJAPNOD_00072		hypothetical protein		1117943.SFHH103_00200	1.5e-47	151.3	OCAR_4675			bactNOG[38]	022PR@aproNOG,05YYR@bactNOG,123KG@NOG,17MIG@proNOG	05YYR|9.62773494434e-34|118.479316711	S	NA
Scaffold_4	BLJAPNOD_00073	tam_1	Trans-aconitate 2-methyltransferase		1117943.SFHH103_00199	1.9e-153	502.4	OCAR_4676			bactNOG[38]	01WP7@aproNOG,08TVY@bactNOG,17A63@proNOG,COG4976@NOG	08TVY|2.8072787635e-89|303.676116943	S	Methyltransferase
Scaffold_4	BLJAPNOD_00074		hypothetical protein		266834.SMc02240	1.3e-122	401.1				bactNOG[38]	01WHE@aproNOG,07SXH@bactNOG,17A5G@proNOG,COG1284@NOG	07SXH|9.27184198231e-74|251.844833374	S	Membrane
Scaffold_4	BLJAPNOD_00075	ahpD_1	Alkyl hydroperoxide reductase AhpD		395492.Rleg2_0199	4.6e-82	268.4	OCAR_5492			bactNOG[38]	01Y0U@aproNOG,05MDH@bactNOG,17CV3@proNOG,COG2128@NOG	05MDH|6.22958717763e-69|235.226593018	S	Antioxidant protein with alkyl hydroperoxidase activity. Required for the reduction of the AhpC active site cysteine residues and for the regeneration of the AhpC enzyme activity (By similarity)
Scaffold_4	BLJAPNOD_00076		Putative HTH-type transcriptional regulator		266834.SMc02238	5.5e-94	305.8		GO:0008150,GO:0008152		bactNOG[38]	01YQE@aproNOG,08RRS@bactNOG,178CR@proNOG,COG1959@NOG	08RRS|1.06549332224e-46|161.538803101	K	Transcriptional regulator
Scaffold_4	BLJAPNOD_00077	recQ_1	ATP-dependent DNA helicase RecQ		394.NGR_c01750	0	1689.9	LHR			bactNOG[38]	01RH2@aproNOG,07QRT@bactNOG,16PRA@proNOG,COG1201@NOG	07QRT|0.0|1121.64526367	L	dEAD DEAH box helicase
Scaffold_4	BLJAPNOD_00078		hypothetical protein		366394.Smed_0152	3.3e-131	429.8				bactNOG[38]	01WUE@aproNOG,08V9B@bactNOG,17B02@proNOG,COG1407@NOG	08V9B|2.2579751965e-85|288.899749756	S	metallophosphoesterase
Scaffold_4	BLJAPNOD_00079		hypothetical protein		266834.SMc02235	1.5e-51	163.7				bactNOG[38]	020HG@aproNOG,05S3D@bactNOG,11XEU@NOG,17GP8@proNOG	05S3D|1.25407157161e-38|133.833282471	K	Transcriptional regulator
Scaffold_4	BLJAPNOD_00080		hypothetical protein		266834.SMc02234	9.1e-150	489.9				bactNOG[38]	01QVB@aproNOG,06S83@bactNOG,0Y62H@NOG,173KI@proNOG	06S83|9.05624041418e-88|296.881134033	S	Putative transmembrane protein (Alph_Pro_TM)
Scaffold_4	BLJAPNOD_00081		hypothetical protein		394.NGR_c01710	1.7e-181	595.6				bactNOG[38]	01RT6@aproNOG,05F43@bactNOG,16QKJ@proNOG,COG0730@NOG	05F43|2.27801687909e-129|434.18170166	S	Membrane
Scaffold_4	BLJAPNOD_00082		hypothetical protein
Scaffold_4	BLJAPNOD_00083	podJ	Localization factor PodJL		861208.AGROH133_03800	0	1018.5	OCAR_4677	GO:0006935,GO:0007163,GO:0008150,GO:0009297,GO:0009605,GO:0009987,GO:0016043,GO:0022607,GO:0030030,GO:0030031,GO:0040011,GO:0042221,GO:0042330,GO:0043711,GO:0044085,GO:0044699,GO:0044763,GO:0050896,GO:0071840	map04112	bactNOG[38]	02CW8@aproNOG,05EUU@bactNOG,179BQ@proNOG,COG0790@NOG,COG3409@NOG	02CW8|3.70615263235e-297|991.309448242	M	SEL1
Scaffold_4	BLJAPNOD_00084	dmdC_1	3-methylmercaptopropionyl-CoA dehydrogenase		266834.SMc02229	0	1249.6	ACD1		map00071,map00280,map00281,map00410,map00640,map00650,map01100,map01110,map03320	bactNOG[38]	01RDU@aproNOG,05CSU@bactNOG,16Q90@proNOG,COG1960@NOG	01RDU|6.38252915719e-286|952.695373535	I	acyl-CoA dehydrogenase
Scaffold_4	BLJAPNOD_00085	fadA	Putative acyltransferase		266834.SMc02228	1e-263	867.2	FADA		map00071,map00072,map00280,map00281,map00310,map00362,map00380,map00592,map00620,map00630,map00640,map00642,map00650,map00720,map00900,map01100,map01110,map01120,map02020	bactNOG[38]	01QAZ@aproNOG,05CHU@bactNOG,16PGG@proNOG,COG0183@NOG	01QAZ|3.81298128398e-229|763.527587891	I	acetyl-coa acetyltransferase
Scaffold_4	BLJAPNOD_00086		hypothetical protein
Scaffold_4	BLJAPNOD_00087	fadJ_1	Fatty acid oxidation complex subunit alpha		1117943.SFHH103_00188	0	1526.3	FADJ		map00071,map00280,map00281,map00310,map00360,map00362,map00380,map00410,map00640,map00650,map00720,map00903,map00930,map01040,map01100,map01110,map01120	bactNOG[38]	01QDJ@aproNOG,05DYT@bactNOG,16PTX@proNOG,COG1250@NOG	01QDJ|1.00915808367e-274|916.396728516	I	3-hydroxyacyl-COA dehydrogenase
Scaffold_4	BLJAPNOD_00088	phy	Phloretin hydrolase		269796.Rru_A0680	7.7e-95	307.4				bactNOG[38]	02AYR@aproNOG,07NDW@bactNOG,11RSP@NOG,174WQ@proNOG	07NDW|5.23131406539e-81|274.657684326	S	NA
Scaffold_4	BLJAPNOD_00089		hypothetical protein		398578.Daci_2999	2.6e-70	226.2				bactNOG[38]	0905C@bactNOG,0BDD8@bproNOG,11N6I@NOG,17C69@proNOG	0905C|3.72270733836e-82|278.291259766	K	Tetr family transcriptional regulator
Scaffold_4	BLJAPNOD_00090	menG_1	Demethylmenaquinone methyltransferase		378806.STAUR_3914	7.5e-79	255.5			map00340,map00350,map00624,map01120	bactNOG[38]	07VN6@bactNOG,0GBKT@delNOG,0HD3G@dproNOG,0ZVI3@NOG,1751A@proNOG	07VN6|1.25527191257e-55|191.16633606	S	methyltransferase, type 11
Scaffold_4	BLJAPNOD_00091	ribN_1	Riboflavin transporter		216596.RL4633	2.1e-105	341.9				bactNOG[38]	01WUU@aproNOG,08Y0E@bactNOG,11JZ9@NOG,17BB1@proNOG	08Y0E|8.13006458204e-114|382.621185303	S	EamA-like transporter family
Scaffold_4	BLJAPNOD_00092	eamB_1	Cysteine/O-acetylserine efflux protein		394.NGR_c01650	2.7e-73	234.5				bactNOG[38]	021U5@aproNOG,067JU@bactNOG,17QN0@proNOG,COG1280@NOG	067JU|5.54465845878e-62|211.6665802	E	Lysine exporter protein (Lyse ygga)
Scaffold_4	BLJAPNOD_00093		hypothetical protein		1117943.SFHH103_00184	6.9e-85	273.8				bactNOG[38]	0212G@aproNOG,05GBV@bactNOG,17JHW@proNOG,COG3832@NOG	05GBV|4.69378916873e-53|183.16847229	S	Activator of Hsp90 ATPase 1 family protein
Scaffold_4	BLJAPNOD_00094		putative HTH-type transcriptional regulator		266834.SMc02225	9.6e-94	303.8				bactNOG[38]	01X7R@aproNOG,07ZKR@bactNOG,11JQN@NOG,17APM@proNOG	07ZKR|5.86356147484e-64|218.338912964	K	Transcriptional regulator
Scaffold_4	BLJAPNOD_00095	chaA	Sodium/proton antiporter ChaA		366394.Smed_0140	7.1e-192	630.4	CHAA			bactNOG[38]	01TM0@aproNOG,05EWV@bactNOG,16TJJ@proNOG,COG0387@NOG	05EWV|2.03834454394e-113|381.741729736	P	Sodium calcium exchanger membrane region
Scaffold_4	BLJAPNOD_00096	lexA_1	LexA repressor		1117943.SFHH103_00182	1.7e-119	389	OCAR_4671			bactNOG[38]	01VNF@aproNOG,07X6R@bactNOG,1780J@proNOG,COG2932@NOG	07X6R|4.88568863427e-101|339.563323975	K	phage repressor
Scaffold_4	BLJAPNOD_00097		hypothetical protein		266834.SMc02222	2.4e-90	292.4				bactNOG[38]	0219V@aproNOG,05PZC@bactNOG,17HT0@proNOG,COG1525@NOG	05PZC|8.60157086193e-81|274.519866943	L	Inherit from COG: nuclease
Scaffold_4	BLJAPNOD_00098		hypothetical protein		366394.Smed_0137	2.7e-74	239.8	PDEN_1320			bactNOG[38]	01WSN@aproNOG,08WKW@bactNOG,11KDB@NOG,179Y0@proNOG	08WKW|8.52602140176e-55|187.270828247	S	Tellurite resistance protein TerB
Scaffold_4	BLJAPNOD_00099		hypothetical protein		266834.SMc02220	2.3e-141	463.7				bactNOG[38]	01TIE@aproNOG,060RN@bactNOG,16ZI2@proNOG,COG3000@NOG	060RN|8.36591361025e-82|278.759063721	I	Fatty Acid Hydroxylase
Scaffold_4	BLJAPNOD_00100	artI_1	Putative ABC transporter arginine-binding protein 2		861208.AGROH133_03734	8.1e-94	301.9				bactNOG[38]	02733@aproNOG,06QWP@bactNOG,17ZMZ@proNOG,COG0834@NOG	06QWP|5.19400559527e-98|330.903686523	E	ABC transporter, substrate binding protein
Scaffold_4	BLJAPNOD_00102	dcd	Deoxycytidine triphosphate deaminase		366394.Smed_0134	2.5e-234	769.8	DCD	GO:0003674,GO:0003824,GO:0006139,GO:0006725,GO:0006753,GO:0006793,GO:0006796,GO:0006807,GO:0008150,GO:0008152,GO:0008829,GO:0009117,GO:0009262,GO:0009394,GO:0009987,GO:0016787,GO:0016810,GO:0016814,GO:0019239,GO:0019637,GO:0019692,GO:0034641,GO:0044237,GO:0044238,GO:0044281,GO:0044710,GO:0046483,GO:0055086,GO:0071704,GO:1901135,GO:1901360	map00240,map01100	bactNOG[38]	01RRP@aproNOG,05F5G@bactNOG,16SV9@proNOG,COG0717@NOG	05F5G|9.15524573032e-186|619.841247559	F	2''-deoxycytidine 5''-triphosphate deaminase
Scaffold_4	BLJAPNOD_00104	metZ	O-succinylhomoserine sulfhydrylase		1117943.SFHH103_00177	1.6e-254	836.3	METZ		map00270,map00450,map00920,map01100,map01110,map01230	bactNOG[38]	01RD2@aproNOG,05C28@bactNOG,16Q3E@proNOG,COG0626@NOG	01RD2|8.36681007068e-215|715.877563477	E	O-succinylhomoserine sulfhydrylase
Scaffold_4	BLJAPNOD_00105	ynjF	Inner membrane protein YnjF		1117943.SFHH103_00176	2.1e-99	324.6	YNJF	GO:0005575,GO:0005623,GO:0005886,GO:0016020,GO:0044464,GO:0071944	map00564,map01100	bactNOG[38]	01XCN@aproNOG,08T9J@bactNOG,178WX@proNOG,COG0558@NOG	08T9J|5.01406174651e-81|274.264099121	I	Cdp-alcohol phosphatidyltransferase
Scaffold_4	BLJAPNOD_00106	apaG	Protein ApaG		394.NGR_c01540	1.2e-85	279.6	APAG			bactNOG[38]	01YK4@aproNOG,05NWN@bactNOG,17FMU@proNOG,COG2967@NOG	05NWN|2.6359328009e-59|203.701187134	P	ApaG protein
Scaffold_4	BLJAPNOD_00107	hslO	33 kDa chaperonin		366394.Smed_0129	1.4e-198	654.4	HSLO	GO:0005575,GO:0005622,GO:0005623,GO:0005737,GO:0006950,GO:0008150,GO:0009266,GO:0009408,GO:0009628,GO:0044424,GO:0044464,GO:0050896		bactNOG[38]	01R9P@aproNOG,05F4C@bactNOG,16RNK@proNOG,COG1281@NOG	05F4C|9.34592247606e-109|366.795562744	O	Redox regulated molecular chaperone. Protects both thermally unfolding and oxidatively damaged proteins from irreversible aggregation. Plays an important role in the bacterial defense system toward oxidative stress (By similarity)
Scaffold_4	BLJAPNOD_00108	argF_1	Ornithine carbamoyltransferase		1117943.SFHH103_00173	2.6e-201	663.4	ARGF	GO:0005575,GO:0005622,GO:0005623,GO:0005737,GO:0044424,GO:0044464	map00330,map01100,map01110,map01230	bactNOG[38]	01QSZ@aproNOG,05DBV@bactNOG,16SAB@proNOG,COG0078@NOG	05DBV|1.95952695561e-140|472.623504639	E	ornithine carbamoyltransferase
Scaffold_4	BLJAPNOD_00109	aruC	Succinylornithine transaminase/acetylornithine aminotransferase		1117943.SFHH103_00172	4.4e-247	812.4	ARGD	GO:0003674,GO:0003824,GO:0003992,GO:0005575,GO:0005622,GO:0005623,GO:0005737,GO:0006082,GO:0006520,GO:0006525,GO:0006526,GO:0006553,GO:0006807,GO:0008150,GO:0008152,GO:0008483,GO:0008652,GO:0009016,GO:0009058,GO:0009064,GO:0009066,GO:0009067,GO:0009084,GO:0009085,GO:0009987,GO:0016053,GO:0016740,GO:0016769,GO:0019752,GO:0043436,GO:0044237,GO:0044238,GO:0044249,GO:0044281,GO:0044283,GO:0044424,GO:…	map00300,map00330,map01100,map01110,map01120,map01210,map01230	bactNOG[38]	01RFU@aproNOG,05C8Y@bactNOG,16Q45@proNOG,COG4992@NOG	01RFU|3.8466870606e-199|664.114013672	E	acetylornithine aminotransferase
Scaffold_4	BLJAPNOD_00110		hypothetical protein		394.NGR_c01500	4.9e-105	341.6	GCRA		map04112	bactNOG[38]	01VWA@aproNOG,05HG1@bactNOG,178BJ@proNOG,COG5352@NOG	05HG1|4.78317595881e-67|229.060791016	S	gcrA cell cycle regulator
Scaffold_4	BLJAPNOD_00111	phoB_1	Phosphate regulon transcriptional regulatory protein PhoB		266834.SMc02140	1.2e-148	485.1	PHOB	GO:0000156,GO:0000160,GO:0001098,GO:0001108,GO:0003674,GO:0004871,GO:0005488,GO:0005515,GO:0005575,GO:0005622,GO:0005623,GO:0005737,GO:0006355,GO:0007154,GO:0007165,GO:0008150,GO:0009889,GO:0009987,GO:0010468,GO:0010556,GO:0019219,GO:0019222,GO:0023052,GO:0031323,GO:0031326,GO:0035556,GO:0043254,GO:0044087,GO:0044424,GO:0044464,GO:0044699,GO:0044700,GO:0044763,GO:0050789,GO:0050794,GO:0050896,GO:…	map02020	bactNOG[38]	01S1Z@aproNOG,05CK6@bactNOG,16Q0Y@proNOG,COG0745@NOG	01S1Z|7.16780313302e-114|381.797607422	T	phosphate regulon transcriptional regulatory protein PhoB
Scaffold_4	BLJAPNOD_00112		hypothetical protein		1117943.SFHH103_00169	1.8e-143	472.1	PHOU	GO:0003674,GO:0005488,GO:0005515,GO:0005575,GO:0005622,GO:0005623,GO:0005737,GO:0005829,GO:0005886,GO:0008150,GO:0009636,GO:0009892,GO:0009987,GO:0010563,GO:0010966,GO:0016020,GO:0019220,GO:0019222,GO:0022611,GO:0031323,GO:0031324,GO:0032502,GO:0032879,GO:0034762,GO:0034763,GO:0034765,GO:0034766,GO:0042221,GO:0042802,GO:0042803,GO:0043269,GO:0043271,GO:0044070,GO:0044424,GO:0044444,GO:0044464,GO:…		bactNOG[38]	01QUR@aproNOG,08UTW@bactNOG,16YJZ@proNOG,COG0704@NOG	08UTW|2.53398124948e-73|250.134628296	P	Plays a role in the regulation of phosphate uptake
Scaffold_4	BLJAPNOD_00113	pstB_1	Phosphate import ATP-binding protein PstB		266834.SMc02142	7e-180	592.4	PSTB	GO:0005575,GO:0005623,GO:0005886,GO:0016020,GO:0044464,GO:0071944	map02010	bactNOG[38]	01Q6S@aproNOG,05BZY@bactNOG,16PBQ@proNOG,COG1117@NOG	05BZY|1.17074739699e-132|444.971923828	P	Part of the ABC transporter complex PstSACB involved in phosphate import. Responsible for energy coupling to the transport system (By similarity)
Scaffold_4	BLJAPNOD_00114	pstA_1	Phosphate transport system permease protein PstA		394.NGR_c01460	1.3e-259	854.4	PSTA	GO:0005575,GO:0016020	map02010	bactNOG[38]	01R9Y@aproNOG,05E2Z@bactNOG,16PUW@proNOG,COG0581@NOG	01R9Y|9.14002184293e-182|607.764282227	P	phosphate ABC transporter, permease
Scaffold_4	BLJAPNOD_00115	pstC1_1	Phosphate transport system permease protein PstC 1		394.NGR_c01450	5.5e-273	902	PSTC	GO:0003674,GO:0003824,GO:0005215,GO:0005575,GO:0006139,GO:0006152,GO:0006163,GO:0006195,GO:0006200,GO:0006725,GO:0006753,GO:0006793,GO:0006796,GO:0006807,GO:0006810,GO:0006811,GO:0006817,GO:0006820,GO:0008150,GO:0008152,GO:0008509,GO:0009056,GO:0009116,GO:0009117,GO:0009119,GO:0009123,GO:0009125,GO:0009126,GO:0009128,GO:0009141,GO:0009143,GO:0009144,GO:0009146,GO:0009150,GO:0009154,GO:0009158,GO:…	map02010	bactNOG[38]	01SP7@aproNOG,05C8U@bactNOG,16PMF@proNOG,COG0573@NOG	05C8U|2.38640036683e-128|432.612670898	P	phosphate abc transporter
Scaffold_4	BLJAPNOD_00116	pstS_1	Phosphate-binding protein PstS		1117943.SFHH103_00166	5e-211	693.5	PSTS	GO:0003674,GO:0003824,GO:0005215,GO:0005575,GO:0005623,GO:0005886,GO:0006139,GO:0006152,GO:0006163,GO:0006195,GO:0006200,GO:0006725,GO:0006753,GO:0006793,GO:0006796,GO:0006807,GO:0006810,GO:0006811,GO:0006817,GO:0006820,GO:0008150,GO:0008152,GO:0008509,GO:0009056,GO:0009116,GO:0009117,GO:0009119,GO:0009123,GO:0009125,GO:0009126,GO:0009128,GO:0009141,GO:0009143,GO:0009144,GO:0009146,GO:0009150,GO:…	map02010,map02020,map05152	bactNOG[38]	01S0W@aproNOG,05PWN@bactNOG,16PTR@proNOG,COG0226@NOG	05PWN|9.85932300772e-98|330.885742188	P	phosphate abc transporter
Scaffold_4	BLJAPNOD_00117	phoR	Alkaline phosphatase synthesis sensor protein PhoR		266834.SMc02147	1.5e-225	741.6	PHOR		map02020	bactNOG[38]	01QID@aproNOG,05BZU@bactNOG,0XNMH@NOG,16Q12@proNOG	01QID|5.94129003096e-146|489.646759033	T	Histidine kinase
Scaffold_4	BLJAPNOD_00118		hypothetical protein		1117943.SFHH103_00164	1.6e-172	568.8	PPK_2	GO:0003674,GO:0003824,GO:0006793,GO:0006796,GO:0008150,GO:0008152,GO:0008976,GO:0009987,GO:0016301,GO:0016310,GO:0016740,GO:0016772,GO:0016776,GO:0044237		bactNOG[38]	01QEE@aproNOG,05CSR@bactNOG,16Q8X@proNOG,COG2326@NOG	05CSR|2.82326538952e-113|382.733184814	L	polyphosphate kinase 2
Scaffold_4	BLJAPNOD_00119		hypothetical protein		266834.SMc02149	1.8e-145	473.5				bactNOG[38]	027K0@aproNOG,06RZP@bactNOG,0YIU0@NOG,180EI@proNOG	06RZP|7.05008723898e-139|466.475860596	S	Regulator protein
Scaffold_4	BLJAPNOD_00120		Putative monooxygenase		1117943.SFHH103_00162	9.4e-202	662.8	NPD		map00910	bactNOG[38]	01SDP@aproNOG,07QXE@bactNOG,16QC2@proNOG,COG2070@NOG	07QXE|8.29410441795e-156|520.862854004	S	2-nitropropane dioxygenase
Scaffold_4	BLJAPNOD_00122		hypothetical protein
Scaffold_4	BLJAPNOD_00123		hypothetical protein
Scaffold_4	BLJAPNOD_00124		hypothetical protein		311403.Arad_7827	1.3e-189	623.1				bactNOG[38]	08PAW@bactNOG,16T77@proNOG,COG4782@NOG	08PAW|3.12933697976e-109|369.626068115	S	(LipO)protein
Scaffold_4	BLJAPNOD_00125	kdpE	KDP operon transcriptional regulatory protein KdpE		311402.Avi_6070	9.2e-99	321.9	KDPE	GO:0000160,GO:0005575,GO:0005622,GO:0005623,GO:0005737,GO:0006355,GO:0007154,GO:0007165,GO:0008150,GO:0009889,GO:0009987,GO:0010468,GO:0010556,GO:0010959,GO:0019219,GO:0019222,GO:0023052,GO:0031323,GO:0031326,GO:0032879,GO:0040007,GO:0043266,GO:0043269,GO:0044424,GO:0044464,GO:0044699,GO:0044700,GO:0044763,GO:0050789,GO:0050794,GO:0050896,GO:0051049,GO:0051171,GO:0051252,GO:0051716,GO:0060255,GO:…	map02020	bactNOG[38]	01SGQ@aproNOG,05EEX@bactNOG,16T1W@proNOG,COG0745@NOG	01SGQ|5.74622211312e-104|349.473510742	T	Two component transcriptional regulator, winged helix family
Scaffold_4	BLJAPNOD_00126	kdpD	Sensor protein KdpD		694427.Palpr_2667	9.9e-170	559	KDPD		map02020	bactNOG[38]	056NY@bacteNOG,07RMT@bactNOG,09AE8@bctoNOG,COG2205@NOG	07RMT|1.0463680857e-219|731.026672363	T	Osmosensitive K channel His kinase sensor
Scaffold_4	BLJAPNOD_00127	kdpC	Potassium-transporting ATPase KdpC subunit		438753.AZC_1567	4.1e-64	210.6	KDPC	GO:0003674,GO:0003824,GO:0005215,GO:0005575,GO:0005623,GO:0005886,GO:0006139,GO:0006152,GO:0006163,GO:0006195,GO:0006200,GO:0006725,GO:0006753,GO:0006793,GO:0006796,GO:0006807,GO:0006810,GO:0006811,GO:0006812,GO:0006813,GO:0008150,GO:0008152,GO:0008324,GO:0008556,GO:0009056,GO:0009116,GO:0009117,GO:0009119,GO:0009123,GO:0009125,GO:0009126,GO:0009128,GO:0009141,GO:0009143,GO:0009144,GO:0009146,GO:…	map02020	bactNOG[38]	08R80@bactNOG,1785Q@proNOG,COG2156@NOG	08R80|1.01912763225e-70|240.647949219	P	One of the components of the high-affinity ATP-driven potassium transport (or KDP) system, which catalyzes the hydrolysis of ATP coupled with the exchange of hydrogen and potassium ions. The C subunit may be involved in assembly of the KDP complex (By similarity)
Scaffold_4	BLJAPNOD_00128	kdpB	Potassium-transporting ATPase ATP-binding subunit		311402.Avi_6073	0	1137.3	KDPB	GO:0005575,GO:0005623,GO:0005886,GO:0016020,GO:0044464,GO:0071944	map02020	bactNOG[38]	01SST@aproNOG,05C8X@bactNOG,16PMJ@proNOG,COG2216@NOG	05C8X|0.0|1092.5447998	P	One of the components of the high-affinity ATP-driven potassium transport (or KDP) system, which catalyzes the hydrolysis of ATP coupled with the exchange of hydrogen and potassium ions (By similarity)
Scaffold_4	BLJAPNOD_00129	kdpA	Potassium-transporting ATPase potassium-binding subunit		311402.Avi_6074	1.2e-280	926.8	KDPA	GO:0003674,GO:0003824,GO:0005215,GO:0005488,GO:0005575,GO:0005623,GO:0005886,GO:0006139,GO:0006152,GO:0006163,GO:0006195,GO:0006200,GO:0006725,GO:0006753,GO:0006793,GO:0006796,GO:0006807,GO:0006810,GO:0006811,GO:0006812,GO:0006813,GO:0008150,GO:0008152,GO:0008324,GO:0008556,GO:0009056,GO:0009116,GO:0009117,GO:0009119,GO:0009123,GO:0009125,GO:0009126,GO:0009128,GO:0009141,GO:0009143,GO:0009144,GO:…	map02020	bactNOG[38]	01R83@aproNOG,05D9K@bactNOG,16QFG@proNOG,COG2060@NOG	05D9K|9.21749452176e-245|815.988342285	P	One of the components of the high-affinity ATP-driven potassium transport (or KDP) system, which catalyzes the hydrolysis of ATP coupled with the exchange of hydrogen and potassium ions (By similarity)
Scaffold_4	BLJAPNOD_00130		hypothetical protein		394.NGR_c01190	3.4e-229	754.5				bactNOG[38]	01R92@aproNOG,05IPI@bactNOG,16W5N@proNOG,COG0628@NOG	05IPI|4.20973245151e-114|384.05847168	S	Membrane
Scaffold_4	BLJAPNOD_00131	ydhP_1	Inner membrane transport protein YdhP		266834.SMc02161	3.5e-209	691.1	ARAJ	GO:0005575,GO:0005623,GO:0005886,GO:0016020,GO:0044464,GO:0071944		bactNOG[38]	01SFZ@aproNOG,05F27@bactNOG,16PTQ@proNOG,COG2814@NOG	05F27|4.1840563474e-143|480.466888428	G	Major Facilitator
Scaffold_4	BLJAPNOD_00132	fadD	Long-chain-fatty-acid--CoA ligase		626418.bglu_1g04510	3.5e-251	827.7	FADD	GO:0001676,GO:0003674,GO:0003824,GO:0004467,GO:0005488,GO:0005504,GO:0005575,GO:0005622,GO:0005623,GO:0005737,GO:0005829,GO:0005886,GO:0006082,GO:0006629,GO:0006631,GO:0006635,GO:0006637,GO:0006644,GO:0006732,GO:0006793,GO:0006796,GO:0008150,GO:0008152,GO:0008289,GO:0008610,GO:0008654,GO:0009056,GO:0009058,GO:0009062,GO:0009898,GO:0009987,GO:0015645,GO:0016020,GO:0016042,GO:0016054,GO:0016874,GO:…	map00071,map01100,map03320,map04146,map04920	bactNOG[38]	05CEY@bactNOG,0B7R7@bproNOG,16PEQ@proNOG,COG0318@NOG	0B7R7|1.67450855873e-266|887.655212402	I	amp-dependent synthetase and ligase
Scaffold_4	BLJAPNOD_00133	pgi	Glucose-6-phosphate isomerase		266834.SMc02163	0	1133.9	PGI	GO:0003674,GO:0003824,GO:0004347,GO:0005575,GO:0005622,GO:0005623,GO:0005737,GO:0005886,GO:0005975,GO:0005996,GO:0006006,GO:0006007,GO:0006091,GO:0006096,GO:0008150,GO:0008152,GO:0009056,GO:0009987,GO:0016020,GO:0016052,GO:0016853,GO:0016860,GO:0016861,GO:0019318,GO:0019320,GO:0040007,GO:0044237,GO:0044238,GO:0044424,GO:0044464,GO:0044723,GO:0044724,GO:0046365,GO:0071704,GO:0071944,GO:1901575	map00010,map00030,map00500,map00520,map01100,map01110,map01120,map01230	bactNOG[38]	01QRU@aproNOG,07QP8@bactNOG,16PXM@proNOG,COG0166@NOG	07QP8|1.22870130239e-219|733.725402832	G	phosphohexose isomerase
Scaffold_4	BLJAPNOD_00134		hypothetical protein
Scaffold_4	BLJAPNOD_00135		hypothetical protein
Scaffold_4	BLJAPNOD_00136		hypothetical protein		622637.Met49242DRAFT_3796	1.4e-38	124.5	BT2546			bactNOG[38]	021FD@aproNOG,05VMP@bactNOG,17K6B@proNOG,COG3655@NOG	05VMP|7.17091260207e-36|124.778358459	K	Transcriptional regulator
Scaffold_4	BLJAPNOD_00137	scrK	Fructokinase		526227.Mesil_1102	2.4e-71	230.2			map00051,map00500,map00520,map01100	bactNOG[38]	07TGX@bactNOG,0G91J@deiNOG,COG0524@NOG	07TGX|5.18991373746e-93|314.528259277	G	pfkb domain protein
Scaffold_4	BLJAPNOD_00138	pyrE_1	Orotate phosphoribosyltransferase		394.NGR_c01150	1.2e-144	472.5	PYRE		map00240,map01100	bactNOG[38]	01Q5M@aproNOG,07SW0@bactNOG,16SXW@proNOG,COG0461@NOG	07SW0|3.24731213615e-106|358.807006836	F	Catalyzes the transfer of a ribosyl phosphate group from 5-phosphoribose 1-diphosphate to orotate, leading to the formation of orotidine monophosphate (OMP) (By similarity)
Scaffold_4	BLJAPNOD_00139	pyrC_1	Dihydroorotase		266834.SMc02166	4.1e-214	705	PYRC	GO:0003674,GO:0003824,GO:0004151,GO:0005488,GO:0006139,GO:0006206,GO:0006207,GO:0006725,GO:0006807,GO:0008150,GO:0008152,GO:0008270,GO:0009058,GO:0009112,GO:0009987,GO:0016787,GO:0016810,GO:0016812,GO:0018130,GO:0019856,GO:0034641,GO:0043167,GO:0043169,GO:0044237,GO:0044238,GO:0044249,GO:0044271,GO:0044281,GO:0044710,GO:0046112,GO:0046483,GO:0046872,GO:0046914,GO:0055086,GO:0071704,GO:0072527,GO:…	map00240,map01100	bactNOG[38]	01S8T@aproNOG,05EKE@bactNOG,16S8V@proNOG,COG0418@NOG	05EKE|5.36348696973e-157|524.912658691	F	dihydroorotase
Scaffold_4	BLJAPNOD_00140	coaA_1	Pantothenate kinase		216596.RL0492	4.9e-78	252.4				bactNOG[38]	02CJM@aproNOG,080PA@bactNOG,16W81@proNOG,COG1072@NOG	080PA|1.29196731283e-77|262.17199707	H	fructose transport system kinase
Scaffold_4	BLJAPNOD_00141	rbsA_1	Ribose import ATP-binding protein RbsA		394.NGR_c01120	1.3e-159	520.9	FRCA		map02010	bactNOG[38]	01R61@aproNOG,05C2J@bactNOG,16RU5@proNOG,COG1129@NOG	01R61|3.32953442344e-139|465.556091309	P	ABC transporter
Scaffold_4	BLJAPNOD_00142	rbsC_1	Ribose import permease protein RbsC		1117943.SFHH103_00107	3.3e-214	699.4	FRCC		map02010	bactNOG[38]	01RB0@aproNOG,05CNN@bactNOG,16RY1@proNOG,COG1172@NOG	01RB0|8.75226138814e-205|682.394165039	G	ABC transporter
Scaffold_4	BLJAPNOD_00143	rbsB_1	Ribose import binding protein RbsB		394.NGR_c01100	1.4e-212	697.3	FRCB		map02010,map02030	bactNOG[38]	07R5G@bactNOG,0XPD5@NOG	07R5G|2.17157236603e-158|529.685974121	G	Periplasmic binding protein LacI transcriptional regulator
Scaffold_4	BLJAPNOD_00144	nagC_1	N-acetylglucosamine repressor		394.NGR_c01090	1.2e-250	824.8	FRCR			bactNOG[38]	01S1G@aproNOG,05FEY@bactNOG,16RAE@proNOG,COG1940@NOG	05FEY|2.72133714508e-129|435.866455078	K	ROK family
Scaffold_4	BLJAPNOD_00145	fucU_1	L-fucose mutarotase		1117943.SFHH103_00104	5.3e-87	279.7	FUCU			bactNOG[38]	01YR7@aproNOG,090Y4@bactNOG,17DV9@proNOG,COG4154@NOG	090Y4|1.67662689116e-77|261.565765381	G	RbsD or FucU transport
Scaffold_4	BLJAPNOD_00146	yqjF_1	Inner membrane protein YqjF		366394.Smed_0099	1.3e-74	242.4	YQJF	GO:0005575,GO:0005623,GO:0005886,GO:0016020,GO:0044464,GO:0071944		bactNOG[38]	021Y0@aproNOG,08VBZ@bactNOG,17ADB@proNOG,COG2259@NOG	08VBZ|4.85661207259e-43|149.364120483	S	doxx family
Scaffold_4	BLJAPNOD_00147	glxR_1	CRP-like cAMP-activated global transcriptional regulator		394.NGR_c01050	2e-132	433.9				bactNOG[38]	02089@aproNOG,07RYR@bactNOG,16RIW@proNOG,COG0664@NOG	07RYR|6.51959430423e-58|198.606689453	T	Transcriptional regulator, Crp Fnr family
Scaffold_4	BLJAPNOD_00148	cyaA_1	Adenylate cyclase 1		1117943.SFHH103_00101	2.8e-289	947.8			map00230,map04113	bactNOG[38]	02DKQ@aproNOG,08EHG@bactNOG,170X1@proNOG,COG4252@NOG	08EHG|3.29566712563e-299|996.439697266	T	CHASE2
Scaffold_4	BLJAPNOD_00149		hypothetical protein		266834.SMc02177	3e-86	277.4				bactNOG[38]	02393@aproNOG,066W2@bactNOG,12ACA@NOG,17PRJ@proNOG	066W2|5.08551186216e-76|257.95980835	S	FecR protein
Scaffold_4	BLJAPNOD_00150	esiB_1	Secretory immunoglobulin A-binding protein EsiB		547045.NEISICOT_03300	1.9e-58	188.2				bactNOG[38]	082PI@bactNOG,0BFIP@bproNOG,16X12@proNOG,COG0790@NOG	082PI|4.49060468512e-36|128.375152588	S	Sel1 domain protein repeat-containing protein
Scaffold_4	BLJAPNOD_00151	cpdA_1	3'%2C5'-cyclic adenosine monophosphate phosphodiesterase CpdA		266834.SMc02179	6.5e-159	517.9	CPDA			bactNOG[38]	01XBT@aproNOG,08X4D@bactNOG,17BQQ@proNOG,COG1409@NOG	08X4D|1.8218136207e-129|434.008453369	S	Hydrolyzes cAMP to 5'-AMP. Plays an important regulatory role in modulating the intracellular concentration of cAMP, thereby influencing cAMP-dependent processes (By similarity)
Scaffold_4	BLJAPNOD_00152		hypothetical protein		366394.Smed_0093	2.4e-55	176.2				bactNOG[38]	01ZP3@aproNOG,05K83@bactNOG,17FED@proNOG,COG0727@NOG	05K83|5.27079044752e-45|155.474884033	S	Pfam:UPF0153
Scaffold_4	BLJAPNOD_00153	putA	Bifunctional protein PutA		395019.BMULJ_03152	0	1674.7	PUTA	GO:0000166,GO:0000975,GO:0000976,GO:0000984,GO:0000986,GO:0000987,GO:0001017,GO:0001067,GO:0001071,GO:0001121,GO:0001130,GO:0001131,GO:0001141,GO:0001159,GO:0001217,GO:0003674,GO:0003676,GO:0003677,GO:0003700,GO:0003824,GO:0003842,GO:0004016,GO:0004657,GO:0005488,GO:0005575,GO:0005623,GO:0005886,GO:0006082,GO:0006139,GO:0006163,GO:0006164,GO:0006171,GO:0006351,GO:0006355,GO:0006520,GO:0006536,GO:…	map00250,map00330,map01100,map01110	bactNOG[38]	05C26@bactNOG,0B8B8@bproNOG,16QU1@proNOG,COG0506@NOG,COG4230@NOG	0B8B8|0.0|1995.81835938	E	trifunctional transcriptional regulator proline dehydrogenase pyrroline-5-carboxylate dehydrogenase
Scaffold_4	BLJAPNOD_00154	yigZ	IMPACT family member YigZ		1117943.SFHH103_00094	3.2e-102	335.9	YIGZ		map00240,map00670,map01100	bactNOG[38]	01X1A@aproNOG,08ZK7@bactNOG,17809@proNOG,COG1739@NOG	08ZK7|2.27645751692e-72|247.088760376	S	protein family UPF0029, Impact, N-terminal protein
Scaffold_4	BLJAPNOD_00155	yhdN_1	General stress protein 69		266834.SMc01702	3e-198	650.5				bactNOG[38]	01WJX@aproNOG,05ER1@bactNOG,0XNU1@NOG,1767T@proNOG	05ER1|1.62171694354e-127|427.650390625	C	Aldo Keto reductase
Scaffold_4	BLJAPNOD_00156		hypothetical protein		266834.SMc01703	2.6e-56	182.6				bactNOG[38]	01ZVV@aproNOG,05KM0@bactNOG,17FS1@proNOG,COG5579@NOG	05KM0|7.69324909311e-65|222.778015137	O	Protein of unknown function (DUF1810)
Scaffold_4	BLJAPNOD_00157		hypothetical protein
Scaffold_4	BLJAPNOD_00159	zraS	Sensor protein ZraS		1117943.SFHH103_00088	9.7e-276	907.6	REGM		map00230,map02020,map04113	bactNOG[38]	01RAU@aproNOG,05ECG@bactNOG,0XPBE@NOG,16QED@proNOG	05ECG|1.03500069221e-109|370.463470459	T	Histidine kinase
Scaffold_4	BLJAPNOD_00160	merA_1	Mercuric reductase		1117943.SFHH103_00087	1.7e-209	689	LPDA	GO:0005575,GO:0005623,GO:0005886,GO:0016020,GO:0044464,GO:0071944	map00010,map00020,map00260,map00280,map00480,map00620,map01100,map01110,map01120	bactNOG[38]	01RMH@aproNOG,07QN2@bactNOG,16Q3B@proNOG,COG1249@NOG	01RMH|4.06429581221e-176|589.143310547	C	mercuric reductase
Scaffold_4	BLJAPNOD_00161	ydjZ	TVP38/TMEM64 family inner membrane protein YdjZ		1117943.SFHH103_00086	1.5e-98	322.9	MERA_1			bactNOG[38]	01QZC@aproNOG,06D12@bactNOG,16TJQ@proNOG,COG0398@NOG	06D12|2.96933176796e-72|245.460357666	S	SNARE associated Golgi
Scaffold_4	BLJAPNOD_00162	tar_1	Methyl-accepting chemotaxis protein II		1117943.SFHH103_00085	0	1143.9			map02020,map02030	bactNOG[38]	01RSF@aproNOG,07UWI@bactNOG,16VAJ@proNOG,COG0840@NOG	07UWI|6.36661951949e-185|619.600646973	S	methyl-accepting chemotaxis protein
Scaffold_4	BLJAPNOD_00163	rnpA	Ribonuclease P protein component		311402.Avi_0454	1.2e-53	169	RNPA			bactNOG[38]	02CQM@aproNOG,086GJ@bactNOG,16Y7G@proNOG,COG0594@NOG	086GJ|1.87200956075e-50|173.053283691	J	RNaseP catalyzes the removal of the 5'-leader sequence from pre-tRNA to produce the mature 5'-terminus. It can also cleave other RNA substrates such as 4.5S RNA. The protein component plays an auxiliary but essential role in vivo by binding to the 5'-leader sequence and broadening the substrate specificity of the ribozyme (By similarity)
Scaffold_4	BLJAPNOD_00164	yidC	Membrane protein insertase YidC		266834.SMc01721	0	1218.2	YIDC	GO:0003674,GO:0005215,GO:0005575,GO:0005623,GO:0005886,GO:0005887,GO:0006457,GO:0006461,GO:0006810,GO:0008104,GO:0008150,GO:0008152,GO:0008565,GO:0009987,GO:0015031,GO:0016020,GO:0016021,GO:0016043,GO:0016044,GO:0019538,GO:0022607,GO:0022892,GO:0031224,GO:0031226,GO:0032977,GO:0033036,GO:0034613,GO:0040007,GO:0043170,GO:0043933,GO:0044085,GO:0044237,GO:0044238,GO:0044260,GO:0044267,GO:0044425,GO:…	map03060,map03070	bactNOG[38]	01QQ3@aproNOG,05DHW@bactNOG,16QMN@proNOG,COG0706@NOG	05DHW|6.19979011894e-119|401.147888184	U	Required for the insertion and or proper folding and or complex formation of integral membrane proteins into the membrane. Involved in integration of membrane proteins that insert both dependently and independently of the Sec translocase complex, as well as at least some lipoproteins
Scaffold_4	BLJAPNOD_00165		hypothetical protein		394.NGR_c00810	2.2e-122	399.4				bactNOG[38]	02DV9@aproNOG,08N87@bactNOG,11I01@NOG,171P2@proNOG	08N87|7.40321053564e-87|294.389465332	S	EamA-like transporter family
Scaffold_4	BLJAPNOD_00166	engB	putative GTP-binding protein EngB		394.NGR_c00800	1.9e-131	432.5	ENGB	GO:0000910,GO:0005575,GO:0005622,GO:0005623,GO:0005737,GO:0005829,GO:0007049,GO:0008150,GO:0009987,GO:0022402,GO:0044424,GO:0044444,GO:0044464,GO:0044699,GO:0044763,GO:0051301		bactNOG[38]	01R8A@aproNOG,05WHM@bactNOG,16VJD@proNOG,COG0218@NOG	05WHM|1.01346488879e-72|247.82144165	S	Necessary for normal cell division and for the maintenance of normal septation (By similarity)
Scaffold_4	BLJAPNOD_00167		hypothetical protein		266834.SMc01723	1.6e-104	339.7				bactNOG[38]	01XK9@aproNOG,08ZEA@bactNOG,17D8B@proNOG,COG4803@NOG	08ZEA|4.05224734249e-70|239.26109314	S	membrane protein of uknown function UCP014873
Scaffold_4	BLJAPNOD_00168	msrB_1	Peptide methionine sulfoxide reductase MsrB		394.NGR_c00780	7e-84	276.2	MSRB			bactNOG[38]	01Y1D@aproNOG,05E0X@bactNOG,17C80@proNOG,COG0229@NOG	05E0X|1.84150622676e-77|264.906982422	O	reductase
Scaffold_4	BLJAPNOD_00169		Cell surface lipoprotein MPT83		926569.ANT_25430	7.3e-166	541.4				bactNOG[38]	0906A@bactNOG,0D57U@chloNOG,COG2335@NOG	0906A|6.17130664098e-69|236.27444458	M	Beta-Ig-H3 fasciclin
Scaffold_4	BLJAPNOD_00170		hypothetical protein		394.NGR_c00760	1.1e-102	335.4				bactNOG[38]	020KK@aproNOG,05KUG@bactNOG,17FJ3@proNOG,COG5343@NOG	05KUG|2.9154690783e-63|216.970611572	K	anti-sigma K factor Rska
Scaffold_4	BLJAPNOD_00171	sigK	ECF RNA polymerase sigma factor SigK		394.NGR_c00750	9.4e-97	311.7				bactNOG[38]	02DYY@aproNOG,0813D@bactNOG,171Y3@proNOG,COG1595@NOG	0813D|2.91617463821e-72|245.035354614	K	RNA Polymerase
Scaffold_4	BLJAPNOD_00172	argB	Acetylglutamate kinase		1117943.SFHH103_00075	9.2e-187	615.1	ARGB	GO:0005575,GO:0005618,GO:0005622,GO:0005623,GO:0005737,GO:0005886,GO:0008150,GO:0016020,GO:0030312,GO:0040007,GO:0044424,GO:0044464,GO:0071944	map00330,map01100,map01110,map01210,map01230	bactNOG[38]	01R7E@aproNOG,05CAS@bactNOG,16Q3Y@proNOG,COG0548@NOG	05CAS|6.7346640355e-119|401.091766357	E	nag kinase
Scaffold_4	BLJAPNOD_00173	prpB	2-methylisocitrate lyase		394.NGR_c00720	4.8e-127	416.4	BMUL_5113			bactNOG[38]	01W9T@aproNOG,08R87@bactNOG,16TSU@proNOG,COG2513@NOG	08R87|7.88160759189e-93|315.100311279	G	pep phosphonomutase
Scaffold_4	BLJAPNOD_00174	ada_1	Bifunctional transcriptional activator/DNA repair enzyme Ada		208964.PA3596	6e-141	463.7	OGT	GO:0005575,GO:0005622,GO:0005623,GO:0005737,GO:0006139,GO:0006259,GO:0006355,GO:0006725,GO:0006807,GO:0008150,GO:0008152,GO:0009889,GO:0009987,GO:0010468,GO:0010556,GO:0019219,GO:0019222,GO:0031323,GO:0031326,GO:0034641,GO:0043170,GO:0044237,GO:0044238,GO:0044260,GO:0044424,GO:0044464,GO:0046483,GO:0050789,GO:0050794,GO:0051171,GO:0051252,GO:0060255,GO:0065007,GO:0071704,GO:0080090,GO:0090304,GO:…		bactNOG[38]	05K85@bactNOG,0QU18@gproNOG,17FJB@proNOG,COG0350@NOG,COG2169@NOG	0QU18|1.73655493546e-126|425.651641846	L	Involved in the cellular defense against the biological effects of O6-methylguanine (O6-MeG) in DNA. Repairs alkylated guanine in DNA by stoichiometrically transferring the alkyl group at the O-6 position to a cysteine residue in the enzyme. This is a suicide reaction the enzyme is irreversibly inactivated (By similarity)
Scaffold_4	BLJAPNOD_00175		hypothetical protein		1117943.SFHH103_00071	9.6e-174	569.8				bactNOG[38]	01U3A@aproNOG,08Z4F@bactNOG,0XS9A@NOG,1759N@proNOG	08Z4F|2.95112986108e-111|374.240325928	S	Membrane
Scaffold_4	BLJAPNOD_00176		hypothetical protein		1117943.SFHH103_01396	7e-163	531.1				bactNOG[38]	01Y0T@aproNOG,08QU2@bactNOG,17DVX@proNOG,COG3000@NOG	08QU2|5.32752820374e-83|281.463439941	I	Sterol desaturase family protein
Scaffold_4	BLJAPNOD_00177		hypothetical protein		1117943.SFHH103_00070	2e-144	473.1	OCAR_7534			bactNOG[38]	01R4B@aproNOG,07I2D@bactNOG,175R4@proNOG,COG1011@NOG	07I2D|5.73557339918e-86|290.430267334	S	Pyrimidine 5''-nucleotidase
Scaffold_4	BLJAPNOD_00178		hypothetical protein		756272.Plabr_1849	1.4e-29	95.6				bactNOG[38]	068JT@bactNOG,0XUN8@NOG,156KB@plaNOG	068JT|1.04879721562e-29|105.85017395	S	domain protein
Scaffold_4	BLJAPNOD_00179		hypothetical protein		266834.SMc01731	8.8e-187	614.8	FMT2			bactNOG[38]	01QPY@aproNOG,05CNZ@bactNOG,16Q85@proNOG,COG1611@NOG	05CNZ|4.12074031392e-100|338.097473145	S	decarboxylase family
Scaffold_4	BLJAPNOD_00180	dapD	2%2C3%2C4%2C5-tetrahydropyridine-2%2C6-dicarboxylate N-succinyltransferase		394.NGR_c00680	5.6e-186	612.2	DAPD	GO:0003674,GO:0003824,GO:0005575,GO:0005622,GO:0005623,GO:0005737,GO:0006082,GO:0006520,GO:0006553,GO:0006807,GO:0008150,GO:0008152,GO:0008652,GO:0008666,GO:0009058,GO:0009066,GO:0009067,GO:0009085,GO:0009987,GO:0016053,GO:0016410,GO:0016740,GO:0016746,GO:0016747,GO:0016748,GO:0016749,GO:0019752,GO:0043436,GO:0044237,GO:0044238,GO:0044249,GO:0044281,GO:0044283,GO:0044424,GO:0044464,GO:0044710,GO:…	map00300,map01100,map01120,map01230	bactNOG[38]	01SW7@aproNOG,05DMJ@bactNOG,16R6X@proNOG,COG2171@NOG	05DMJ|1.17173592201e-131|442.92767334	E	Catalyzes the transfer of an acetyl group from acetyl- CoA to tetrahydrodipicolinate (By similarity)
Scaffold_4	BLJAPNOD_00181		hypothetical protein		266834.SMc01089	1e-65	209.9				bactNOG[38]	020N9@aproNOG,05SPB@bactNOG,17JCS@proNOG,COG3152@NOG	05SPB|3.59874908426e-35|123.960441589	S	Protein of unknown function (DUF805)
Scaffold_4	BLJAPNOD_00182	deaD	ATP-dependent RNA helicase DeaD		1117943.SFHH103_00066	0	1049	DEAD		map03018	bactNOG[38]	01SHJ@aproNOG,05C1J@bactNOG,16PDE@proNOG,COG0513@NOG	01SHJ|3.62848289152e-294|980.188598633	L	Dead deah box
Scaffold_4	BLJAPNOD_00183	sugE_1	Quaternary ammonium compound-resistance protein SugE		856793.MICA_656	7.1e-34	110.9	SUGE	GO:0005575,GO:0005623,GO:0005886,GO:0006457,GO:0008150,GO:0008152,GO:0009987,GO:0016020,GO:0019538,GO:0043170,GO:0044237,GO:0044238,GO:0044260,GO:0044267,GO:0044464,GO:0071704,GO:0071944		bactNOG[38]	0202W@aproNOG,05KPY@bactNOG,17FQ9@proNOG,COG2076@NOG	05KPY|2.51514400507e-37|130.577056885	P	Small multidrug resistance protein
Scaffold_4	BLJAPNOD_00184	ytcD_1	putative HTH-type transcriptional regulator YtcD		762376.AXYL_06106	1e-46	151.8	YTFH			bactNOG[38]	0816S@bactNOG,0BDZZ@bproNOG,17DQB@proNOG,COG1733@NOG	0816S|3.76004857056e-43|149.701156616	K	Transcriptional regulator
Scaffold_4	BLJAPNOD_00185	pgrR_1	HTH-type transcriptional regulator PgrR		366394.Smed_0065	1.6e-175	576.8	LYSR18			bactNOG[38]	01SH4@aproNOG,05CBN@bactNOG,0XNVB@NOG,16PQT@proNOG	05CBN|2.45416711753e-120|404.284362793	K	LysR family transcriptional regulator
Scaffold_4	BLJAPNOD_00186	nlhH_1	Carboxylesterase NlhH		394.NGR_c00640	2.3e-147	481.4	LLPE		map00363,map00960,map01120	bactNOG[38]	01XW1@aproNOG,08U7S@bactNOG,17934@proNOG,COG0657@NOG	08U7S|9.56449875102e-103|346.090026855	I	Alpha beta hydrolase fold-3 domain protein
Scaffold_4	BLJAPNOD_00187	bepF_1	Efflux pump periplasmic linker BepF		394.NGR_c00630	5e-215	704.9	MEXE	GO:0006810,GO:0006855,GO:0008150,GO:0009636,GO:0009987,GO:0015893,GO:0042221,GO:0042493,GO:0044699,GO:0044763,GO:0044765,GO:0046677,GO:0050896,GO:0051179,GO:0051234,GO:0055085		bactNOG[38]	01TPW@aproNOG,05C1P@bactNOG,0XNVN@NOG,16QKI@proNOG	01TPW|3.09151054236e-188|628.386169434	V	RND family efflux transporter MFP subunit
Scaffold_4	BLJAPNOD_00188	bepE_1	Efflux pump membrane transporter BepE		240016.VspiD_010100003160	0	1545.3	MEXF	GO:0003674,GO:0005215,GO:0005575,GO:0006810,GO:0006855,GO:0008150,GO:0009636,GO:0009987,GO:0015238,GO:0015893,GO:0016020,GO:0022857,GO:0042221,GO:0042493,GO:0044699,GO:0044763,GO:0044765,GO:0046677,GO:0050896,GO:0051179,GO:0051234,GO:0055085,GO:0090484		bactNOG[38]	05BZS@bactNOG,1DGZN@verNOG,1DN9X@verrNOG,COG0841@NOG	1DN9X|0.0|1722.60449219	V	MMPL family
Scaffold_4	BLJAPNOD_00189	dapE_1	Succinyl-diaminopimelate desuccinylase		266834.SMc01096	1.7e-239	789.9	DAPE	GO:0003674,GO:0003824,GO:0006082,GO:0006520,GO:0006553,GO:0006807,GO:0008150,GO:0008152,GO:0008652,GO:0009014,GO:0009058,GO:0009066,GO:0009067,GO:0009085,GO:0009089,GO:0009987,GO:0016053,GO:0016787,GO:0016810,GO:0016811,GO:0019752,GO:0043436,GO:0043648,GO:0044237,GO:0044238,GO:0044249,GO:0044281,GO:0044283,GO:0044710,GO:0044711,GO:0046394,GO:0046451,GO:0071704,GO:1901564,GO:1901566,GO:1901576,GO:…	map00300,map01100,map01120,map01230	bactNOG[38]	01R5V@aproNOG,05C9Y@bactNOG,16Q9U@proNOG,COG0624@NOG	05C9Y|4.18401474143e-133|447.504638672	E	Catalyzes the hydrolysis of N-succinyl-L,L- diaminopimelic acid (SDAP), forming succinate and LL-2,6- diaminoheptanedioate (DAP), an intermediate involved in the bacterial biosynthesis of lysine and meso-diaminopimelic acid, an essential component of bacterial cell walls (By similarity)
Scaffold_4	BLJAPNOD_00190		hypothetical protein		394.NGR_c00600	2.4e-92	298.3				bactNOG[38]	022Z3@aproNOG,05VVR@bactNOG,12BIC@NOG,17Q8U@proNOG	05VVR|1.78677137986e-66|226.65007019	S	NA
Scaffold_4	BLJAPNOD_00191	truA	tRNA pseudouridine synthase A		394.NGR_c00590	8.8e-147	483.6	TRUA	GO:0000049,GO:0001522,GO:0003674,GO:0003676,GO:0003723,GO:0003824,GO:0005488,GO:0006139,GO:0006396,GO:0006399,GO:0006400,GO:0006725,GO:0006807,GO:0008033,GO:0008150,GO:0008152,GO:0009451,GO:0009982,GO:0009987,GO:0010467,GO:0016070,GO:0016853,GO:0016866,GO:0031119,GO:0034470,GO:0034641,GO:0034660,GO:0043170,GO:0043412,GO:0044237,GO:0044238,GO:0044260,GO:0046483,GO:0071704,GO:0090304,GO:0097159,GO:…		bactNOG[38]	01QTB@aproNOG,05DI7@bactNOG,16PZQ@proNOG,COG0101@NOG	05DI7|8.22116264271e-95|321.46774292	J	Formation of pseudouridine at positions 38, 39 and 40 in the anticodon stem and loop of transfer RNAs (By similarity)
Scaffold_4	BLJAPNOD_00192	fmt	Methionyl-tRNA formyltransferase		1117943.SFHH103_00058	2.5e-170	562	FMT	GO:0003674,GO:0003824,GO:0004479,GO:0006082,GO:0006139,GO:0006396,GO:0006399,GO:0006400,GO:0006412,GO:0006413,GO:0006418,GO:0006431,GO:0006464,GO:0006520,GO:0006725,GO:0006807,GO:0008033,GO:0008150,GO:0008152,GO:0009058,GO:0009059,GO:0009451,GO:0009987,GO:0010467,GO:0016070,GO:0016740,GO:0016741,GO:0016742,GO:0019538,GO:0019752,GO:0019988,GO:0034470,GO:0034641,GO:0034645,GO:0034660,GO:0036211,GO:…	map00670,map00970	bactNOG[38]	01QBF@aproNOG,05CAE@bactNOG,16PY6@proNOG,COG0223@NOG	05CAE|9.64492504927e-128|430.314361572	J	Modifies the free amino group of the aminoacyl moiety of methionyl-tRNA(fMet). The formyl group appears to play a dual role in the initiator identity of N-formylmethionyl-tRNA by (I) promoting its recognition by IF2 and (II) impairing its binding to EFTu-GTP (By similarity)
Scaffold_4	BLJAPNOD_00193	def_1	Peptide deformylase		394.NGR_c00570	2e-102	333.4	DEF			bactNOG[38]	01WUA@aproNOG,08Z02@bactNOG,179MN@proNOG,COG0242@NOG	01WUA|1.5583946268e-82|278.071685791	J	Removes the formyl group from the N-terminal Met of newly synthesized proteins. Requires at least a dipeptide for an efficient rate of reaction. N-terminal L-methionine is a prerequisite for activity but the enzyme has broad specificity at other positions (By similarity)
Scaffold_4	BLJAPNOD_00194	rmuC	DNA recombination protein RmuC		266834.SMc01102	1.5e-203	670.9	RMUC			bactNOG[38]	01RIT@aproNOG,05CGY@bactNOG,16PXF@proNOG,COG1322@NOG	05CGY|7.30253247538e-75|255.496261597	S	Dna recombination protein
Scaffold_4	BLJAPNOD_00195	rbsK_1	Ribokinase		1117943.SFHH103_00054	2.8e-158	521.4	RBSK		map00030	bactNOG[38]	01SNR@aproNOG,08RVA@bactNOG,16PNU@proNOG,COG0524@NOG	08RVA|9.89954436802e-99|334.78894043	G	ribokinase
Scaffold_4	BLJAPNOD_00196	trg_1	Methyl-accepting chemotaxis protein III		272942.RCAP_rcc03014	1.8e-142	467.6			map02020,map02030	bactNOG[38]	01U7H@aproNOG,07SXU@bactNOG,0ZVWF@NOG,16VDT@proNOG	07SXU|6.47337044506e-172|576.233276367	S	methyl-accepting chemotaxis
Scaffold_4	BLJAPNOD_00197	rihA_1	Pyrimidine-specific ribonucleoside hydrolase RihA		366394.Smed_0050	6.3e-190	625.7	IUNH	GO:0006139,GO:0006725,GO:0006753,GO:0006793,GO:0006796,GO:0006807,GO:0008150,GO:0008152,GO:0009117,GO:0009987,GO:0019637,GO:0034641,GO:0044237,GO:0044238,GO:0044281,GO:0044710,GO:0046483,GO:0055086,GO:0071704,GO:1901360	map00230,map00760,map01100	bactNOG[38]	01R41@aproNOG,05DU0@bactNOG,16SGE@proNOG,COG1957@NOG	05DU0|6.87022733174e-128|429.911987305	F	nucleoside hydrolase
Scaffold_4	BLJAPNOD_00198	ibpA_1	Small heat shock protein IbpA		366394.Smed_0049	1.6e-87	283.7	IBPA1	GO:0005575,GO:0005622,GO:0005623,GO:0005737,GO:0044424,GO:0044464		bactNOG[38]	01X55@aproNOG,05GUD@bactNOG,17BQ9@proNOG,COG0071@NOG	05GUD|6.32679062472e-64|216.808563232	O	Heat shock protein
Scaffold_4	BLJAPNOD_00199		hypothetical protein		366394.Smed_0048	9.4e-55	172.4				bactNOG[38]	021C9@aproNOG,05PDK@bactNOG,17FDN@proNOG,COG5568@NOG	05PDK|4.67101499221e-44|151.152511597	S	Protein of unknown function (DUF1150)
Scaffold_4	BLJAPNOD_00200	trmB	tRNA (guanine-N(7)-)-methyltransferase		266834.SMc01108	1.1e-141	466.4	TRMB	GO:0008150,GO:0040007		bactNOG[38]	01SJV@aproNOG,05CZ1@bactNOG,16PGW@proNOG,COG0220@NOG	05CZ1|4.74662951243e-68|233.303314209	C	Catalyzes the formation of N(7)-methylguanine at position 46 (m7G46) in tRNA (By similarity)
Scaffold_4	BLJAPNOD_00201	metK	S-adenosylmethionine synthase		366394.Smed_0046	4.6e-271	895.1	METK	GO:0005575,GO:0005622,GO:0005623,GO:0005737,GO:0044424,GO:0044464	map00270,map01100,map01110	bactNOG[38]	01R34@aproNOG,05CPH@bactNOG,16PQA@proNOG,COG0192@NOG	05CPH|1.54370069177e-183|614.496582031	H	Catalyzes the formation of S-adenosylmethionine from methionine and ATP
Scaffold_4	BLJAPNOD_00202		hypothetical protein		394.NGR_c00470	8e-81	262.2	TR1			bactNOG[38]	01X4V@aproNOG,08WRK@bactNOG,179S3@proNOG,COG1396@NOG	08WRK|2.05043650898e-56|193.686981201	K	Transcriptional regulator
Scaffold_4	BLJAPNOD_00203	lnt	Apolipoprotein N-acyltransferase		394.NGR_c00460	1.4e-282	933.6	LNT	GO:0003674,GO:0003824,GO:0005575,GO:0005623,GO:0005886,GO:0005887,GO:0006464,GO:0006497,GO:0008150,GO:0008152,GO:0009058,GO:0009059,GO:0009987,GO:0016020,GO:0016021,GO:0016410,GO:0016740,GO:0016746,GO:0016747,GO:0019538,GO:0031224,GO:0031226,GO:0034645,GO:0036211,GO:0042157,GO:0042158,GO:0043170,GO:0043412,GO:0044237,GO:0044238,GO:0044249,GO:0044260,GO:0044267,GO:0044425,GO:0044459,GO:0044464,GO:…		bactNOG[38]	01QN6@aproNOG,05CE8@bactNOG,16PTS@proNOG,COG0815@NOG	05CE8|2.32901217737e-139|468.240570068	M	Transfers the fatty acyl group on membrane lipoproteins (By similarity)
Scaffold_4	BLJAPNOD_00204	tlyC	Hemolysin C		1117943.SFHH103_00043	7.7e-208	683.1	TLYC	GO:0001897,GO:0001906,GO:0001907,GO:0008150,GO:0009405,GO:0019836,GO:0031640,GO:0035821,GO:0044003,GO:0044004,GO:0044179,GO:0044364,GO:0044403,GO:0044419,GO:0051701,GO:0051704,GO:0051715,GO:0051801,GO:0051817,GO:0051818,GO:0051883,GO:0052331,GO:0065007,GO:0065008		bactNOG[38]	01R7R@aproNOG,07RCQ@bactNOG,16R3X@proNOG,COG1253@NOG	07RCQ|5.49391198378e-125|419.465606689	P	(CBS) domain
Scaffold_4	BLJAPNOD_00205	ybeY	Endoribonuclease YbeY		1117943.SFHH103_00042	3.7e-87	286.4	YBEY	GO:0003674,GO:0005488,GO:0005575,GO:0005622,GO:0005623,GO:0005737,GO:0006139,GO:0006364,GO:0006396,GO:0006412,GO:0006725,GO:0006807,GO:0006950,GO:0008150,GO:0008152,GO:0009058,GO:0009059,GO:0009266,GO:0009408,GO:0009628,GO:0009987,GO:0010467,GO:0016070,GO:0016072,GO:0016151,GO:0019538,GO:0022613,GO:0034470,GO:0034641,GO:0034645,GO:0034660,GO:0042254,GO:0042274,GO:0043167,GO:0043169,GO:0043170,GO:…	map00240,map00983,map01100	bactNOG[38]	01ZWR@aproNOG,05KGE@bactNOG,177QP@proNOG,COG0319@NOG	05KGE|2.90733730283e-57|197.811950684	F	Single strand-specific metallo-endoribonuclease involved in late-stage 70S ribosome quality control and in maturation of the 3' terminus of the 16S rRNA (By similarity)
Scaffold_4	BLJAPNOD_00206		PhoH-like protein		366394.Smed_0041	6.1e-218	718.5	PHOH	GO:0005575,GO:0005622,GO:0005623,GO:0005737,GO:0044424,GO:0044464		bactNOG[38]	01RBY@aproNOG,05C9A@bactNOG,16Q7B@proNOG,COG1702@NOG	05C9A|1.80922321268e-138|464.785339355	T	Phoh family
Scaffold_4	BLJAPNOD_00207	miaB	tRNA-2-methylthio-N(6)-dimethylallyladenosine synthase		1117943.SFHH103_00040	4e-288	948.8	MIAB	GO:0003674,GO:0003824,GO:0005575,GO:0005622,GO:0005623,GO:0005737,GO:0006139,GO:0006396,GO:0006399,GO:0006400,GO:0006725,GO:0006807,GO:0008033,GO:0008150,GO:0008152,GO:0009451,GO:0009987,GO:0010467,GO:0016070,GO:0016740,GO:0016782,GO:0034470,GO:0034641,GO:0034660,GO:0035596,GO:0035597,GO:0035600,GO:0043170,GO:0043412,GO:0044237,GO:0044238,GO:0044260,GO:0044424,GO:0044464,GO:0046483,GO:0050497,GO:…		bactNOG[38]	01QMR@aproNOG,05CIW@bactNOG,16PH0@proNOG,COG0621@NOG	01QMR|1.75387972698e-229|765.011962891	J	Catalyzes the methylthiolation of N6- (dimethylallyl)adenosine (i(6)A), leading to the formation of 2- methylthio-N6-(dimethylallyl)adenosine (ms(2)i(6)A) at position 37 in tRNAs that read codons beginning with uridine (By similarity)
Scaffold_4	BLJAPNOD_00208	plsC	1-acyl-sn-glycerol-3-phosphate acyltransferase		394.NGR_c00400	6.8e-151	495.3	PLSC		map00561,map00564,map01100	bactNOG[38]	01UWG@aproNOG,08Z20@bactNOG,16WBM@proNOG,COG0204@NOG	08Z20|2.98608789246e-82|279.456298828	I	Acyl-transferase
Scaffold_4	BLJAPNOD_00209	mshD_1	Mycothiol acetyltransferase		394.NGR_c00390	4.8e-91	296	RIMI	GO:0003674,GO:0003824,GO:0004596,GO:0008080,GO:0008150,GO:0008152,GO:0008999,GO:0016407,GO:0016410,GO:0016740,GO:0016746,GO:0016747,GO:0034212		bactNOG[38]	021FX@aproNOG,080T4@bactNOG,16WQ5@proNOG,COG0456@NOG	080T4|1.0327278346e-48|167.780487061	S	ribosomal-protein-alanine acetyltransferase
Scaffold_4	BLJAPNOD_00210	tsaB	tRNA threonylcarbamoyladenosine biosynthesis protein TsaB		1117943.SFHH103_00036	2.1e-96	314.6	YEAZ		map00310,map00780,map01100	bactNOG[38]	021M8@aproNOG,0813K@bactNOG,16WN8@proNOG,COG1214@NOG	0813K|6.97634574935e-71|241.750640869	O	Peptidase M22 glycoprotease
Scaffold_4	BLJAPNOD_00211	nfuA_2	Fe/S biogenesis protein NfuA		266834.SMc01119	4.3e-119	388.7	YHGI			bactNOG[38]	01T87@aproNOG,05IV0@bactNOG,16TF5@proNOG,COG0694@NOG	05IV0|1.14446303373e-79|271.801635742	O	NifU domain protein
Scaffold_4	BLJAPNOD_00212		hypothetical protein		266834.SMc01120	5.7e-102	331.1				bactNOG[38]	01WFG@aproNOG,08RYW@bactNOG,178BE@proNOG,COG0589@NOG	08RYW|1.50431658169e-70|238.811248779	T	universal stress family protein
Scaffold_4	BLJAPNOD_00213	trpS	Tryptophan--tRNA ligase		394.NGR_c00350	7.1e-227	748.9	TRPS	GO:0005575,GO:0005622,GO:0005623,GO:0005737,GO:0044424,GO:0044464	map00970	bactNOG[38]	01QNM@aproNOG,05C31@bactNOG,16PPP@proNOG,COG0180@NOG	05C31|3.41549202188e-129|435.039154053	J	Tryptophanyl-tRNA synthetase
Scaffold_4	BLJAPNOD_00214	murJ	Putative lipid II flippase MurJ		394.NGR_c00330	1.2e-301	996.6	MVIN	GO:0000270,GO:0003674,GO:0005215,GO:0005319,GO:0005575,GO:0005623,GO:0005886,GO:0006022,GO:0006023,GO:0006024,GO:0006807,GO:0006810,GO:0006869,GO:0008150,GO:0008152,GO:0009058,GO:0009059,GO:0009252,GO:0009273,GO:0009405,GO:0009987,GO:0010876,GO:0015647,GO:0015648,GO:0015835,GO:0015836,GO:0016020,GO:0016043,GO:0016044,GO:0022892,GO:0030203,GO:0033036,GO:0034204,GO:0034645,GO:0042546,GO:0043170,GO:…	map00550	bactNOG[38]	01QJ4@aproNOG,05CJR@bactNOG,16PF6@proNOG,COG0728@NOG	05CJR|9.08699661227e-146|489.925811768	T	Integral membrane protein (MviN
Scaffold_4	BLJAPNOD_00215	glnD	Bifunctional uridylyltransferase/uridylyl-removing enzyme		1117943.SFHH103_00030	0	1922.8	GLND	GO:0003674,GO:0003824,GO:0005575,GO:0005618,GO:0005623,GO:0005886,GO:0006082,GO:0006464,GO:0006520,GO:0006541,GO:0006542,GO:0006807,GO:0008150,GO:0008152,GO:0008652,GO:0008773,GO:0009058,GO:0009064,GO:0009084,GO:0009987,GO:0016020,GO:0016053,GO:0016740,GO:0016772,GO:0016779,GO:0019538,GO:0019752,GO:0030312,GO:0036211,GO:0043170,GO:0043412,GO:0043436,GO:0044237,GO:0044238,GO:0044249,GO:0044260,GO:…	map02020	bactNOG[38]	01RET@aproNOG,05E1P@bactNOG,16PB4@proNOG,COG2844@NOG	05E1P|2.11332354216e-314|1048.20678711	O	Modifies, by uridylylation or deuridylylation the PII (GlnB) regulatory protein (By similarity)
Scaffold_4	BLJAPNOD_00216	mutS	DNA mismatch repair protein MutS		1117943.SFHH103_00029	0	1758.9	MUTS	GO:0000018,GO:0000166,GO:0001882,GO:0001883,GO:0003674,GO:0003676,GO:0003677,GO:0003684,GO:0003690,GO:0003824,GO:0005488,GO:0005524,GO:0005575,GO:0005622,GO:0005623,GO:0006139,GO:0006152,GO:0006163,GO:0006195,GO:0006200,GO:0006259,GO:0006281,GO:0006298,GO:0006725,GO:0006753,GO:0006793,GO:0006796,GO:0006807,GO:0006950,GO:0006974,GO:0008094,GO:0008150,GO:0008152,GO:0008301,GO:0009056,GO:0009116,GO:…	map03430	bactNOG[38]	01QN0@aproNOG,05D86@bactNOG,16R17@proNOG,COG0249@NOG	05D86|0.0|1070.57287598	L	that it carries out the mismatch recognition step. This protein has a weak ATPase activity (By similarity)
Scaffold_4	BLJAPNOD_00217	tme	NADP-dependent malic enzyme		394.NGR_c00300	0	1593.7	MAEB	GO:0003674,GO:0003824,GO:0004470,GO:0004473,GO:0006082,GO:0006108,GO:0008150,GO:0008152,GO:0009987,GO:0016491,GO:0016614,GO:0016615,GO:0016616,GO:0019752,GO:0043436,GO:0043648,GO:0044237,GO:0044281,GO:0044710,GO:0055114,GO:0071704	map00620,map00710,map01100,map01120	bactNOG[38]	01QFN@aproNOG,05C6K@bactNOG,16PJH@proNOG,COG0280@NOG,COG0281@NOG	05C6K|2.82542823143e-303|1011.15216064	C	Malic enzyme
Scaffold_4	BLJAPNOD_00218		hypothetical protein		1117943.SFHH103_00027	9.8e-175	572.6				bactNOG[38]	01RUI@aproNOG,07SY2@bactNOG,16UVJ@proNOG,COG3176@NOG	07SY2|7.67041745697e-116|389.063995361	S	ornithine-acyl acyl carrier protein N-acyltransferase
Scaffold_4	BLJAPNOD_00219	barA	Signal transduction histidine-protein kinase BarA		266834.SMc01128	5.4e-291	964.7	BARA			bactNOG[38]	01QYP@aproNOG,05BZU@bactNOG,0XNMH@NOG,16PBK@proNOG	16PBK|1.15047176386e-127|430.442382812	T	Histidine kinase
Scaffold_4	BLJAPNOD_00220	lspA	Lipoprotein signal peptidase		394.NGR_c00270	3.3e-96	316.1	LSPA	GO:0005575,GO:0005623,GO:0005886,GO:0016020,GO:0044464,GO:0071944	map03060	bactNOG[38]	01ZKW@aproNOG,05M02@bactNOG,17DE8@proNOG,COG0597@NOG	05M02|1.64194559572e-49|172.10369873	M, U	This protein specifically catalyzes the removal of signal peptides from prolipoproteins (By similarity)
Scaffold_4	BLJAPNOD_00221	aviRb	23S rRNA (uridine(2479)-2'-O)-methyltransferase		394.NGR_c00260	2.1e-167	551.1	SPOU			bactNOG[38]	01UQG@aproNOG,08RWN@bactNOG,16T0F@proNOG,COG0566@NOG	08RWN|6.63981915134e-83|281.892700195	J	rrna methyltransferase
Scaffold_4	BLJAPNOD_00222	rlmI	Ribosomal RNA large subunit methyltransferase I		394.NGR_c00250	7.6e-215	705.6	CP_0221	GO:0005575,GO:0005622,GO:0005623,GO:0005737,GO:0044424,GO:0044464		bactNOG[38]	01RU7@aproNOG,07QNX@bactNOG,16UTZ@proNOG,COG1092@NOG	07QNX|4.12347962697e-157|525.403747559	S	Methyltransferase
Scaffold_4	BLJAPNOD_00223		hypothetical protein		266834.SMc01132	7.3e-85	275.8	COXG			bactNOG[38]	01WWE@aproNOG,090HG@bactNOG,17E20@proNOG,COG3427@NOG	090HG|1.87850686945e-72|245.821044922	S	Carbon monoxide dehydrogenase, subunit G
Scaffold_4	BLJAPNOD_00224		hypothetical protein		394.NGR_c00230	2.5e-58	181.7				bactNOG[38]	02C8D@aproNOG,07NX3@bactNOG,102RS@NOG,16U86@proNOG	07NX3|6.96777643655e-49|167.413726807	S	NA
Scaffold_4	BLJAPNOD_00225	ihfB	Integration host factor subunit beta		1117943.SFHH103_00020	6e-65	210.8	IHFB	GO:0005575,GO:0005622,GO:0005623,GO:0005737,GO:0006139,GO:0006351,GO:0006725,GO:0006807,GO:0008150,GO:0008152,GO:0009058,GO:0009059,GO:0009987,GO:0010467,GO:0016070,GO:0018130,GO:0019438,GO:0032774,GO:0034641,GO:0034645,GO:0034654,GO:0043170,GO:0044237,GO:0044238,GO:0044249,GO:0044260,GO:0044271,GO:0044424,GO:0044464,GO:0046483,GO:0071704,GO:0090304,GO:1901360,GO:1901362,GO:1901576		bactNOG[38]	01ZK0@aproNOG,080YA@bactNOG,17FAZ@proNOG,COG0776@NOG	080YA|7.05027529912e-46|159.975372314	L	This protein is one of the two subunits of integration host factor, a specific DNA-binding protein that functions in genetic recombination as well as in transcriptional and translational control (By similarity)
Scaffold_4	BLJAPNOD_00226	sppA_1	Putative signal peptide peptidase SppA		394.NGR_c00210	1.1e-173	572.9	SPPA	GO:0003674,GO:0003824,GO:0004175,GO:0005575,GO:0005618,GO:0005623,GO:0005886,GO:0005887,GO:0006465,GO:0006508,GO:0006518,GO:0006807,GO:0008150,GO:0008152,GO:0008233,GO:0009987,GO:0010467,GO:0016020,GO:0016021,GO:0016485,GO:0016787,GO:0019538,GO:0030312,GO:0031224,GO:0031226,GO:0034641,GO:0043170,GO:0043603,GO:0044237,GO:0044238,GO:0044260,GO:0044267,GO:0044425,GO:0044459,GO:0044464,GO:0051604,GO:…		bactNOG[38]	01UQR@aproNOG,05D07@bactNOG,16QK0@proNOG,COG0616@NOG	05D07|3.05706088971e-78|266.87600708	O, U	Signal peptide peptidase, SppA
Scaffold_4	BLJAPNOD_00227		hypothetical protein		266834.SMc01136	2.5e-121	394.7				bactNOG[38]	021RD@aproNOG,05WAD@bactNOG,17M7X@proNOG,COG5375@NOG	05WAD|5.00968692554e-71|241.47567749	S	Pfam:DUF1239
Scaffold_4	BLJAPNOD_00228	lptA	Lipopolysaccharide export system protein LptA		366394.Smed_0017	1.4e-97	316.2	YHBN			bactNOG[38]	020BH@aproNOG,05RF0@bactNOG,17IKG@proNOG,COG1934@NOG	05RF0|4.35747293516e-64|218.586883545	S	OstA family
Scaffold_4	BLJAPNOD_00229	lptB_1	Lipopolysaccharide export system ATP-binding protein LptB		266834.SMc01138	1.4e-169	558.1	LPTB	GO:0003674,GO:0003824,GO:0005215,GO:0005319,GO:0005575,GO:0005622,GO:0005623,GO:0005737,GO:0005886,GO:0006139,GO:0006152,GO:0006163,GO:0006195,GO:0006200,GO:0006725,GO:0006753,GO:0006793,GO:0006796,GO:0006807,GO:0006810,GO:0006869,GO:0008150,GO:0008152,GO:0009056,GO:0009116,GO:0009117,GO:0009119,GO:0009123,GO:0009125,GO:0009126,GO:0009128,GO:0009141,GO:0009143,GO:0009144,GO:0009146,GO:0009150,GO:…	map02010	bactNOG[38]	02EAQ@aproNOG,08IUZ@bactNOG,172ZM@proNOG,COG1137@NOG	08IUZ|9.70266718157e-140|469.861785889	S	ABC transporter
Scaffold_4	BLJAPNOD_00230	rpoN2	RNA polymerase sigma-54 factor 2		266834.SMc01139	1.2e-273	903.9	RPON	GO:0000988,GO:0000990,GO:0000996,GO:0003674,GO:0006139,GO:0006351,GO:0006352,GO:0006725,GO:0006807,GO:0008150,GO:0008152,GO:0009058,GO:0009059,GO:0009889,GO:0009987,GO:0010467,GO:0010556,GO:0016070,GO:0016987,GO:0018130,GO:0019219,GO:0019222,GO:0019438,GO:0031323,GO:0031326,GO:0032774,GO:0034641,GO:0034645,GO:0034654,GO:0043170,GO:0044237,GO:0044238,GO:0044249,GO:0044260,GO:0044271,GO:0046483,GO:…	map02020,map05111	bactNOG[38]	01R9K@aproNOG,05DTW@bactNOG,16PS3@proNOG,COG1508@NOG	05DTW|1.1934444068e-168|564.730224609	K	Sigma factors are initiation factors that promote the attachment of RNA polymerase to specific initiation sites and are then released (By similarity)
Scaffold_4	BLJAPNOD_00231	yvyD	Putative sigma-54 modulation protein		366394.Smed_0014	3.2e-115	375.5	RAIA			bactNOG[38]	01TMY@aproNOG,07TNS@bactNOG,16SBJ@proNOG,COG1544@NOG	07TNS|2.99927328603e-74|251.936569214	J	sigma 54 modulation protein ribosomal protein S30ea
Scaffold_4	BLJAPNOD_00232	ptsN_1	Nitrogen regulatory protein		366394.Smed_0013	1e-93	305.9	PTSN	GO:0001932,GO:0001934,GO:0003674,GO:0003824,GO:0004857,GO:0005215,GO:0005575,GO:0005622,GO:0005623,GO:0005737,GO:0006807,GO:0006810,GO:0008047,GO:0008150,GO:0008152,GO:0008643,GO:0008982,GO:0009401,GO:0009893,GO:0009987,GO:0010562,GO:0010604,GO:0015144,GO:0016740,GO:0016772,GO:0016773,GO:0019207,GO:0019209,GO:0019220,GO:0019222,GO:0019887,GO:0022804,GO:0022857,GO:0022891,GO:0022892,GO:0022898,GO:…	map02060	bactNOG[38]	01XE4@aproNOG,07RM2@bactNOG,17FWV@proNOG,COG1762@NOG	07RM2|5.75177351086e-50|173.433166504	G	PTS IIA-like nitrogen-regulatory protein PtsN
Scaffold_4	BLJAPNOD_00233	todT_1	Response regulator protein TodT		366394.Smed_0320	1.4e-95	312				bactNOG[38]	01W5X@aproNOG,08UDW@bactNOG,17951@proNOG,COG2771@NOG	08UDW|2.74617571702e-76|259.393280029	K	Transcriptional regulator, luxr family
Scaffold_4	BLJAPNOD_00234	cpnA_1	Cyclopentanol dehydrogenase		1117943.SFHH103_00012	9.8e-156	506.7			map00361,map01100,map01120	bactNOG[38]	01TZA@aproNOG,05E28@bactNOG,0XQJR@NOG,16RNT@proNOG	05E28|4.5394626857e-124|415.851379395	S	Short-chain dehydrogenase reductase Sdr
Scaffold_4	BLJAPNOD_00235		L-gulono-1%2C4-lactone dehydrogenase		1117943.SFHH103_00011	6e-270	888.6	GULO		map00053,map01100	bactNOG[38]	05QE3@bactNOG,16SZ7@proNOG,COG0277@NOG	05QE3|1.31819148259e-129|436.041900635	C	oxidoreductase
Scaffold_4	BLJAPNOD_00236	grpE	Protein GrpE		1117943.SFHH103_00010	1e-102	338.2	GRPE	GO:0005575,GO:0005622,GO:0005623,GO:0005737,GO:0006457,GO:0006950,GO:0008150,GO:0008152,GO:0009266,GO:0009408,GO:0009628,GO:0009987,GO:0019538,GO:0043170,GO:0043335,GO:0044237,GO:0044238,GO:0044260,GO:0044267,GO:0044424,GO:0044464,GO:0050896,GO:0071704		bactNOG[38]	01WDW@aproNOG,05K90@bactNOG,17DEX@proNOG,COG0576@NOG	05K90|3.73194800973e-70|239.122161865	O	Participates actively in the response to hyperosmotic and heat shock by preventing the aggregation of stress-denatured proteins, in association with DnaK and GrpE. It is the nucleotide exchange factor for DnaK and may function as a thermosensor. Unfolded proteins bind initially to DnaJ
Scaffold_4	BLJAPNOD_00237	hrcA	Heat-inducible transcription repressor HrcA		394.NGR_c00110	5e-212	699.1	HRCA	GO:0005575,GO:0005623,GO:0005886,GO:0006355,GO:0008150,GO:0009889,GO:0009890,GO:0009892,GO:0010468,GO:0010556,GO:0010558,GO:0010605,GO:0010629,GO:0016020,GO:0019219,GO:0019222,GO:0031323,GO:0031324,GO:0031326,GO:0031327,GO:0044464,GO:0045892,GO:0045934,GO:0048519,GO:0048523,GO:0050789,GO:0050794,GO:0051171,GO:0051172,GO:0051252,GO:0051253,GO:0060255,GO:0065007,GO:0071944,GO:0080090,GO:2000112,GO:…		bactNOG[38]	01QE0@aproNOG,05CI8@bactNOG,16PJ4@proNOG,COG1420@NOG	05CI8|2.43569191319e-114|385.43560791	K	Negative regulator of class I heat shock genes (grpE- dnaK-dnaJ and groELS operons). Prevents heat-shock induction of these operons (By similarity)
Scaffold_4	BLJAPNOD_00238	rph	Ribonuclease PH		1117943.SFHH103_00008	1.6e-152	501.3	RPH	GO:0003674,GO:0003824,GO:0004518,GO:0004527,GO:0004540,GO:0005575,GO:0005623,GO:0005886,GO:0006139,GO:0006364,GO:0006396,GO:0006399,GO:0006401,GO:0006725,GO:0006807,GO:0008033,GO:0008150,GO:0008152,GO:0009022,GO:0009056,GO:0009057,GO:0009987,GO:0010467,GO:0016020,GO:0016070,GO:0016072,GO:0016740,GO:0016772,GO:0016779,GO:0016787,GO:0016788,GO:0019439,GO:0022613,GO:0031123,GO:0031125,GO:0034470,GO:…	map00230,map00240,map01100	bactNOG[38]	01QX9@aproNOG,05ED0@bactNOG,16PKV@proNOG,COG0689@NOG	05ED0|5.35709529436e-135|454.268859863	J	Phosphorolytic exoribonuclease that removes nucleotide residues following the -CCA terminus of tRNA and adds nucleotides to the ends of RNA molecules by using nucleoside diphosphates as substrates (By similarity)
Scaffold_4	BLJAPNOD_00239	fosA	Glutathione transferase FosA		394.NGR_c00090	1.6e-72	234.3		GO:0003674,GO:0003824,GO:0008150,GO:0008152,GO:0009636,GO:0016740,GO:0016765,GO:0042221,GO:0046677,GO:0050896		bactNOG[38]	01YRK@aproNOG,08ZJ5@bactNOG,11NNF@NOG,17CP8@proNOG	08ZJ5|2.27113096956e-53|184.147354126	S	Glyoxalase Bleomycin resistance protein (Dioxygenase
Scaffold_4	BLJAPNOD_00240		Non-canonical purine NTP pyrophosphatase		266834.SMc01146	3.6e-134	441.6	RDGB	GO:0000287,GO:0003674,GO:0003824,GO:0005488,GO:0006139,GO:0006725,GO:0006753,GO:0006793,GO:0006796,GO:0006807,GO:0008150,GO:0008152,GO:0009056,GO:0009141,GO:0009143,GO:0009987,GO:0016462,GO:0016787,GO:0016817,GO:0016818,GO:0019439,GO:0019637,GO:0034641,GO:0034655,GO:0043167,GO:0043169,GO:0044237,GO:0044238,GO:0044248,GO:0044270,GO:0044281,GO:0044710,GO:0046434,GO:0046483,GO:0046700,GO:0046872,GO:…	map00230,map00240,map01100	bactNOG[38]	01W3X@aproNOG,08V82@bactNOG,16S67@proNOG,COG0127@NOG	08V82|1.60168171615e-77|264.283111572	F	Pyrophosphatase that hydrolyzes non-canonical purine nucleotides such as XTP and ITP dITP to their respective monophosphate derivatives. Might exclude non-canonical purines from DNA precursor pool, thus preventing their incorporation into DNA and avoiding chromosomal lesions (By similarity)
Scaffold_4	BLJAPNOD_00241	hemN_1	Oxygen-independent coproporphyrinogen-III oxidase-like protein YqeR		266834.SMc01147	5.1e-250	825.6	HEMN	GO:0003674,GO:0003824,GO:0004109,GO:0005575,GO:0005622,GO:0005623,GO:0005737,GO:0006725,GO:0006778,GO:0006779,GO:0006807,GO:0008150,GO:0008152,GO:0009058,GO:0009987,GO:0016491,GO:0016627,GO:0016634,GO:0018130,GO:0019438,GO:0033013,GO:0033014,GO:0034641,GO:0044237,GO:0044249,GO:0044271,GO:0044424,GO:0044464,GO:0044710,GO:0046483,GO:0051186,GO:0051188,GO:0055114,GO:0071704,GO:1901360,GO:1901362,GO:…	map00860,map01100,map01110	bactNOG[38]	01QFU@aproNOG,05CSA@bactNOG,16Q82@proNOG,COG0635@NOG	05CSA|1.16336936673e-127|429.161346436	H	Coproporphyrinogen iii oxidase
Scaffold_4	BLJAPNOD_00242	yibF_1	putative GST-like protein YibF		765698.Mesci_2188	4.6e-115	376.7	OCAR_4380		map00480,map00980,map00982,map05204	bactNOG[38]	026J4@aproNOG,08U78@bactNOG,177YG@proNOG,COG0625@NOG	08U78|3.4433062303e-43|150.964599609	O	Glutathione S-transferase
Scaffold_4	BLJAPNOD_00243		hypothetical protein		379066.GAU_2211	1.7e-24	74.1				bactNOG[38]	061K9@bactNOG,12ANV@NOG	061K9|2.36951387169e-24|88.8566131592	S	Domain of unknown function (DU1801)
Scaffold_4	BLJAPNOD_00244		hypothetical protein		765698.Mesci_0938	1e-51	166.2				bactNOG[38]	0224E@aproNOG,05X00@bactNOG,1244T@NOG,17KZF@proNOG	05X00|3.96206671909e-46|159.155487061	S	NA
Scaffold_4	BLJAPNOD_00245		hypothetical protein		394.NGR_c00050	4.4e-145	473.5				bactNOG[38]	01Y0D@aproNOG,05GUU@bactNOG,17EJ6@proNOG,COG2764@NOG,COG4319@NOG	05GUU|2.89169505703e-55|188.945571899	S	Glyoxalase Bleomycin resistance protein (Dioxygenase
Scaffold_4	BLJAPNOD_00246		hypothetical protein		366394.Smed_0005	4e-80	260	BMUL_5371			bactNOG[38]	01XDV@aproNOG,08UP2@bactNOG,179UA@proNOG,COG3832@NOG	08UP2|7.57243648049e-68|230.163742065	S	activator of Hsp90 ATPase 1 family protein
Scaffold_4	BLJAPNOD_00247		hypothetical protein		1117943.SFHH103_00002	3.2e-241	795.1				bactNOG[38]	01S9X@aproNOG,05CHP@bactNOG,16PYA@proNOG,COG4941@NOG	05CHP|8.49997353879e-180|602.644165039	K	RNA polymerase
Scaffold_4	BLJAPNOD_00248		hypothetical protein		1117943.SFHH103_00001	2.2e-70	226.2				bactNOG[38]	01YIV@aproNOG,05GRZ@bactNOG,17CMT@proNOG,COG3795@NOG	05GRZ|4.03445781768e-51|175.29901123	S	Ycii-related protein
Scaffold_4	BLJAPNOD_00249	yijE_1	putative cystine transporter YijE		1050720.Agau_C200390	1.8e-136	448.6	BMUL_3541	GO:0003674,GO:0005215,GO:0006810,GO:0008150,GO:0051179,GO:0051234		bactNOG[38]	01T8G@aproNOG,08W7B@bactNOG,11JUK@NOG,1712T@proNOG	08W7B|3.33083278713e-99|334.45199585	S	integral membrane protein
Scaffold_4	BLJAPNOD_00250	gcvA_1	Glycine cleavage system transcriptional activator		311403.Arad_0605	5.5e-117	385.5	BMUL_2879			bactNOG[38]	01W7R@aproNOG,05ETT@bactNOG,0XS6G@NOG,16Q8J@proNOG	05ETT|3.17557281895e-105|355.386047363	K	transcriptional Regulator, LysR family
Scaffold_4	BLJAPNOD_00251	dnaA_1	Chromosomal replication initiator protein DnaA		266834.SMc01167	3.9e-294	972.2	DNAA	GO:0000166,GO:0001882,GO:0001883,GO:0003674,GO:0003676,GO:0003677,GO:0003688,GO:0003824,GO:0005488,GO:0005524,GO:0005575,GO:0005618,GO:0005622,GO:0005623,GO:0005737,GO:0005886,GO:0006139,GO:0006152,GO:0006163,GO:0006164,GO:0006172,GO:0006195,GO:0006200,GO:0006259,GO:0006260,GO:0006261,GO:0006270,GO:0006275,GO:0006461,GO:0006725,GO:0006753,GO:0006793,GO:0006796,GO:0006807,GO:0008150,GO:0008152,GO:…	map02020,map04112	bactNOG[38]	01QGG@aproNOG,05CI4@bactNOG,16QDA@proNOG,COG0593@NOG	05CI4|7.31539953623e-149|500.052246094	L	it binds specifically double-stranded DNA at a 9 bp consensus (dnaA box) 5'-TTATC CA A CA A-3'. DnaA binds to ATP and to acidic phospholipids (By similarity)
Scaffold_4	BLJAPNOD_00252	rpsT	30S ribosomal protein S20		366394.Smed_0001	7.3e-47	151.8	RPST	GO:0003674,GO:0003676,GO:0003723,GO:0003735,GO:0004857,GO:0005198,GO:0005488,GO:0005575,GO:0005622,GO:0005623,GO:0005737,GO:0005829,GO:0005840,GO:0006412,GO:0008073,GO:0008150,GO:0008152,GO:0009058,GO:0009059,GO:0009987,GO:0010467,GO:0015935,GO:0019222,GO:0019538,GO:0019843,GO:0022626,GO:0022627,GO:0030234,GO:0030529,GO:0032991,GO:0034645,GO:0040007,GO:0042979,GO:0043086,GO:0043170,GO:0043226,GO:…	map03010	bactNOG[38]	01ZJ0@aproNOG,05KQV@bactNOG,17FUG@proNOG,COG0268@NOG	05KQV|2.45044526994e-34|121.793281555	J	Binds directly to 16S ribosomal RNA (By similarity)
Scaffold_4	BLJAPNOD_00253	echA8_1	putative enoyl-CoA hydratase echA8		1097668.BYI23_A023040	1.7e-121	395.9	PAAF		map00071,map00280,map00281,map00310,map00360,map00362,map00380,map00410,map00627,map00630,map00640,map00650,map00720,map00903,map00930,map01100,map01110,map01120,map01220	bactNOG[38]	05E39@bactNOG,0B7AJ@bproNOG,16SWF@proNOG,COG1024@NOG	0B7AJ|9.99704647682e-129|431.078308105	I	enoyL-CoA hydratase
Scaffold_4	BLJAPNOD_00254	mutM	Formamidopyrimidine-DNA glycosylase		1117943.SFHH103_03966	2.8e-166	548.7	MUTM	GO:0000702,GO:0000703,GO:0003674,GO:0003676,GO:0003677,GO:0003684,GO:0003690,GO:0003824,GO:0003906,GO:0004518,GO:0004519,GO:0005488,GO:0005575,GO:0005622,GO:0005623,GO:0005737,GO:0005886,GO:0006139,GO:0006259,GO:0006281,GO:0006284,GO:0006285,GO:0006308,GO:0006725,GO:0006807,GO:0006950,GO:0006974,GO:0006979,GO:0008150,GO:0008152,GO:0008270,GO:0008534,GO:0009056,GO:0009057,GO:0009987,GO:0016020,GO:…	map03410	bactNOG[38]	01QA4@aproNOG,05ERD@bactNOG,16PK8@proNOG,COG0266@NOG	05ERD|2.18348879312e-104|352.842895508	L	Involved in base excision repair of DNA damaged by oxidation or by mutagenic agents. Acts as DNA glycosylase that recognizes and removes damaged bases. Has a preference for oxidized purines, such as 7,8-dihydro-8-oxoguanine (8-oxoG). Has AP (apurinic apyrimidinic) lyase activity and introduces nicks in the DNA strand. Cleaves the DNA backbone by beta-delta elimination to generate a single-strand …
Scaffold_4	BLJAPNOD_00255	ubiE_1	Ubiquinone/menaquinone biosynthesis C-methyltransferase UbiE		394.NGR_c37130	1.4e-161	531.5	UBIE	GO:0005575,GO:0005623,GO:0005886,GO:0008150,GO:0016020,GO:0040007,GO:0044464,GO:0071944	map00130,map01100,map01110	bactNOG[38]	01Q7H@aproNOG,05DDZ@bactNOG,16Q44@proNOG,COG2226@NOG	05DDZ|5.2775177251e-97|328.433776855	H	Methyltransferase required for the conversion of demethylmenaquinone (DMKH2) to menaquinone (MKH2) and the conversion of 2-polyprenyl-6-methoxy-1,4-benzoquinol (DDMQH2) to 2-polyprenyl-3-methyl-6-methoxy-1,4-benzoquinol (DMQH2) (By similarity)
Scaffold_4	BLJAPNOD_00256	ubiB	putative protein kinase UbiB		394.NGR_c37120	0	1041.2	UBIB	GO:0003674,GO:0003824,GO:0005575,GO:0005623,GO:0005886,GO:0006732,GO:0006733,GO:0006743,GO:0006744,GO:0008150,GO:0008152,GO:0009058,GO:0009108,GO:0009987,GO:0016020,GO:0016491,GO:0019168,GO:0042180,GO:0042181,GO:0042375,GO:0044237,GO:0044249,GO:0044281,GO:0044283,GO:0044464,GO:0044710,GO:0044711,GO:0045426,GO:0051186,GO:0051188,GO:0055114,GO:0071704,GO:0071944,GO:1901576,GO:1901661,GO:1901663	map00130,map01100,map01110	bactNOG[38]	01SHX@aproNOG,05CNK@bactNOG,16PNI@proNOG,COG0661@NOG	05CNK|1.83635042116e-134|452.096588135	H	Required, probably indirectly, for the hydroxylation of 2-octaprenylphenol to 2-octaprenyl-6-hydroxy-phenol, the fourth step in ubiquinone biosynthesis (By similarity)
Scaffold_4	BLJAPNOD_00257	speG_1	Spermidine N(1)-acetyltransferase		1117943.SFHH103_03963	1.3e-72	233.7				bactNOG[38]	02E1F@aproNOG,08HSU@bactNOG,11VJM@NOG,172C6@proNOG	08HSU|3.16287717137e-64|218.975204468	S	Gcn5-related n-acetyltransferase
Scaffold_4	BLJAPNOD_00258		hypothetical protein
Scaffold_4	BLJAPNOD_00259	fabG_1	3-oxoacyl-[acyl-carrier-protein] reductase FabG		366394.Smed_3570	8.4e-130	426.2			map00061,map00780,map01040,map01100	bactNOG[38]	01SS3@aproNOG,05RGH@bactNOG,16VNB@proNOG,COG1028@NOG	05RGH|2.10401040558e-91|309.008850098	I	Short-chain dehydrogenase reductase Sdr
Scaffold_4	BLJAPNOD_00260		hypothetical protein		1032480.MLP_10840	1.4e-99	323.4		GO:0005575,GO:0005623,GO:0005886,GO:0016020,GO:0044464,GO:0071944		bactNOG[38]	00IZ8@actNOG,07XTY@bactNOG,COG0666@NOG	07XTY|1.58173196402e-74|254.58807373	S	ankyrin repeat protein
Scaffold_4	BLJAPNOD_00261	guaD_1	Guanine deaminase		1117943.SFHH103_03960	4.4e-79	257.4	GUAD		map00230,map00240,map01100	bactNOG[38]	01YFG@aproNOG,07Y2X@bactNOG,17CNY@proNOG,COG0590@NOG	07Y2X|1.10088258802e-57|198.7734375	F, J	deaminase
Scaffold_4	BLJAPNOD_00262	mdtH	Multidrug resistance protein MdtH		944559.HMPREF9413_5870	4e-75	243.2	BL00139			bactNOG[38]	054IG@bacNOG,08I0K@bactNOG,0P62K@firmNOG,0XPHE@NOG	08I0K|2.91556795514e-97|328.983856201	G	Pfam:DUF894
Scaffold_4	BLJAPNOD_00263		hypothetical protein		661367.LLO_3237	5.1e-93	304.9	MMT12			bactNOG[38]	090I7@bactNOG,0QTDM@gproNOG,176CF@proNOG,COG3965@NOG	090I7|1.93090209124e-107|361.841583252	P	cation diffusion facilitator family transporter
Scaffold_4	BLJAPNOD_00264	yheS_1	putative ABC transporter ATP-binding protein YheS		395492.Rleg2_0822	5.5e-240	791.3	SCLAV_5203			bactNOG[38]	01S6T@aproNOG,05G6B@bactNOG,16QBJ@proNOG,COG0488@NOG	05G6B|7.89663264004e-194|647.782409668	S	ABC transporter
Scaffold_4	BLJAPNOD_00265		hypothetical protein
Scaffold_4	BLJAPNOD_00266		hypothetical protein
Scaffold_4	BLJAPNOD_00267	coaBC	Coenzyme A biosynthesis bifunctional protein CoaBC		1117943.SFHH103_03959	5.8e-231	762.7	COABC	GO:0000166,GO:0003674,GO:0003824,GO:0004632,GO:0004633,GO:0005488,GO:0005575,GO:0005623,GO:0005886,GO:0006139,GO:0006163,GO:0006164,GO:0006259,GO:0006725,GO:0006732,GO:0006753,GO:0006793,GO:0006796,GO:0006807,GO:0008150,GO:0008152,GO:0009058,GO:0009108,GO:0009116,GO:0009117,GO:0009119,GO:0009150,GO:0009152,GO:0009163,GO:0009165,GO:0009259,GO:0009260,GO:0009987,GO:0010181,GO:0015936,GO:0015937,GO:…	map00770,map01100	bactNOG[38]	01RJ0@aproNOG,05CJS@bactNOG,16PQ8@proNOG,COG0452@NOG	05CJS|5.55696005799e-185|619.404052734	H	Phosphopantothenoylcysteine decarboxylase
Scaffold_4	BLJAPNOD_00268	egtC	Gamma-glutamyl-hercynylcysteine sulfoxide hydrolase		266834.SMc01162	2.1e-169	554.6			map00230,map00983,map01100	bactNOG[38]	01SP2@aproNOG,07T4F@bactNOG,16UUG@proNOG,COG0121@NOG	07T4F|2.61093281282e-115|387.08682251	S	Glutamine amido-transferase
Scaffold_4	BLJAPNOD_00269	afr_1	1%2C5-anhydro-D-fructose reductase		1032480.MLP_23620	8.2e-99	324.2				bactNOG[38]	00E37@actNOG,07T60@bactNOG,COG0673@NOG	07T60|2.8386658738e-127|427.959259033	S	oxidoreductase
Scaffold_4	BLJAPNOD_00270	ybbH	putative HTH-type transcriptional regulator YbbH		1117943.SFHH103_03956	6.8e-168	550.7	IOLR			bactNOG[38]	01THZ@aproNOG,05CPZ@bactNOG,16REH@proNOG,COG1737@NOG	05CPZ|1.29707181165e-85|290.016204834	K	Transcriptional regulator, rpir family
Scaffold_4	BLJAPNOD_00271	iolC	5-dehydro-2-deoxygluconokinase		311402.Avi_0076	4.1e-232	762	IOLC		map00562,map01100,map01120	bactNOG[38]	02EI3@aproNOG,08JTK@bactNOG,173GU@proNOG,COG3892@NOG	08JTK|1.21951673414e-264|882.30859375	G	myo-inositol catabolism IolC protein
Scaffold_4	BLJAPNOD_00272	iolD	3D-(3%2C5/4)-trihydroxycyclohexane-1%2C2-dione hydrolase		266834.SMc01166	0	1239.2	IOLD	GO:0003674,GO:0003824,GO:0005975,GO:0006020,GO:0006066,GO:0008150,GO:0008152,GO:0009056,GO:0009987,GO:0016052,GO:0016740,GO:0016787,GO:0016822,GO:0016823,GO:0019310,GO:0019751,GO:0044237,GO:0044238,GO:0044262,GO:0044275,GO:0044281,GO:0044282,GO:0044710,GO:0044712,GO:0044723,GO:0044724,GO:0046164,GO:0046174,GO:0071704,GO:1901575,GO:1901615,GO:1901616	map00562,map01100,map01120	bactNOG[38]	01QCR@aproNOG,07QK6@bactNOG,16QCU@proNOG,COG3962@NOG	07QK6|1.05322304288e-287|958.472900391	E	Thiamine pyrophosphate
Scaffold_4	BLJAPNOD_00273	iolE_1	Inosose dehydratase		114615.BRADO2242	3.8e-87	280			map00562,map01100,map01120	bactNOG[38]	02EHU@aproNOG,08JQW@bactNOG,10XHR@NOG,173FI@proNOG	08JQW|6.5658391999e-98|330.598388672	G	Xylose isomerase-like TIM barrel
Scaffold_4	BLJAPNOD_00274	iolB	5-deoxy-glucuronate isomerase		1117943.SFHH103_03952	3.1e-176	578.7	IOLB		map00562,map01100,map01120	bactNOG[38]	01QMF@aproNOG,05DH8@bactNOG,16R2F@proNOG,COG3718@NOG	05DH8|2.47910229616e-117|394.057006836	G	myo-inositol catabolism
Scaffold_4	BLJAPNOD_00275		hypothetical protein		394.NGR_c36990	2.2e-81	261.4				bactNOG[38]	01YSJ@aproNOG,05TCR@bactNOG,17H09@proNOG,COG3791@NOG	05TCR|7.44808230393e-51|174.482666016	S	Glutathione-dependent formaldehyde-activating
Scaffold_4	BLJAPNOD_00276		hypothetical protein		272630.MexAM1_META1p0730	8.7e-48	152.7				bactNOG[38]	021ZK@aproNOG,05KUB@bactNOG,17FXX@proNOG,COG5504@NOG	05KUB|8.53896846646e-59|201.464096069	O	Predicted Zn-dependent protease (DUF2268)
Scaffold_4	BLJAPNOD_00277	nphR_1	Transcriptional activator NphR		266834.SMc00429	1.3e-106	350.7	BMUL_3802			bactNOG[38]	01XWV@aproNOG,06AXJ@bactNOG,11JF9@NOG,177ZI@proNOG	06AXJ|1.17763218845e-81|277.565612793	K	AraC family transcriptional regulator
Scaffold_4	BLJAPNOD_00278	ytfF	Inner membrane protein YtfF		266264.Rmet_0006	1.1e-122	399.3				bactNOG[38]	08KMB@bactNOG,0BR9M@bproNOG,0XSQ3@NOG,171N4@proNOG	08KMB|2.51284145893e-129|433.881072998	S	EamA-like transporter family
Scaffold_4	BLJAPNOD_00279		hypothetical protein		394.NGR_c36940	1.7e-106	348.7				bactNOG[38]	022P5@aproNOG,05MN9@bactNOG,16TNY@proNOG,COG3382@NOG	05MN9|8.36753527821e-64|217.92678833	S	B3 4 domain protein
Scaffold_4	BLJAPNOD_00280		hypothetical protein
Scaffold_4	BLJAPNOD_00281	prfC	Peptide chain release factor 3		311403.Arad_0562	0	1109.2	PRFC	GO:0000166,GO:0001882,GO:0001883,GO:0003674,GO:0003676,GO:0003723,GO:0003747,GO:0003824,GO:0003924,GO:0005488,GO:0005575,GO:0005622,GO:0005623,GO:0005737,GO:0005840,GO:0006139,GO:0006152,GO:0006163,GO:0006184,GO:0006195,GO:0006412,GO:0006415,GO:0006725,GO:0006753,GO:0006793,GO:0006796,GO:0006807,GO:0008079,GO:0008135,GO:0008150,GO:0008152,GO:0009056,GO:0009058,GO:0009059,GO:0009116,GO:0009117,GO:…		bactNOG[38]	01QKH@aproNOG,05C8A@bactNOG,16QJ9@proNOG,COG4108@NOG	05C8A|1.59745805132e-221|739.08215332	J	Increases the formation of ribosomal termination complexes and stimulates activities of RF-1 and RF-2. It binds guanine nucleotides and has strong preference for UGA stop codons. It may interact directly with the ribosome. The stimulation of RF- 1 and RF-2 is significantly reduced by GTP and GDP, but not by GMP (By similarity)
Scaffold_4	BLJAPNOD_00282	dut	Deoxyuridine 5'-triphosphate nucleotidohydrolase		394.NGR_c36910	2.5e-84	276.6	DUT	GO:0003674,GO:0003824,GO:0004170,GO:0006139,GO:0006725,GO:0006753,GO:0006793,GO:0006796,GO:0006807,GO:0008150,GO:0008152,GO:0009117,GO:0009262,GO:0009394,GO:0009987,GO:0016462,GO:0016787,GO:0016817,GO:0016818,GO:0019637,GO:0019692,GO:0034641,GO:0044237,GO:0044238,GO:0044281,GO:0044710,GO:0046483,GO:0047429,GO:0055086,GO:0071704,GO:1901135,GO:1901360	map00240,map01100	bactNOG[38]	01Y0N@aproNOG,08Z1K@bactNOG,17C5Z@proNOG,COG0756@NOG	08Z1K|1.0142105973e-69|237.891220093	F	This enzyme is involved in nucleotide metabolism it produces dUMP, the immediate precursor of thymidine nucleotides and it decreases the intracellular concentration of dUTP so that uracil cannot be incorporated into DNA (By similarity)
Scaffold_4	BLJAPNOD_00283	lrpC_1	HTH-type transcriptional regulator LrpC		266834.SMc00425	1.3e-86	281.9	LRP3			bactNOG[38]	01XFS@aproNOG,08ZRZ@bactNOG,17CVE@proNOG,COG1522@NOG	08ZRZ|2.88444712551e-53|182.499603271	K	Transcriptional regulator (AsnC family)
Scaffold_4	BLJAPNOD_00284		hypothetical protein		266834.SMc00424	1.2e-151	497.5	BMUL_2958			bactNOG[38]	01V2Q@aproNOG,067M3@bactNOG,0XQC3@NOG,16RE8@proNOG	067M3|4.74075470071e-110|370.093994141	S	Membrane
Scaffold_4	BLJAPNOD_00285		hypothetical protein		394.NGR_c36880	1.7e-64	207.6				bactNOG[38]	0205Z@aproNOG,05G5K@bactNOG,11NIW@NOG,17CET@proNOG	05G5K|4.91469247944e-47|161.513153076	S	NIPSNAP family containing protein
Scaffold_4	BLJAPNOD_00286	rhtB_1	Homoserine/homoserine lactone efflux protein		391038.Bphy_5273	6.2e-96	310.2				bactNOG[38]	063RB@bactNOG,0BBAP@bproNOG,16RPW@proNOG,COG1280@NOG	0BBAP|4.17748020901e-103|346.532775879	E	lysine exporter protein LysE YggA
Scaffold_4	BLJAPNOD_00287	rhtB_2	Homoserine/homoserine lactone efflux protein		266834.SMc00422	1.1e-104	340.7		GO:0005575,GO:0005623,GO:0005886,GO:0016020,GO:0044464,GO:0071944		bactNOG[38]	01WAS@aproNOG,05KJ6@bactNOG,17H9U@proNOG,COG1280@NOG	05KJ6|2.83897462611e-68|232.146530151	E	Lysine exporter protein (Lyse ygga)
Scaffold_4	BLJAPNOD_00288	cysK1	O-acetylserine sulfhydrylase		366394.Smed_3549	2.8e-195	640.3	CYSK		map00270,map00920,map01100,map01120,map01230	bactNOG[38]	01QMJ@aproNOG,05C6T@bactNOG,16Q08@proNOG,COG0031@NOG	01QMJ|1.50244419281e-155|520.280761719	E	Cysteine synthase
Scaffold_4	BLJAPNOD_00289	comM	Competence protein ComM		394.NGR_c36840	1.4e-303	1003.2	COMM	GO:0000166,GO:0001882,GO:0001883,GO:0003674,GO:0003676,GO:0003677,GO:0003824,GO:0004175,GO:0004176,GO:0004252,GO:0005488,GO:0005524,GO:0005575,GO:0005622,GO:0005623,GO:0005737,GO:0005886,GO:0006139,GO:0006152,GO:0006163,GO:0006195,GO:0006200,GO:0006508,GO:0006515,GO:0006725,GO:0006753,GO:0006793,GO:0006796,GO:0006807,GO:0006950,GO:0008150,GO:0008152,GO:0008233,GO:0008236,GO:0009056,GO:0009057,GO:…		bactNOG[38]	01QB8@aproNOG,05C0P@bactNOG,16PMU@proNOG,COG0606@NOG	05C0P|9.13213633903e-212|708.091247559	O	Mg chelatase subunit ChlI
Scaffold_4	BLJAPNOD_00290	gshB_1	Glutathione synthetase		1117943.SFHH103_03914	7.2e-203	667.2	GSHB	GO:0000287,GO:0003674,GO:0003824,GO:0004363,GO:0005488,GO:0005575,GO:0005622,GO:0005623,GO:0005737,GO:0005829,GO:0006082,GO:0006518,GO:0006520,GO:0006575,GO:0006749,GO:0006750,GO:0006790,GO:0006807,GO:0008150,GO:0008152,GO:0008652,GO:0009058,GO:0009987,GO:0016053,GO:0016874,GO:0016879,GO:0016881,GO:0019184,GO:0019752,GO:0034641,GO:0042398,GO:0043043,GO:0043167,GO:0043169,GO:0043436,GO:0043603,GO:…	map00480,map01100	bactNOG[38]	01QAH@aproNOG,05D7Z@bactNOG,16RRV@proNOG,COG0189@NOG	05D7Z|3.11041075444e-132|443.050201416	H	glutathione synthase
Scaffold_4	BLJAPNOD_00291		hypothetical protein		1117943.SFHH103_03913	1.4e-180	589.3				bactNOG[38]	01SES@aproNOG,05DKU@bactNOG,0XQ25@NOG,16R67@proNOG	05DKU|4.34268939374e-123|413.496673584	S	Endonuclease Exonuclease phosphatase
Scaffold_4	BLJAPNOD_00292	ugpC_1	sn-glycerol-3-phosphate import ATP-binding protein UgpC		394.NGR_c36810	1.4e-194	641.5	UGPC	GO:0003674,GO:0003824,GO:0005215,GO:0005575,GO:0005623,GO:0005886,GO:0006139,GO:0006152,GO:0006163,GO:0006195,GO:0006200,GO:0006725,GO:0006753,GO:0006793,GO:0006796,GO:0006807,GO:0006810,GO:0006811,GO:0006820,GO:0008150,GO:0008152,GO:0009056,GO:0009116,GO:0009117,GO:0009119,GO:0009123,GO:0009125,GO:0009126,GO:0009128,GO:0009141,GO:0009143,GO:0009144,GO:0009146,GO:0009150,GO:0009154,GO:0009158,GO:…	map02010	bactNOG[38]	02E86@aproNOG,08IJ9@bactNOG,172T7@proNOG,COG3839@NOG	172T7|1.0404677221e-163|549.247131348	G	Abc transporter
Scaffold_4	BLJAPNOD_00293	araQ_1	L-arabinose transport system permease protein AraQ		394.NGR_c36800	1.6e-179	587.7	UGPE	GO:0003674,GO:0003824,GO:0005215,GO:0005575,GO:0005623,GO:0005886,GO:0006139,GO:0006152,GO:0006163,GO:0006195,GO:0006200,GO:0006725,GO:0006753,GO:0006793,GO:0006796,GO:0006807,GO:0006810,GO:0006811,GO:0006820,GO:0008150,GO:0008152,GO:0009056,GO:0009116,GO:0009117,GO:0009119,GO:0009123,GO:0009125,GO:0009126,GO:0009128,GO:0009141,GO:0009143,GO:0009144,GO:0009146,GO:0009150,GO:0009154,GO:0009158,GO:…	map02010	bactNOG[38]	01S4E@aproNOG,05EX2@bactNOG,16S50@proNOG,COG0395@NOG	01S4E|5.18737652182e-131|439.42578125	P	Sn-glycerol-3-phosphate transport system permease protein
Scaffold_4	BLJAPNOD_00294	ugpA_1	sn-glycerol-3-phosphate transport system permease protein UgpA		1117943.SFHH103_03910	1.5e-188	621.5	UGPA	GO:0003674,GO:0003824,GO:0005215,GO:0005575,GO:0006139,GO:0006152,GO:0006163,GO:0006195,GO:0006200,GO:0006725,GO:0006753,GO:0006793,GO:0006796,GO:0006807,GO:0006810,GO:0006811,GO:0006820,GO:0008150,GO:0008152,GO:0009056,GO:0009116,GO:0009117,GO:0009119,GO:0009123,GO:0009125,GO:0009126,GO:0009128,GO:0009141,GO:0009143,GO:0009144,GO:0009146,GO:0009150,GO:0009154,GO:0009158,GO:0009161,GO:0009164,GO:…	map02010	bactNOG[38]	01Q8H@aproNOG,05E4X@bactNOG,16PD8@proNOG,COG1175@NOG	05E4X|1.72600077792e-89|303.387268066	P	binding-protein-dependent transport systems inner membrane Component
Scaffold_4	BLJAPNOD_00295	ugpB_1	sn-glycerol-3-phosphate-binding periplasmic protein UgpB		1117943.SFHH103_03909	1e-132	431.5	UGPB		map02010	bactNOG[38]	02DXT@aproNOG,07U2E@bactNOG,171VB@proNOG,COG1653@NOG	07U2E|1.33151420311e-76|260.950592041	G	extracellular solute-binding protein family 1
Scaffold_4	BLJAPNOD_00296	ugpB_2	sn-glycerol-3-phosphate-binding periplasmic protein UgpB		394.NGR_c36780	1e-118	385	UGPB		map02010	bactNOG[38]	02DXT@aproNOG,07U2E@bactNOG,171VB@proNOG,COG1653@NOG	07U2E|2.96891507638e-73|249.921737671	G	extracellular solute-binding protein family 1
Scaffold_4	BLJAPNOD_00297		hypothetical protein		266834.SMc00418	1.9e-62	201.8	OCAR_4408			bactNOG[38]	021SZ@aproNOG,082FP@bactNOG,16WTX@proNOG,COG0792@NOG	082FP|4.45515317874e-46|159.072189331	L	UPF0102 protein
Scaffold_4	BLJAPNOD_00298	rsmI	Ribosomal RNA small subunit methyltransferase I		394.NGR_c36760	5e-163	538	RSMI	GO:0000154,GO:0000451,GO:0000453,GO:0001510,GO:0003674,GO:0003824,GO:0005575,GO:0005622,GO:0005623,GO:0005737,GO:0005886,GO:0006139,GO:0006364,GO:0006396,GO:0006725,GO:0006807,GO:0008150,GO:0008152,GO:0008168,GO:0008171,GO:0008173,GO:0008649,GO:0008757,GO:0009451,GO:0009987,GO:0010467,GO:0016020,GO:0016070,GO:0016072,GO:0016434,GO:0016740,GO:0016741,GO:0022613,GO:0031167,GO:0032259,GO:0034470,GO:…		bactNOG[38]	01QPE@aproNOG,05CU0@bactNOG,16PCW@proNOG,COG0313@NOG	05CU0|2.61981033859e-123|415.628997803	G	Catalyzes the 2'-O-methylation of the ribose of cytidine 1402 (C1402) in 16S rRNA (By similarity)
Scaffold_4	BLJAPNOD_00299	dnaN	DNA polymerase III subunit beta		1117943.SFHH103_03906	4.6e-235	775.4	DNAN	GO:0003674,GO:0003824,GO:0003887,GO:0005575,GO:0005576,GO:0005618,GO:0005622,GO:0005623,GO:0005737,GO:0005829,GO:0006139,GO:0006259,GO:0006260,GO:0006261,GO:0006271,GO:0006725,GO:0006807,GO:0006950,GO:0006974,GO:0008150,GO:0008152,GO:0009058,GO:0009059,GO:0009360,GO:0009987,GO:0016740,GO:0016772,GO:0016779,GO:0022616,GO:0030312,GO:0032991,GO:0033554,GO:0034061,GO:0034641,GO:0034645,GO:0042575,GO:…	map00230,map00240,map01100,map03030,map03430,map03440	bactNOG[38]	01QVQ@aproNOG,05CZ8@bactNOG,16QFW@proNOG,COG0592@NOG	05CZ8|6.33244863344e-130|437.202758789	L	DNA polymerase III is a complex, multichain enzyme responsible for most of the replicative synthesis in bacteria. This DNA polymerase also exhibits 3' to 5' exonuclease activity. The beta chain is required for initiation of replication once it is clamped onto DNA, it slides freely (bidirectional and ATP- independent) along duplex DNA (By similarity)
Scaffold_4	BLJAPNOD_00300	rsmA_1	Ribosomal RNA small subunit methyltransferase A		266834.SMc00414	3.8e-116	379.4	PMTA		map00564,map01100	bactNOG[38]	01W32@aproNOG,05M8H@bactNOG,178X0@proNOG,COG3963@NOG	05M8H|2.40070492284e-63|216.898361206	I	Phospholipid N-methyltransferase
Scaffold_4	BLJAPNOD_00301		hypothetical protein		266834.SMc00413	3.9e-104	338.1	ORF162			bactNOG[38]	01YDH@aproNOG,08ZKS@bactNOG,17CQR@proNOG,COG0406@NOG	08ZKS|9.2431891796e-87|292.423278809	G	phosphoglycerate mutase
Scaffold_4	BLJAPNOD_00302	pyrF	Orotidine 5'-phosphate decarboxylase		266834.SMc00412	6.1e-131	430.2	PYRF	GO:0003674,GO:0003824,GO:0004590,GO:0005575,GO:0005622,GO:0005623,GO:0005737,GO:0006139,GO:0006206,GO:0006207,GO:0006220,GO:0006221,GO:0006725,GO:0006753,GO:0006793,GO:0006796,GO:0006807,GO:0008150,GO:0008152,GO:0009058,GO:0009112,GO:0009117,GO:0009165,GO:0009218,GO:0009220,GO:0009259,GO:0009260,GO:0009987,GO:0015949,GO:0016829,GO:0016830,GO:0016831,GO:0018130,GO:0019438,GO:0019637,GO:0019693,GO:…	map00240,map01100	bactNOG[38]	01SNA@aproNOG,06EG9@bactNOG,16QWC@proNOG,COG0284@NOG	06EG9|6.41515629229e-86|292.108001709	F	Catalyzes the decarboxylation of orotidine 5'- monophosphate (OMP) to uridine 5'-monophosphate (UMP) (By similarity)
Scaffold_4	BLJAPNOD_00303		hypothetical protein		1117943.SFHH103_03902	2.8e-60	194				bactNOG[38]	0201V@aproNOG,05KRA@bactNOG,17FVA@proNOG,COG5470@NOG	05KRA|9.95959024757e-41|142.761306763	S	Protein of unknown function (DUF1330)
Scaffold_4	BLJAPNOD_00304		hypothetical protein		266834.SMc00410	2.4e-191	629.7	ERUM0430	GO:0003674,GO:0003824,GO:0003954,GO:0008150,GO:0008152,GO:0016491,GO:0016651,GO:0016655,GO:0044710,GO:0050136,GO:0055114	map00190	bactNOG[38]	01RK3@aproNOG,05CGD@bactNOG,16SK0@proNOG,COG0702@NOG	05CGD|1.70426438592e-104|353.246917725	G, M	Nad-dependent epimerase dehydratase
Scaffold_4	BLJAPNOD_00305		hypothetical protein		394.NGR_c36670	8.8e-30	89.3				bactNOG[38]	029QV@aproNOG,07A9Y@bactNOG,0ZGZZ@NOG,186MY@proNOG	07A9Y|1.25541398486e-33|117.429008484	S	Signal peptide protein
Scaffold_4	BLJAPNOD_00306	uppP	Undecaprenyl-diphosphatase		1117943.SFHH103_03899	5.8e-157	517.4	UPPP	GO:0003674,GO:0003824,GO:0005575,GO:0005623,GO:0005886,GO:0008150,GO:0008152,GO:0016020,GO:0016462,GO:0016787,GO:0016817,GO:0016818,GO:0044464,GO:0050380,GO:0071944	map00550	bactNOG[38]	01SWI@aproNOG,05DWR@bactNOG,173U8@proNOG,COG1968@NOG	05DWR|6.66606030945e-94|318.234710693	V	Catalyzes the dephosphorylation of undecaprenyl diphosphate (UPP). Confers resistance to bacitracin (By similarity)
Scaffold_4	BLJAPNOD_00307	sspA	Stringent starvation protein A		394.NGR_c36650	7.1e-153	500	GST		map00480,map00980,map00982,map05204	bactNOG[38]	01R1A@aproNOG,05DHV@bactNOG,0XPYM@NOG,16R37@proNOG	05DHV|1.27185332398e-96|325.395233154	O	Glutathione S-transferase
Scaffold_4	BLJAPNOD_00308	queG	Epoxyqueuosine reductase		394.NGR_c36640	3.8e-220	726.1	QUEG	GO:0005575,GO:0005622,GO:0005623,GO:0005737,GO:0044424,GO:0044464		bactNOG[38]	01TBS@aproNOG,05EH2@bactNOG,16PZS@proNOG,COG1600@NOG	05EH2|6.00540577645e-152|510.727294922	C	Catalyzes the conversion of epoxyqueuosine (oQ) to queuosine (Q), which is a hypermodified base found in the wobble positions of tRNA(Asp), tRNA(Asn), tRNA(His) and tRNA(Tyr) (By similarity)
Scaffold_4	BLJAPNOD_00309		hypothetical protein		1117943.SFHH103_03896	2.8e-146	480.7	ACTC			bactNOG[38]	01QCT@aproNOG,05EGX@bactNOG,174VG@proNOG,COG0451@NOG	05EGX|3.58803626284e-94|319.685943604	M	Nad-dependent epimerase dehydratase
Scaffold_4	BLJAPNOD_00310		RlpA-like protein		366394.Smed_3531	1.5e-70	230.5	RLPA			bactNOG[38]	01ZMD@aproNOG,05K6T@bactNOG,17FDB@proNOG,COG0797@NOG	05K6T|3.00552439918e-48|168.261505127	M	rare lipoprotein A
Scaffold_4	BLJAPNOD_00311	rsmB_1	Ribosomal RNA small subunit methyltransferase B		394.NGR_c36610	2.4e-266	876.6	SUN	GO:0005575,GO:0005622,GO:0005623,GO:0005737,GO:0044424,GO:0044464		bactNOG[38]	01R9A@aproNOG,05CYJ@bactNOG,16SWA@proNOG,COG0144@NOG	01R9A|3.24930769885e-160|536.651184082	J	Fmu (Sun) domain protein
Scaffold_4	BLJAPNOD_00312	irpA	Iron-regulated protein A		266834.SMc00402	8.4e-256	841.8	ICMP	GO:0005575,GO:0006873,GO:0006875,GO:0006879,GO:0008150,GO:0009987,GO:0016020,GO:0019725,GO:0030003,GO:0042592,GO:0044699,GO:0044763,GO:0046916,GO:0048878,GO:0050801,GO:0055065,GO:0055072,GO:0055076,GO:0055080,GO:0055082,GO:0065007,GO:0065008		bactNOG[38]	01R8V@aproNOG,082PM@bactNOG,16SUS@proNOG,COG3487@NOG	082PM|9.04632877865e-160|535.364379883	P	Iron-regulated protein
Scaffold_4	BLJAPNOD_00313		hypothetical protein		394.NGR_c36590	2.1e-244	805.8				bactNOG[38]	01R6U@aproNOG,05CZD@bactNOG,16QG0@proNOG,COG3488@NOG	05CZD|3.01020294643e-169|566.805419922	C	Thiol oxidoreductase
Scaffold_4	BLJAPNOD_00314		hypothetical protein		1117943.SFHH103_03891	4e-181	594.4				bactNOG[38]	01RWM@aproNOG,08T03@bactNOG,1765C@proNOG,COG3489@NOG	08T03|5.28120617683e-106|357.951080322	S	peptidase M75, Imelysin
Scaffold_4	BLJAPNOD_00315	corA_1	Magnesium transport protein CorA		266834.SMc00399	1.1e-193	636.7	CORA	GO:0005575,GO:0005623,GO:0005886,GO:0016020,GO:0044464,GO:0071944		bactNOG[38]	01SJS@aproNOG,07QUT@bactNOG,16PWC@proNOG,COG0598@NOG	07QUT|1.75465869323e-121|409.107330322	P	magnesium and cobalt transport protein CorA
Scaffold_4	BLJAPNOD_00316		hypothetical protein		1117943.SFHH103_03889	3.7e-198	651				bactNOG[38]	01SUU@aproNOG,077SZ@bactNOG,177QY@proNOG,COG3490@NOG	077SZ|8.51630934716e-139|465.640380859	S	(twin-arginine translocation) pathway signal
Scaffold_4	BLJAPNOD_00317		hypothetical protein		1117943.SFHH103_03888	1.2e-90	296.4			map00350,map00362,map00627,map00642,map00903,map01120	bactNOG[38]	01YP7@aproNOG,05VRR@bactNOG,11NHW@NOG,17DBE@proNOG	05VRR|1.21508039111e-54|188.537612915	S	gCN5-related N-acetyltransferase
Scaffold_4	BLJAPNOD_00318	crtK-2	Tryptophan-rich protein TspO		366394.Smed_3520	6e-64	208.8	TSPO			bactNOG[38]	022EI@aproNOG,05KAV@bactNOG,17KRP@proNOG,COG3476@NOG	05KAV|8.99592161092e-51|174.889846802	T	tspo and mbr like protein
Scaffold_4	BLJAPNOD_00319		hypothetical protein		1117943.SFHH103_03887	6.8e-76	245.9			map00360	bactNOG[38]	01YZC@aproNOG,05QS3@bactNOG,17CW9@proNOG,COG2050@NOG	05QS3|1.02793604757e-40|143.15007019	Q	thioesterase Superfamily protein
Scaffold_4	BLJAPNOD_00320	mtnN	5'-methylthioadenosine/S-adenosylhomocysteine nucleosidase		394.NGR_c36530	7.8e-112	363.8	PFS		map00270,map01100	bactNOG[38]	01TB0@aproNOG,07X42@bactNOG,16UYD@proNOG,COG0775@NOG	07X42|1.89446417971e-79|268.777526855	F	5-methylthioadenosine S-adenosylhomocysteine nucleosidase
Scaffold_4	BLJAPNOD_00321	guaA	GMP synthase [glutamine-hydrolyzing]		394.NGR_c36520	0	1153.8	GUAA	GO:0003674,GO:0003824,GO:0003921,GO:0003922,GO:0005575,GO:0005618,GO:0005622,GO:0005623,GO:0005737,GO:0005829,GO:0006139,GO:0006163,GO:0006164,GO:0006177,GO:0006725,GO:0006753,GO:0006793,GO:0006796,GO:0006807,GO:0008150,GO:0008152,GO:0009058,GO:0009116,GO:0009117,GO:0009119,GO:0009123,GO:0009124,GO:0009126,GO:0009127,GO:0009150,GO:0009152,GO:0009156,GO:0009161,GO:0009163,GO:0009165,GO:0009167,GO:…	map00230,map00983,map01100	bactNOG[38]	01R5E@aproNOG,05CM0@bactNOG,16PME@proNOG,COG0518@NOG,COG0519@NOG	05CM0|2.82103513794e-233|777.93182373	F	Catalyzes the synthesis of GMP from XMP (By similarity)
Scaffold_4	BLJAPNOD_00322		hypothetical protein		765698.Mesci_1367	3.7e-100	326.5	BMUL_5031			bactNOG[38]	08I2M@bactNOG,0ZTW6@NOG,17PWP@proNOG	08I2M|3.13776374308e-82|278.459014893	S	methyltransferase
Scaffold_4	BLJAPNOD_00323	sigG	ECF RNA polymerase sigma factor SigG		1037409.BJ6T_75510	5.3e-87	281.1				bactNOG[38]	025C6@aproNOG,08XBH@bactNOG,11JNY@NOG,17ANE@proNOG	08XBH|2.64278183002e-89|302.454803467	K	RNA Polymerase
Scaffold_4	BLJAPNOD_00324		hypothetical protein		991905.SL003B_3077	2.1e-84	275.2	ESTC			bactNOG[38]	01XG6@aproNOG,08UZC@bactNOG,11IVV@NOG,17A57@proNOG	08UZC|2.98779845513e-68|232.830886841	S	Alpha Beta Hydrolase Fold protein
Scaffold_4	BLJAPNOD_00325		hypothetical protein		316055.RPE_4493	1.8e-36	116.8	ETHD			bactNOG[38]	021MI@aproNOG,05PT5@bactNOG,11YC7@NOG,17MCZ@proNOG	05PT5|7.95902619565e-32|112.807357788	S	ethyl tert-butyl ether degradation EthD
Scaffold_4	BLJAPNOD_00326	tcmH	Tetracenomycin-F1 monooxygenase
Scaffold_4	BLJAPNOD_00327	yfiR_1	putative HTH-type transcriptional regulator YfiR		219305.MCAG_00911	1.5e-39	126.8				bactNOG[38]	00SYA@actNOG,05NFA@bactNOG,124KK@NOG	05NFA|6.87831633225e-44|153.492935181	K	Transcriptional regulator, TetR family
Scaffold_4	BLJAPNOD_00328		hypothetical protein		401053.AciPR4_0356	4.7e-89	291.3				bactNOG[38]	07S81@bactNOG,COG0451@NOG	07S81|1.23966301418e-118|399.069396973	G, M	Nad-dependent epimerase dehydratase
Scaffold_4	BLJAPNOD_00329		hypothetical protein		479435.Kfla_6581	1.3e-31	96.5				bactNOG[38]	00Z3P@actNOG,070CC@bactNOG,0YX1K@NOG	070CC|2.13192715824e-27|98.5175628662	S	NA
Scaffold_4	BLJAPNOD_00330		HTH-type transcriptional regulator		347834.RHE_CH01079	8.3e-63	198.4				bactNOG[38]	08EHA@bactNOG,125S6@NOG	08EHA|9.57980901022e-44|150.871078491	K	arsR family transcriptional regulator
Scaffold_4	BLJAPNOD_00331		hypothetical protein		366394.Smed_3512	1.1e-80	261.2	BMUL_4657			bactNOG[38]	01ZAZ@aproNOG,08XST@bactNOG,17DDD@proNOG,COG3832@NOG	08XST|5.1894268923e-46|158.851837158	S	activator of Hsp90 ATPase 1 family protein
Scaffold_4	BLJAPNOD_00332		hypothetical protein		311403.Arad_1237	1.5e-76	247.1				bactNOG[38]	0210P@aproNOG,08W7N@bactNOG,17B6T@proNOG,COG3791@NOG	08W7N|6.47247565125e-51|174.55166626	S	glutathione-dependent formaldehyde-activating Gfa
Scaffold_4	BLJAPNOD_00333		Soluble epoxide hydrolase		366602.Caul_0146	3.9e-155	509.4				bactNOG[38]	01VPH@aproNOG,05EBM@bactNOG,1758W@proNOG,COG0596@NOG	05EBM|2.52055413152e-106|359.843322754	S	Alpha Beta Hydrolase Fold protein
Scaffold_4	BLJAPNOD_00334	yibF_2	putative GST-like protein YibF		266779.Meso_1395	2.2e-89	290.4	GSTN		map00480,map00980,map00982,map05204	bactNOG[38]	01WKG@aproNOG,08QIA@bactNOG,176NH@proNOG,COG0625@NOG	08QIA|1.48830851085e-73|250.057861328	O	Glutathione S-transferase
Scaffold_4	BLJAPNOD_00335		hypothetical protein		1117943.SFHH103_03884	5.1e-191	627.2	AOTO			bactNOG[38]	01T2N@aproNOG,08A83@bactNOG,174Y7@proNOG,COG3608@NOG	08A83|1.6882418979e-108|358.808502197	S	succinylglutamate desuccinylase aspartoacylase
Scaffold_4	BLJAPNOD_00336	lrp_1	Leucine-responsive regulatory protein		316055.RPE_1254	8.1e-35	116	LRP	GO:0001071,GO:0003674,GO:0003700,GO:0006082,GO:0006355,GO:0006520,GO:0006551,GO:0006807,GO:0006810,GO:0006811,GO:0006812,GO:0006820,GO:0006865,GO:0008150,GO:0008152,GO:0009081,GO:0009889,GO:0009987,GO:0010468,GO:0010556,GO:0015711,GO:0015803,GO:0015804,GO:0015820,GO:0015849,GO:0019219,GO:0019222,GO:0019752,GO:0031323,GO:0031326,GO:0043436,GO:0044237,GO:0044238,GO:0044281,GO:0044699,GO:0044710,GO:…		bactNOG[38]	01X8E@aproNOG,05EW9@bactNOG,178HH@proNOG,COG1522@NOG	05EW9|1.05505635675e-44|154.86227417	K	transcriptional regulator AsnC family
Scaffold_4	BLJAPNOD_00337	aspC_2	Aspartate aminotransferase		394.NGR_c36470	3.4e-225	742.3	TYRB	GO:0003674,GO:0003824,GO:0005575,GO:0005622,GO:0005623,GO:0005737,GO:0006082,GO:0006520,GO:0006807,GO:0008150,GO:0008152,GO:0008483,GO:0008652,GO:0009058,GO:0009987,GO:0016053,GO:0016740,GO:0016769,GO:0019752,GO:0043436,GO:0044237,GO:0044238,GO:0044249,GO:0044281,GO:0044283,GO:0044424,GO:0044464,GO:0044710,GO:0044711,GO:0046394,GO:0071704,GO:1901564,GO:1901566,GO:1901576	map00250,map00270,map00330,map00350,map00360,map00400,map00401,map00950,map00960,map01100,map01110,map01120,map01210,map01230	bactNOG[38]	01RU6@aproNOG,05CGF@bactNOG,16PWX@proNOG,COG1448@NOG	05CGF|4.36406837294e-143|480.116607666	E	Aromatic amino acid aminotransferase
Scaffold_4	BLJAPNOD_00338		hypothetical protein		1117943.SFHH103_03881	7.8e-111	362.3				bactNOG[38]	01WHE@aproNOG,07SXH@bactNOG,17A5G@proNOG,COG1284@NOG	07SXH|4.16415082878e-77|263.020355225	S	Membrane
Scaffold_4	BLJAPNOD_00339	spxA	Regulatory protein Spx		394.NGR_c36450	3.4e-63	206.1	YFFB			bactNOG[38]	01Y8R@aproNOG,05KUZ@bactNOG,17FBG@proNOG,COG1393@NOG	05KUZ|9.3623028631e-57|195.39276123	P	arsenate reductase
Scaffold_4	BLJAPNOD_00340	ybaK	Cys-tRNA(Pro)/Cys-tRNA(Cys) deacylase YbaK		394.NGR_c36440	1.7e-91	299.5	YBAK	GO:0002161,GO:0003674,GO:0003824,GO:0005575,GO:0005622,GO:0005623,GO:0005737,GO:0006417,GO:0006448,GO:0006450,GO:0008150,GO:0008152,GO:0009889,GO:0010468,GO:0010556,GO:0010608,GO:0016787,GO:0016788,GO:0019222,GO:0031323,GO:0031326,GO:0032268,GO:0043906,GO:0044424,GO:0044464,GO:0050789,GO:0050794,GO:0051246,GO:0052689,GO:0060255,GO:0065007,GO:0065008,GO:0080090,GO:2000112		bactNOG[38]	01WUV@aproNOG,08Z66@bactNOG,17C5R@proNOG,COG2606@NOG	08Z66|1.29289275318e-64|219.933929443	S	YbaK ebsC protein
Scaffold_4	BLJAPNOD_00341		hypothetical protein		176299.Atu8150	3.8e-59	191.8			map00051	bactNOG[38]	01XK6@aproNOG,08WP6@bactNOG,17BG2@proNOG,COG2365@NOG	08WP6|3.46287997637e-56|193.024581909	T	protein tyrosine serine phosphatase
Scaffold_4	BLJAPNOD_00342		hypothetical protein		366394.Smed_3506	2.5e-69	224				bactNOG[38]	020XY@aproNOG,05TBS@bactNOG,17GHF@proNOG,COG1846@NOG	05TBS|2.52552862475e-61|208.933807373	K	MarR family Transcriptional regulator
Scaffold_4	BLJAPNOD_00343		hypothetical protein		1117943.SFHH103_03877	4.7e-116	378	GSTCH1		map00480,map00980,map00982,map05204	bactNOG[38]	01UI1@aproNOG,08REG@bactNOG,0XSIX@NOG,17DF7@proNOG	08REG|2.83639916509e-90|305.180358887	O	Glutathione S-transferase
Scaffold_4	BLJAPNOD_00344		hypothetical protein		438753.AZC_1771	2e-101	327.4				bactNOG[38]	01WGG@aproNOG,08U1Z@bactNOG,11HV9@NOG,179M4@proNOG	08U1Z|3.7912549248e-126|423.530944824	S	Beta-lactamase domain-containing protein
Scaffold_4	BLJAPNOD_00345		Aminopeptidase T		366394.Smed_3504	6e-253	833.9	PEPS			bactNOG[38]	01QPA@aproNOG,05C88@bactNOG,16Q5V@proNOG,COG2309@NOG	05C88|3.21771078427e-149|500.077697754	E	aminopeptidase
Scaffold_4	BLJAPNOD_00346	proC_1	Pyrroline-5-carboxylate reductase		394.NGR_c20390	3e-69	222.7				bactNOG[38]	01XGT@aproNOG,05HMG@bactNOG,17DJS@proNOG,COG0345@NOG	05HMG|6.73083815849e-93|313.634155273	E	Pyrroline-5-carboxylate reductase
Scaffold_4	BLJAPNOD_00347	yedA_1	putative inner membrane transporter YedA		394.NGR_c36400	2.8e-150	493	PECM	GO:0005575,GO:0005623,GO:0005886,GO:0016020,GO:0044464,GO:0071944		bactNOG[38]	01RHX@aproNOG,08KTG@bactNOG,0XP9Q@NOG,16QD4@proNOG	08KTG|4.40487656888e-119|399.814208984	S	Membrane protein, drug metabolite transporter
Scaffold_4	BLJAPNOD_00348	marR	Multiple antibiotic resistance protein MarR		176299.Atu0272	1.4e-72	236.2	PECS	GO:0001071,GO:0003674,GO:0003700,GO:0005575,GO:0005622,GO:0005623,GO:0005737,GO:0006355,GO:0008150,GO:0009889,GO:0010468,GO:0010556,GO:0019219,GO:0019222,GO:0031323,GO:0031326,GO:0044424,GO:0044464,GO:0050789,GO:0050794,GO:0051171,GO:0051252,GO:0060255,GO:0065007,GO:0080090,GO:2000112,GO:2001141		bactNOG[38]	01Y9I@aproNOG,08ZT1@bactNOG,11Q21@NOG,17CB0@proNOG	08ZT1|7.62047030798e-72|244.310592651	K	Transcriptional regulator
Scaffold_4	BLJAPNOD_00349	azoR	FMN-dependent NADH-azoreductase		1117943.SFHH103_03873	7.2e-109	354.9			map00130	bactNOG[38]	01YIF@aproNOG,05HI2@bactNOG,17DDC@proNOG,COG2249@NOG	05HI2|1.22307747308e-58|201.53918457	S	(NAD(P)H dehydrogenase) (Quinone)
Scaffold_4	BLJAPNOD_00350		Chloramphenicol 3-O phosphotransferase		644076.SCH4B_3053	3.2e-47	151.8				bactNOG[38]	02441@aproNOG,05ZC4@bactNOG,17UBK@proNOG,COG3896@NOG	05ZC4|1.50798297871e-46|161.523345947	V	chloramphenicol
Scaffold_4	BLJAPNOD_00351	xseA	Exodeoxyribonuclease 7 large subunit		366394.Smed_3498	7.6e-274	905.6	XSEA	GO:0003674,GO:0003824,GO:0004518,GO:0004527,GO:0004529,GO:0004536,GO:0005575,GO:0005622,GO:0005623,GO:0005737,GO:0006139,GO:0006259,GO:0006308,GO:0006725,GO:0006807,GO:0008150,GO:0008152,GO:0008855,GO:0009056,GO:0009057,GO:0009318,GO:0009987,GO:0016787,GO:0016788,GO:0016796,GO:0016895,GO:0019439,GO:0032991,GO:0034641,GO:0034655,GO:0043170,GO:0043234,GO:0044237,GO:0044238,GO:0044248,GO:0044260,GO:…	map03430	bactNOG[38]	01SSU@aproNOG,05DVS@bactNOG,16R8T@proNOG,COG1570@NOG	05DVS|6.06520280856e-162|534.608459473	L	Bidirectionally degrades single-stranded DNA into large acid-insoluble oligonucleotides, which are then degraded further into small acid-soluble oligonucleotides (By similarity)
Scaffold_4	BLJAPNOD_00352		hypothetical protein		311403.Arad_0464	5.1e-190	623.9				bactNOG[38]	01W8B@aproNOG,08TP6@bactNOG,11HMS@NOG,1798Q@proNOG	08TP6|4.81577452387e-177|592.996765137	S	NA
Scaffold_4	BLJAPNOD_00353		putative glycosyltransferase		314266.SKA58_10924	2.4e-103	333.8				bactNOG[38]	089I4@bactNOG,16YPS@proNOG,COG0463@NOG	089I4|1.18850471728e-103|349.701660156	M	Inherit from COG: Glycosyl transferase, family 2
Scaffold_4	BLJAPNOD_00354	menG_2	Demethylmenaquinone methyltransferase		411684.HPDFL43_19912	4.1e-105	339.5				bactNOG[38]	08ZJK@bactNOG,11NZB@NOG,18BBH@proNOG	08ZJK|1.02597612627e-73|250.454071045	S	methyltransferase
Scaffold_4	BLJAPNOD_00355	arnE_1	4-amino-4-deoxy-L-arabinose-phosphoundecaprenol flippase subunit ArnE		742159.HMPREF0004_0537	1.1e-24	76.2				bactNOG[38]	07F7Z@bactNOG,0BH9U@bproNOG,0ZIM2@NOG,17SEZ@proNOG	07F7Z|2.59068778238e-27|98.169670105	S	EamA-like transporter family
Scaffold_4	BLJAPNOD_00356		hypothetical protein
Scaffold_4	BLJAPNOD_00357		hypothetical protein		266834.SMc00377	6e-135	441.6				bactNOG[38]	01Y0P@aproNOG,05DST@bactNOG,0XQ8Y@NOG,1740B@proNOG	05DST|5.32282169491e-77|262.448883057	K	XRE family Transcriptional regulator
Scaffold_4	BLJAPNOD_00358		hypothetical protein
Scaffold_4	BLJAPNOD_00359	gfo_1	Glucose--fructose oxidoreductase		756272.Plabr_0397	5.2e-81	261.4				bactNOG[38]	07STU@bactNOG,0XQBD@NOG,154GH@plaNOG	07STU|5.01967789367e-91|308.56362915	S	oxidoreductase
Scaffold_4	BLJAPNOD_00360	yhdN_2	General stress protein 69		266834.SMc00374	6.8e-180	588	MOCA		map00051,map00363,map00591,map00625,map00650,map01100,map01120	bactNOG[38]	01TZK@aproNOG,05CPC@bactNOG,16QFE@proNOG,COG0667@NOG	01TZK|7.75611126914e-157|524.218505859	C	Aldo keto reductase
Scaffold_4	BLJAPNOD_00361		hypothetical protein		311403.Arad_0454	1.1e-53	175.4				bactNOG[38]	01ZPI@aproNOG,05KEC@bactNOG,11W94@NOG,17C42@proNOG	05KEC|2.34634053452e-41|144.917938232	S	gCN5-related N-acetyltransferase
Scaffold_4	BLJAPNOD_00362	pgrR_2	HTH-type transcriptional regulator PgrR		266834.SMc00370	1.1e-166	548.7				bactNOG[38]	01RB2@aproNOG,05EQ2@bactNOG,0XRUN@NOG,174XS@proNOG	05EQ2|9.57107996731e-124|415.076202393	K	LysR family Transcriptional regulator
Scaffold_4	BLJAPNOD_00363	yhdN_3	General stress protein 69		1005048.CFU_4190	5e-141	460.6			map00051,map00363,map00591,map00625,map00650,map01100,map01120	bactNOG[38]	05CPC@bactNOG,0B7WR@bproNOG,16RUJ@proNOG,COG0667@NOG	0B7WR|1.48319535509e-152|510.190612793	C	aldo keto reductase
Scaffold_4	BLJAPNOD_00364		hypothetical protein		311403.Arad_0447	1.2e-63	202.5				bactNOG[38]	023UP@aproNOG,065K1@bactNOG,0XU7D@NOG,17P3N@proNOG	065K1|1.08585336503e-46|161.202468872	S	NA
Scaffold_4	BLJAPNOD_00365	pheT	Phenylalanine--tRNA ligase beta subunit		1117943.SFHH103_03864	0	1600.6	PHET	GO:0003674,GO:0003824,GO:0004812,GO:0004826,GO:0005575,GO:0005618,GO:0005622,GO:0005623,GO:0005737,GO:0005886,GO:0006082,GO:0006139,GO:0006399,GO:0006412,GO:0006418,GO:0006432,GO:0006520,GO:0006725,GO:0006807,GO:0008150,GO:0008152,GO:0009058,GO:0009059,GO:0009987,GO:0010467,GO:0016020,GO:0016070,GO:0016874,GO:0016875,GO:0016876,GO:0019538,GO:0019752,GO:0030312,GO:0034641,GO:0034645,GO:0034660,GO:…	map00970	bactNOG[38]	01QNI@aproNOG,05C6A@bactNOG,16Q23@proNOG,COG0072@NOG,COG0073@NOG	05C6A|2.98589322535e-284|948.249450684	J	phenylalanyl-tRNA synthetase (beta subunit)
Scaffold_4	BLJAPNOD_00366	pheS	Phenylalanine--tRNA ligase alpha subunit		266834.SMc00365	7.1e-236	778.3	PHES	GO:0003674,GO:0003824,GO:0004812,GO:0004826,GO:0005575,GO:0005622,GO:0005623,GO:0005737,GO:0006082,GO:0006139,GO:0006399,GO:0006412,GO:0006418,GO:0006432,GO:0006520,GO:0006725,GO:0006807,GO:0008150,GO:0008152,GO:0009058,GO:0009059,GO:0009987,GO:0010467,GO:0016070,GO:0016874,GO:0016875,GO:0016876,GO:0019538,GO:0019752,GO:0034641,GO:0034645,GO:0034660,GO:0043038,GO:0043039,GO:0043170,GO:0043436,GO:…	map00970	bactNOG[38]	01RPH@aproNOG,05CSS@bactNOG,16Q8Y@proNOG,COG0016@NOG	05CSS|8.93521023459e-146|489.222076416	J	phenylalanyl-tRNA synthetase (alpha subunit)
Scaffold_4	BLJAPNOD_00367		hypothetical protein		176299.Atu0257	1.1e-73	236.5				bactNOG[38]	01Z60@aproNOG,05GZZ@bactNOG,11QUA@NOG,17DPV@proNOG	05GZZ|3.36432118098e-91|308.272064209	S	NA
Scaffold_4	BLJAPNOD_00368	rplT	50S ribosomal protein L20		266834.SMc00364	2e-83	273.6	RPLT	GO:0000027,GO:0000900,GO:0003674,GO:0003676,GO:0003735,GO:0005198,GO:0005488,GO:0005575,GO:0005622,GO:0005623,GO:0005737,GO:0005829,GO:0005840,GO:0005886,GO:0006412,GO:0006417,GO:0006996,GO:0008150,GO:0008152,GO:0009058,GO:0009059,GO:0009889,GO:0009890,GO:0009892,GO:0009987,GO:0010467,GO:0010468,GO:0010556,GO:0010558,GO:0010605,GO:0010608,GO:0015934,GO:0016020,GO:0016043,GO:0017148,GO:0019222,GO:…	map03010	bactNOG[38]	01Y3E@aproNOG,08YZX@bactNOG,17C2Z@proNOG,COG0292@NOG	08YZX|2.28748953635e-58|201.314620972	J	Binds directly to 23S ribosomal RNA and is necessary for the in vitro assembly process of the 50S ribosomal subunit. It is not involved in the protein synthesizing functions of that subunit (By similarity)
Scaffold_4	BLJAPNOD_00369	rpmI	50S ribosomal protein L35		266834.SMc00363	1.9e-42	135	RPMI		map03010	bactNOG[38]	021NH@aproNOG,082BR@bactNOG,16WR4@proNOG,COG0291@NOG	082BR|5.21573805361e-32|114.471244812	J	50S ribosomal protein L35
Scaffold_4	BLJAPNOD_00370	phoQ_1	Sensor protein PhoQ		394.NGR_c36240	4.8e-193	636.5	PHOQ	GO:0000155,GO:0000160,GO:0003674,GO:0003824,GO:0004672,GO:0004673,GO:0004871,GO:0004872,GO:0006464,GO:0006468,GO:0006793,GO:0006796,GO:0007154,GO:0007165,GO:0008150,GO:0008152,GO:0009987,GO:0016301,GO:0016310,GO:0016740,GO:0016772,GO:0016773,GO:0016775,GO:0019538,GO:0023014,GO:0023052,GO:0036211,GO:0038023,GO:0043170,GO:0043412,GO:0044237,GO:0044238,GO:0044260,GO:0044267,GO:0044699,GO:0044700,GO:…		bactNOG[38]	01SSC@aproNOG,05IFJ@bactNOG,16TDU@proNOG,COG0642@NOG	05IFJ|1.32803114613e-117|396.15234375	T	Histidine kinase
Scaffold_4	BLJAPNOD_00371	copR	Transcriptional activator protein CopR		1117943.SFHH103_03858	5.4e-124	401.6	DLTR	GO:0005575,GO:0005622,GO:0005623,GO:0005737,GO:0044424,GO:0044464	map02020	bactNOG[38]	01TZU@aproNOG,05XJC@bactNOG,11FPD@NOG,16RRH@proNOG	01TZU|6.75959635363e-102|342.429351807	T	Two component transcriptional regulator, winged helix family
Scaffold_4	BLJAPNOD_00372		hypothetical protein
Scaffold_4	BLJAPNOD_00373		hypothetical protein
Scaffold_4	BLJAPNOD_00374	infC	Translation initiation factor IF-3		394.NGR_c36200	1.1e-81	267.5	INFC	GO:0003674,GO:0003676,GO:0003723,GO:0003743,GO:0005488,GO:0005575,GO:0005622,GO:0005623,GO:0005737,GO:0005886,GO:0006412,GO:0006413,GO:0006950,GO:0008135,GO:0008150,GO:0008152,GO:0009058,GO:0009059,GO:0009266,GO:0009409,GO:0009628,GO:0009987,GO:0010467,GO:0016020,GO:0016043,GO:0019538,GO:0022411,GO:0032790,GO:0032984,GO:0032988,GO:0034645,GO:0040007,GO:0043021,GO:0043022,GO:0043170,GO:0043933,GO:…		bactNOG[38]	01VZ9@aproNOG,08UUX@bactNOG,179QV@proNOG,COG0290@NOG	08UUX|6.69722293448e-72|246.172912598	J	IF-3 binds to the 30S ribosomal subunit and shifts the equilibrum between 70S ribosomes and their 50S and 30S subunits in favor of the free subunits, thus enhancing the availability of 30S subunits on which protein synthesis initiation begins (By similarity)
Scaffold_4	BLJAPNOD_00375	menH	2-succinyl-6-hydroxy-2%2C4-cyclohexadiene-1-carboxylate synthase		394.NGR_c36190	1.2e-140	460.9	OCAR_4445	GO:0003674,GO:0003824,GO:0008150,GO:0008152,GO:0016787		bactNOG[38]	01SUQ@aproNOG,05KM2@bactNOG,16TP4@proNOG,COG0596@NOG	05KM2|2.14715849889e-107|361.043457031	S	Alpha beta hydrolase
Scaffold_4	BLJAPNOD_00376		hypothetical protein		366394.Smed_3481	4.5e-100	321.3				bactNOG[38]	01W0I@aproNOG,08TV4@bactNOG,179HP@proNOG,COG3672@NOG	08TV4|5.07460433863e-103|345.607666016	S	Pfam:DUF920
Scaffold_4	BLJAPNOD_00377		hypothetical protein		266834.SMc00359	2.8e-206	676.4	BFSE			bactNOG[38]	01RNJ@aproNOG,05DGS@bactNOG,16R1N@proNOG,COG1633@NOG	05DGS|3.8278540518e-165|551.867370605	S	Rubrerythrin
Scaffold_4	BLJAPNOD_00378		hypothetical protein		765698.Mesci_0798	4.7e-133	434.5	OCAR_4428			bactNOG[38]	01VNI@aproNOG,08N5D@bactNOG,119YV@NOG,173KT@proNOG	08N5D|4.45925332828e-107|360.099029541	S	Orthopoxvirus protein of unknown function (DUF830)
Scaffold_4	BLJAPNOD_00379	cfa_1	Cyclopropane-fatty-acyl-phospholipid synthase		366394.Smed_3479	1.6e-266	879.6	CFA			bactNOG[38]	01R1H@aproNOG,05CV9@bactNOG,16PK5@proNOG,COG2230@NOG	05CV9|1.01394731753e-142|480.11831665	M	cyclopropane-fatty-acyl-phospholipid synthase
Scaffold_4	BLJAPNOD_00380	efp	Elongation factor P		366394.Smed_3478	4.7e-121	397.9	EFP	GO:0003674,GO:0003676,GO:0003723,GO:0003746,GO:0005488,GO:0005575,GO:0005622,GO:0005623,GO:0005737,GO:0006412,GO:0006414,GO:0008135,GO:0008150,GO:0008152,GO:0009058,GO:0009059,GO:0009987,GO:0010467,GO:0019538,GO:0034645,GO:0043170,GO:0044237,GO:0044238,GO:0044249,GO:0044260,GO:0044267,GO:0044424,GO:0044464,GO:0071704,GO:0097159,GO:1901363,GO:1901576		bactNOG[38]	01S4X@aproNOG,05DRH@bactNOG,16QQZ@proNOG,COG0231@NOG	05DRH|7.71309611237e-67|227.486526489	J	Involved in peptide bond synthesis. Stimulates efficient translation and peptide-bond synthesis on native or reconstituted 70S ribosomes in vitro. Probably functions indirectly by altering the affinity of the ribosome for aminoacyl-tRNA, thus increasing their reactivity as acceptors for peptidyl transferase (By similarity)
Scaffold_4	BLJAPNOD_00381	epmA	Elongation factor P--(R)-beta-lysine ligase		311402.Avi_6025	6.6e-191	622.9			map00970	bactNOG[38]	02DFE@aproNOG,08EBA@bactNOG,170K4@proNOG,COG2269@NOG	08EBA|8.82160081656e-178|593.574890137	J	tRNA synthetase, class II (D, K and N)
Scaffold_4	BLJAPNOD_00382	kamA	L-lysine 2%2C3-aminomutase		1117943.SFHH103_03848	4.6e-204	669.3	KAMA	GO:0003674,GO:0003824,GO:0005488,GO:0006082,GO:0006520,GO:0006553,GO:0006554,GO:0006807,GO:0008150,GO:0008152,GO:0009056,GO:0009063,GO:0009066,GO:0009068,GO:0009987,GO:0016054,GO:0016853,GO:0016866,GO:0016869,GO:0019477,GO:0019752,GO:0043436,GO:0044237,GO:0044238,GO:0044248,GO:0044281,GO:0044282,GO:0044710,GO:0044712,GO:0046395,GO:0046440,GO:0050066,GO:0051536,GO:0051539,GO:0051540,GO:0070283,GO:…	map00310	bactNOG[38]	01T5W@aproNOG,05CK3@bactNOG,16QVY@proNOG,COG1509@NOG	01T5W|3.37547159917e-160|535.799682617	E	Lysine 2,3-aminomutase YodO family protein
Scaffold_4	BLJAPNOD_00383	sigJ_1	ECF RNA polymerase sigma factor SigJ		392499.Swit_4102	4.5e-113	371.1	BMUL_0020			bactNOG[38]	01SZ1@aproNOG,05DGB@bactNOG,173X3@proNOG,COG1595@NOG	05DGB|8.64807561494e-101|339.982513428	K	RNA polymerase
Scaffold_4	BLJAPNOD_00384		putative multidrug-efflux transporter		641118.OINT_2000243	1.4e-150	494.5	RV1634	GO:0003674,GO:0005215,GO:0005575,GO:0005623,GO:0005886,GO:0006810,GO:0008150,GO:0009987,GO:0015562,GO:0015893,GO:0016020,GO:0022857,GO:0042221,GO:0042493,GO:0042891,GO:0044464,GO:0044699,GO:0044763,GO:0044765,GO:0050896,GO:0051179,GO:0051234,GO:0055085,GO:0071944,GO:1901998		bactNOG[38]	01VEE@aproNOG,06MYB@bactNOG,0XRIB@NOG,16SH8@proNOG	06MYB|7.75737758441e-158|528.571166992	G	Major Facilitator superfamily
Scaffold_4	BLJAPNOD_00385		hypothetical protein		1117943.SFHH103_02564	3.7e-116	380.8	TCMP		map00340,map00350,map00624,map01120	bactNOG[38]	08PI2@bactNOG,179GX@proNOG,COG3315@NOG	08PI2|1.41773719992e-87|296.515777588	Q	O-Methyltransferase
Scaffold_4	BLJAPNOD_00386	yiaD_1	putative lipoprotein YiaD		266834.SMc00354	1.4e-132	434.8	YIAD	GO:0005575,GO:0005623,GO:0005886,GO:0009279,GO:0016020,GO:0019867,GO:0030312,GO:0030313,GO:0031975,GO:0044462,GO:0044464,GO:0071944	map02030,map02040	bactNOG[38]	01YW9@aproNOG,08ZG0@bactNOG,17A17@proNOG,COG2885@NOG	08ZG0|7.25725067538e-55|189.792144775	M	Ompa motb domain protein
Scaffold_4	BLJAPNOD_00387		hypothetical protein		394.NGR_c36110	1.2e-121	394.5	EXOD	GO:0005575,GO:0005623,GO:0005886,GO:0016020,GO:0044464,GO:0071944		bactNOG[38]	01WHD@aproNOG,08TPP@bactNOG,179EQ@proNOG,COG3932@NOG	08TPP|7.99569086796e-89|299.328216553	S	exopolysaccharide synthesis
Scaffold_4	BLJAPNOD_00388		hypothetical protein		395492.Rleg2_2707	2e-24	76.2				bactNOG[38]	028GK@aproNOG,064DP@bactNOG,126ZE@NOG,17KG4@proNOG	064DP|5.01241813764e-20|74.9220581055	S	Antibiotic biosynthesis monooxygenase
Scaffold_4	BLJAPNOD_00389	aphA_1	Acetylpolyamine aminohydrolase		1117943.SFHH103_03845	1.8e-205	675.1	APHA	GO:0003674,GO:0003824,GO:0006576,GO:0006595,GO:0006598,GO:0006807,GO:0008150,GO:0008152,GO:0009056,GO:0009308,GO:0009310,GO:0009987,GO:0016787,GO:0034641,GO:0042402,GO:0044106,GO:0044237,GO:0044248,GO:0071704,GO:1901564,GO:1901565,GO:1901575		bactNOG[38]	01RQ0@aproNOG,067B5@bactNOG,16S54@proNOG,COG0123@NOG	067B5|1.46228978385e-139|469.281341553	B, Q	Histone deacetylase superfamily protein
Scaffold_4	BLJAPNOD_00390	ttr	Acetyltransferase		216596.RL0257	4.8e-91	297.1	TTR	GO:0003674,GO:0003824,GO:0008080,GO:0008150,GO:0008152,GO:0009636,GO:0016407,GO:0016410,GO:0016740,GO:0016746,GO:0016747,GO:0042221,GO:0050896	map00350,map00362,map00627,map00642,map00903,map01120	bactNOG[38]	02056@aproNOG,05N05@bactNOG,17C5T@proNOG,COG0454@NOG	05N05|2.35247349024e-67|228.504333496	K	gCN5-related N-acetyltransferase
Scaffold_4	BLJAPNOD_00391	sutR_1	HTH-type transcriptional regulator SutR		1117943.SFHH103_03842	5.4e-111	361				bactNOG[38]	01Y6Q@aproNOG,08KHV@bactNOG,1766S@proNOG,COG1396@NOG	08KHV|4.18562360865e-72|246.393081665	K	Transcriptional regulator
Scaffold_4	BLJAPNOD_00392	ycaD_1	putative MFS-type transporter YcaD		394.NGR_c36070	5.1e-219	715.5				bactNOG[38]	0257N@aproNOG,06NR5@bactNOG,0YEG0@NOG,17WNF@proNOG	06NR5|9.55664564669e-216|719.403320312	G	major facilitator superfamily
Scaffold_4	BLJAPNOD_00393	lepA	Elongation factor 4		366394.Smed_3469	0	1336.1	LEPA	GO:0000166,GO:0001882,GO:0001883,GO:0003674,GO:0003676,GO:0003723,GO:0003746,GO:0003824,GO:0003924,GO:0005488,GO:0005525,GO:0005575,GO:0005622,GO:0005623,GO:0005737,GO:0005829,GO:0005886,GO:0006139,GO:0006152,GO:0006163,GO:0006184,GO:0006195,GO:0006412,GO:0006414,GO:0006725,GO:0006753,GO:0006793,GO:0006796,GO:0006807,GO:0006950,GO:0006970,GO:0008135,GO:0008150,GO:0008152,GO:0009056,GO:0009058,GO:…	map05134	bactNOG[38]	01QS9@aproNOG,05C4S@bactNOG,16PGF@proNOG,COG0481@NOG	05C4S|1.81607295913e-305|1016.85900879	M	Required for accurate and efficient protein synthesis under certain stress conditions. May act as a fidelity factor of the translation reaction, by catalyzing a one-codon backward translocation of tRNAs on improperly translocated ribosomes. Back- translocation proceeds from a post-translocation (POST) complex to a pre-translocation (PRE) complex, thus giving elongation factor G a second chance to…
Scaffold_4	BLJAPNOD_00394		hypothetical protein		394.NGR_c36010	3.9e-84	271.3				bactNOG[38]	022NR@aproNOG,08W8F@bactNOG,11JSS@NOG,17AQN@proNOG	08W8F|1.12751326479e-58|201.964401245	S	Acetyltransferase GNAT Family
Scaffold_4	BLJAPNOD_00395	maa	Maltose O-acetyltransferase		491916.RHECIAT_CH0000279	6.7e-99	321	MAA		map00350,map00362,map00627,map00642,map00903,map01120	bactNOG[38]	01XJS@aproNOG,08UW5@bactNOG,16QW1@proNOG,COG0110@NOG	01XJS|4.16617084266e-83|280.635131836	S	maltose O-acetyltransferase
Scaffold_4	BLJAPNOD_00396		hypothetical protein		1117943.SFHH103_03834	5.2e-82	264.1				bactNOG[38]	01Y8S@aproNOG,05H9V@bactNOG,17AW7@proNOG,COG3791@NOG	05H9V|4.3939412859e-63|214.499649048	S	Glutathione-dependent formaldehyde-activating
Scaffold_4	BLJAPNOD_00397		hypothetical protein		1050720.Agau_C101367	4.7e-94	309.7	SCLAV_4952		map00230,map00983,map01100	bactNOG[38]	01XJV@aproNOG,089BK@bactNOG,17B6M@proNOG,COG0518@NOG	089BK|1.57078919337e-75|257.739593506	F	Glutamine amido-transferase
Scaffold_4	BLJAPNOD_00398	rnk	Regulator of nucleoside diphosphate kinase		639283.Snov_2945	1.5e-42	133.4				bactNOG[38]	020AH@aproNOG,085T3@bactNOG,16X0P@proNOG,COG0782@NOG	085T3|4.13245982845e-46|159.195632935	K	GreA GreB family elongation factor
Scaffold_4	BLJAPNOD_00399	yqjF_2	Inner membrane protein YqjF		1117943.SFHH103_03833	8.5e-89	286				bactNOG[38]	01YC5@aproNOG,05H0G@bactNOG,17DAC@proNOG,COG2259@NOG	05H0G|3.87533547402e-55|189.101165771	S	Membrane
Scaffold_4	BLJAPNOD_00400		hypothetical protein		394.NGR_c35970	8.6e-60	192.8				bactNOG[38]	0201F@aproNOG,05K75@bactNOG,17FQE@proNOG,COG3526@NOG	05K75|1.89056010452e-52|181.675949097	O	selenoprotein
Scaffold_4	BLJAPNOD_00401	yqaA	Inner membrane protein YqaA		1117943.SFHH103_03831	8.8e-57	185.1	YQAA	GO:0005575,GO:0005623,GO:0005886,GO:0006928,GO:0008150,GO:0009987,GO:0016020,GO:0044464,GO:0044699,GO:0044763,GO:0071944		bactNOG[38]	01YJ9@aproNOG,05W39@bactNOG,17JP8@proNOG,COG1238@NOG	05W39|3.56155732531e-37|131.633834839	S	Membrane
Scaffold_4	BLJAPNOD_00402	rnd_1	Ribonuclease D		394.NGR_c35950	8.8e-131	428.3	RND			bactNOG[38]	01QKC@aproNOG,06AHI@bactNOG,16SZW@proNOG,COG0349@NOG	06AHI|4.16112987287e-91|307.58001709	J	3-5 exonuclease
Scaffold_4	BLJAPNOD_00403		hypothetical protein
Scaffold_4	BLJAPNOD_00404		Hydroxypyruvate reductase		266834.SMc00340	2.1e-193	631.7				bactNOG[38]	01VFH@aproNOG,073G4@bactNOG,16QNI@proNOG,COG0111@NOG	073G4|3.96021714445e-175|584.815063477	E, H	d-isomer specific 2-hydroxyacid dehydrogenase, nad-binding
Scaffold_4	BLJAPNOD_00405	cyaA_2	Adenylate cyclase 1		366394.Smed_3462	0	1107.7			map00230,map04113	bactNOG[38]	02DCK@aproNOG,08E7R@bactNOG,170GU@proNOG,COG0840@NOG	08E7R|2.35976127832e-318|1059.69970703	T	CYCc
Scaffold_4	BLJAPNOD_00406		hypothetical protein		394.NGR_c19700	3.2e-125	408	CYAJ		map00230,map04113	bactNOG[38]	01XIA@aproNOG,081MP@bactNOG,11JQV@NOG,179XT@proNOG	081MP|2.30093681551e-118|398.714416504	T	Adenylate Guanylate cyclase
Scaffold_4	BLJAPNOD_00408	glmM_1	Phosphoglucosamine mutase		216596.RL3674	4.6e-197	651.3	MANC		map00051,map00520,map01100,map01110	bactNOG[38]	01RD0@aproNOG,05CJT@bactNOG,16PHF@proNOG,COG0662@NOG,COG0836@NOG,COG1109@NOG	05CJT|2.03749107066e-193|648.16784668	M	Mannose-1-phosphate guanylyltransferase
Scaffold_4	BLJAPNOD_00409		hypothetical protein
Scaffold_4	BLJAPNOD_00410		hypothetical protein
Scaffold_4	BLJAPNOD_00411		hypothetical protein		394.NGR_c35890	3.4e-49	156				bactNOG[38]	022J3@aproNOG,05VRN@bactNOG,126U7@NOG,17N78@proNOG	05VRN|6.32044508523e-43|147.951705933	S	NA
Scaffold_4	BLJAPNOD_00412		hypothetical protein
Scaffold_4	BLJAPNOD_00413		hypothetical protein
Scaffold_4	BLJAPNOD_00414	rpsA	30S ribosomal protein S1		266834.SMc00335	0	1212.8	RPSA	GO:0003674,GO:0003676,GO:0003723,GO:0003729,GO:0003735,GO:0005198,GO:0005488,GO:0005575,GO:0005622,GO:0005623,GO:0005737,GO:0005829,GO:0005840,GO:0006412,GO:0006417,GO:0008150,GO:0008152,GO:0009058,GO:0009059,GO:0009889,GO:0009890,GO:0009892,GO:0009987,GO:0010467,GO:0010468,GO:0010556,GO:0010558,GO:0010605,GO:0010608,GO:0015935,GO:0016020,GO:0017148,GO:0019222,GO:0019538,GO:0022626,GO:0022627,GO:…	map00900,map01100,map01110,map03010	bactNOG[38]	01QN1@aproNOG,05CAV@bactNOG,16QAF@proNOG,COG0539@NOG	01QN1|6.98281739404e-286|951.938171387	J	thus facilitating recognition of the initiation point. It is needed to translate mRNA with a short Shine-Dalgarno (SD) purine-rich sequence (By similarity)
Scaffold_4	BLJAPNOD_00415	cmk	Cytidylate kinase		1117943.SFHH103_03821	1e-118	390.5	CMK	GO:0003674,GO:0003824,GO:0004127,GO:0005575,GO:0005622,GO:0005623,GO:0005737,GO:0006139,GO:0006725,GO:0006753,GO:0006793,GO:0006796,GO:0006807,GO:0008150,GO:0008152,GO:0009117,GO:0009987,GO:0015949,GO:0016301,GO:0016310,GO:0016740,GO:0016772,GO:0019201,GO:0019205,GO:0019637,GO:0034641,GO:0040007,GO:0044237,GO:0044238,GO:0044281,GO:0044424,GO:0044464,GO:0044710,GO:0046483,GO:0046939,GO:0055086,GO:…	map00240,map00410,map00770,map01100,map01110	bactNOG[38]	01W0R@aproNOG,05CAT@bactNOG,16QJ6@proNOG,COG0283@NOG	05CAT|3.53463832945e-83|283.456695557	F	Cytidine monophosphate kinase
Scaffold_4	BLJAPNOD_00416		hypothetical protein		395492.Rleg2_2227	2.6e-98	318.6				bactNOG[38]	0270D@aproNOG,08H14@bactNOG,0ZTCI@NOG,17ESG@proNOG	08H14|9.88776800791e-90|303.510101318	S	NA
Scaffold_4	BLJAPNOD_00417	aroA_1	3-phosphoshikimate 1-carboxyvinyltransferase		394.NGR_c35830	7.7e-227	749.9	AROA	GO:0003674,GO:0003824,GO:0005575,GO:0005622,GO:0005623,GO:0005737,GO:0008150,GO:0008152,GO:0044424,GO:0044464	map00400,map00401,map01100,map01110,map01230	bactNOG[38]	01R3P@aproNOG,05CMY@bactNOG,16Q0F@proNOG,COG0128@NOG	05CMY|2.17695208466e-159|535.909118652	E	5-enolpyruvylshikimate-3-phosphate synthase
Scaffold_4	BLJAPNOD_00418		hypothetical protein		311403.Arad_0145	8.2e-58	185	OCAR_4466			bactNOG[38]	061NV@bactNOG,COG4530@NOG	061NV|1.18919272363e-44|154.545593262	S	Protein of unknown function (FYDLN_acid)
Scaffold_4	BLJAPNOD_00420		hypothetical protein		159087.Daro_3643	6.5e-55	174.3				bactNOG[38]	06105@bactNOG,11YJV@NOG,17PJV@proNOG	06105|1.77637572227e-66|226.815322876	S	NA
Scaffold_4	BLJAPNOD_00421		hypothetical protein		156578.ATW7_01615	1.4e-64	206.2				bactNOG[38]	06D31@bactNOG,0R52A@gproNOG,126J8@NOG,17TBX@proNOG	06D31|1.20222164991e-59|204.285430908	S	NA
Scaffold_4	BLJAPNOD_00422		hypothetical protein		266835.mll2895	1e-99	323.8				bactNOG[38]	025E6@aproNOG,08TZ0@bactNOG,0Z3TK@NOG,177QK@proNOG	08TZ0|1.54935143413e-125|421.672149658	S	Protein of unknown function (DUF1625)
Scaffold_4	BLJAPNOD_00423		hypothetical protein		394.NGR_c35800	1.7e-124	407.8				bactNOG[38]	01WSR@aproNOG,07B04@bactNOG,173MT@proNOG,COG1434@NOG	07B04|1.67511490125e-93|315.510314941	S	DUF218 domain
Scaffold_4	BLJAPNOD_00424		hypothetical protein		1117943.SFHH103_03815	2.3e-114	375.9	YADS	GO:0005575,GO:0005623,GO:0005886,GO:0016020,GO:0044464,GO:0071944		bactNOG[38]	01X1Y@aproNOG,05EN6@bactNOG,16SBD@proNOG,COG2860@NOG	05EN6|2.56799864198e-68|233.160751343	S	Membrane
Scaffold_4	BLJAPNOD_00425	perR	Peroxide operon regulator		1117943.SFHH103_03814	2.5e-87	283.2	IRR			bactNOG[38]	01Y11@aproNOG,07Z4V@bactNOG,17CHS@proNOG,COG0735@NOG	07Z4V|7.24182108454e-70|238.890258789	K	regulator (Fur) family
Scaffold_4	BLJAPNOD_00426	fabA	3-hydroxydecanoyl-[acyl-carrier-protein] dehydratase		861208.AGROH133_03089	1.8e-117	384.3	FABA	GO:0003674,GO:0003824,GO:0005575,GO:0005622,GO:0005623,GO:0005737,GO:0006082,GO:0006629,GO:0006631,GO:0006633,GO:0008150,GO:0008152,GO:0008610,GO:0008693,GO:0009058,GO:0009987,GO:0016053,GO:0016829,GO:0016835,GO:0016836,GO:0019171,GO:0019752,GO:0032787,GO:0043436,GO:0044237,GO:0044238,GO:0044249,GO:0044255,GO:0044281,GO:0044283,GO:0044424,GO:0044464,GO:0044710,GO:0044711,GO:0046394,GO:0071704,GO:…	map00061,map01100	bactNOG[38]	01W3T@aproNOG,08RKI@bactNOG,177RS@proNOG,COG0764@NOG	08RKI|3.11887726585e-79|270.163635254	I	Necessary for the introduction of cis unsaturation into fatty acids. Catalyzes the dehydration of (3R)-3-hydroxydecanoyl- ACP to E-(2)-decenoyl-ACP and then its isomerization to Z-(3)- decenoyl-ACP. Can catalyze the dehydratase reaction for beta- hydroxyacyl-ACPs with saturated chain lengths up to 16 0, being most active on intermediate chain length (By similarity)
Scaffold_4	BLJAPNOD_00427	fabB	3-oxoacyl-[acyl-carrier-protein] synthase 1		582744.Msip34_0872	1.9e-163	534.3	FABB	GO:0003674,GO:0003824,GO:0004312,GO:0004315,GO:0005575,GO:0005622,GO:0005623,GO:0005737,GO:0005829,GO:0006082,GO:0006629,GO:0006631,GO:0006633,GO:0008150,GO:0008152,GO:0008610,GO:0009058,GO:0009987,GO:0016053,GO:0016740,GO:0016746,GO:0016747,GO:0019752,GO:0032787,GO:0043436,GO:0044237,GO:0044238,GO:0044249,GO:0044255,GO:0044281,GO:0044283,GO:0044424,GO:0044444,GO:0044464,GO:0044710,GO:0044711,GO:…	map00061,map00780,map01100	bactNOG[38]	05C0Q@bactNOG,0BA5V@bproNOG,16PUQ@proNOG,COG0304@NOG	0BA5V|2.23893739674e-192|642.267272949	I	synthase
Scaffold_4	BLJAPNOD_00428	fabI_1	Enoyl-[acyl-carrier-protein] reductase [NADH] FabI		366394.Smed_3448	2.1e-167	551	FABI	GO:0003674,GO:0003824,GO:0004312,GO:0004318,GO:0005575,GO:0005623,GO:0005886,GO:0006082,GO:0006461,GO:0006629,GO:0006631,GO:0006633,GO:0006766,GO:0006767,GO:0006768,GO:0006790,GO:0006807,GO:0008150,GO:0008152,GO:0008610,GO:0009058,GO:0009102,GO:0009110,GO:0009987,GO:0016020,GO:0016043,GO:0016053,GO:0016491,GO:0016627,GO:0016628,GO:0016740,GO:0016746,GO:0016747,GO:0018130,GO:0019752,GO:0022607,GO:…	map00061,map00780,map01100	bactNOG[38]	01R2P@aproNOG,05CSJ@bactNOG,16PM1@proNOG,COG0623@NOG	05CSJ|4.44545240612e-90|305.332733154	I	Enoyl- acyl-carrier-protein reductase NADH
Scaffold_4	BLJAPNOD_00429		hypothetical protein
Scaffold_4	BLJAPNOD_00430	rsmC	Ribosomal RNA small subunit methyltransferase C		1117943.SFHH103_03808	5.1e-205	671.9	RSMC	GO:0000154,GO:0001510,GO:0003674,GO:0003824,GO:0005575,GO:0005622,GO:0005623,GO:0005737,GO:0006139,GO:0006364,GO:0006396,GO:0006725,GO:0006807,GO:0008150,GO:0008152,GO:0008168,GO:0008170,GO:0008173,GO:0008649,GO:0008757,GO:0008990,GO:0009451,GO:0009987,GO:0010467,GO:0016070,GO:0016072,GO:0016435,GO:0016740,GO:0016741,GO:0022613,GO:0031167,GO:0032259,GO:0034470,GO:0034641,GO:0034660,GO:0042254,GO:…		bactNOG[38]	02DSI@aproNOG,07VE0@bactNOG,171HB@proNOG,COG2813@NOG	07VE0|4.86181522911e-98|331.514587402	J	Methyltransferase
Scaffold_4	BLJAPNOD_00431	pnp	Polyribonucleotide nucleotidyltransferase		394.NGR_c35730	0	1497.3	PNP	GO:0000166,GO:0000175,GO:0003674,GO:0003676,GO:0003723,GO:0003729,GO:0003824,GO:0004518,GO:0004527,GO:0004532,GO:0004540,GO:0004654,GO:0005488,GO:0005575,GO:0005618,GO:0005622,GO:0005623,GO:0005737,GO:0005829,GO:0005886,GO:0006139,GO:0006401,GO:0006402,GO:0006725,GO:0006807,GO:0008150,GO:0008152,GO:0008408,GO:0009056,GO:0009057,GO:0009987,GO:0016020,GO:0016070,GO:0016071,GO:0016740,GO:0016772,GO:…	map00230,map00240,map03018	bactNOG[38]	01QTS@aproNOG,05C62@bactNOG,16PVS@proNOG,COG1185@NOG	05C62|0.0|1144.66442871	J	Involved in mRNA degradation. Hydrolyzes single-stranded polyribonucleotides processively in the 3'- to 5'-direction (By similarity)
Scaffold_4	BLJAPNOD_00432	rpsO	30S ribosomal protein S15		266834.SMc00323	5.9e-53	172.6	RPSO	GO:0003674,GO:0003676,GO:0003723,GO:0003735,GO:0005198,GO:0005488,GO:0005575,GO:0005622,GO:0005623,GO:0005737,GO:0005829,GO:0005840,GO:0005886,GO:0006139,GO:0006378,GO:0006396,GO:0006397,GO:0006412,GO:0006725,GO:0006807,GO:0008150,GO:0008152,GO:0009058,GO:0009059,GO:0009987,GO:0010467,GO:0015935,GO:0016020,GO:0016070,GO:0016071,GO:0019538,GO:0019843,GO:0022626,GO:0022627,GO:0030529,GO:0031123,GO:…	map03010	bactNOG[38]	01ZWA@aproNOG,05K77@bactNOG,17FJ8@proNOG,COG0184@NOG	05K77|5.0778283983e-42|144.918106079	J	Forms an intersubunit bridge (bridge B4) with the 23S rRNA of the 50S subunit in the ribosome (By similarity)
Scaffold_4	BLJAPNOD_00433		hypothetical protein
Scaffold_4	BLJAPNOD_00434		Blue-light-activated histidine kinase		1117943.SFHH103_03805	1.8e-246	809.3				bactNOG[38]	01UD7@aproNOG,08MMT@bactNOG,1777I@proNOG,COG3920@NOG	08MMT|1.77240073645e-195|653.384094238	T	Histidine kinase
Scaffold_4	BLJAPNOD_00435	truB	tRNA pseudouridine synthase B		394.NGR_c35700	1.9e-190	628.4	TRUB	GO:0001522,GO:0003674,GO:0003824,GO:0005575,GO:0005618,GO:0005623,GO:0006139,GO:0006396,GO:0006399,GO:0006400,GO:0006725,GO:0006807,GO:0008033,GO:0008150,GO:0008152,GO:0009451,GO:0009982,GO:0009987,GO:0010467,GO:0016070,GO:0016853,GO:0016866,GO:0030312,GO:0034470,GO:0034641,GO:0034660,GO:0043170,GO:0043412,GO:0044237,GO:0044238,GO:0044260,GO:0044464,GO:0046483,GO:0071704,GO:0071944,GO:0090304,GO:…		bactNOG[38]	01RX2@aproNOG,05D0T@bactNOG,16QHM@proNOG,COG0130@NOG	05D0T|4.99078459053e-107|361.760559082	J	Responsible for synthesis of pseudouridine from uracil- 55 in the psi GC loop of transfer RNAs (By similarity)
Scaffold_4	BLJAPNOD_00436	rbfA	Ribosome-binding factor A		394.NGR_c35690	3.7e-78	253.1	RBFA	GO:0005575,GO:0005622,GO:0005623,GO:0005737,GO:0044424,GO:0044464		bactNOG[38]	0208H@aproNOG,07ZGG@bactNOG,16W4E@proNOG,COG0858@NOG	07ZGG|1.83065849498e-52|179.936203003	J	Associates with free 30S ribosomal subunits (but not with 30S subunits that are part of 70S ribosomes or polysomes). Essential for efficient processing of 16S rRNA. May interact with the 5'-terminal helix region of 16S rRNA (By similarity)
Scaffold_4	BLJAPNOD_00437	infB	Translation initiation factor IF-2		394.NGR_c35680	0	1613.6	INFB	GO:0003674,GO:0003676,GO:0003723,GO:0003743,GO:0005488,GO:0005575,GO:0005576,GO:0005618,GO:0005622,GO:0005623,GO:0005737,GO:0005886,GO:0006412,GO:0006413,GO:0008135,GO:0008150,GO:0008152,GO:0009058,GO:0009059,GO:0009987,GO:0010467,GO:0016020,GO:0019538,GO:0030312,GO:0034645,GO:0040007,GO:0043170,GO:0044237,GO:0044238,GO:0044249,GO:0044260,GO:0044267,GO:0044424,GO:0044464,GO:0071704,GO:0071944,GO:…		bactNOG[38]	07QHU@bactNOG,COG0532@NOG	07QHU|3.26343944089e-291|970.630310059	J	One of the essential components for the initiation of protein synthesis. Protects formylmethionyl-tRNA from spontaneous hydrolysis and promotes its binding to the 30S ribosomal subunits. Also involved in the hydrolysis of GTP during the formation of the 70S ribosomal complex (By similarity)
Scaffold_4	BLJAPNOD_00438		hypothetical protein		394.NGR_c35670	1.5e-130	426.7	YLXRQ			bactNOG[38]	01ZM5@aproNOG,07RKK@bactNOG,17GST@proNOG,COG2740@NOG	07RKK|2.03997315253e-73|249.741744995	K	Ribosomal protein L7AE
Scaffold_4	BLJAPNOD_00439		hypothetical protein		1117943.SFHH103_03800	0	1090.3	NUSA	GO:0003674,GO:0003676,GO:0003723,GO:0005488,GO:0005575,GO:0005618,GO:0005622,GO:0005623,GO:0005737,GO:0005829,GO:0005886,GO:0006139,GO:0006351,GO:0006353,GO:0006355,GO:0006725,GO:0006807,GO:0008150,GO:0008152,GO:0009058,GO:0009059,GO:0009889,GO:0009987,GO:0010467,GO:0010468,GO:0010556,GO:0016020,GO:0016070,GO:0018130,GO:0019219,GO:0019222,GO:0019438,GO:0030312,GO:0031323,GO:0031326,GO:0031554,GO:…		bactNOG[38]	01QBK@aproNOG,05CHV@bactNOG,16PGE@proNOG,COG0195@NOG	05CHV|8.7195594103e-201|671.164306641	K	Transcription elongation factor NusA
Scaffold_4	BLJAPNOD_00440	rimP	Ribosome maturation factor RimP		366394.Smed_3438	1.4e-119	392.9	RIMP	GO:0000028,GO:0005575,GO:0005622,GO:0005623,GO:0005737,GO:0006412,GO:0006996,GO:0008150,GO:0008152,GO:0009058,GO:0009059,GO:0009987,GO:0010467,GO:0016043,GO:0019538,GO:0022607,GO:0022613,GO:0022618,GO:0034622,GO:0034645,GO:0042254,GO:0042255,GO:0042274,GO:0043170,GO:0043933,GO:0044085,GO:0044237,GO:0044238,GO:0044249,GO:0044260,GO:0044267,GO:0044424,GO:0044464,GO:0044699,GO:0044763,GO:0065003,GO:…		bactNOG[38]	01RSK@aproNOG,05K7D@bactNOG,17H3M@proNOG,COG0779@NOG	05K7D|9.80375902744e-79|267.949737549	S	Required for maturation of 30S ribosomal subunits (By similarity)
Scaffold_4	BLJAPNOD_00441	entS_1	Enterobactin exporter EntS		266834.SMc02910	0	1051.1				bactNOG[38]	01QWS@aproNOG,05E8G@bactNOG,16PVY@proNOG,COG0477@NOG	01QWS|4.21022290647e-247|823.390625	G	Major facilitator superfamily
Scaffold_4	BLJAPNOD_00442	mltB_1	Membrane-bound lytic murein transglycosylase B		266834.SMc02909	2.5e-238	786.4	MLTB	GO:0003674,GO:0003824,GO:0008150,GO:0008152		bactNOG[38]	01QIF@aproNOG,05CVE@bactNOG,16QBZ@proNOG,COG2951@NOG	05CVE|1.56113848227e-147|496.028778076	M	Lytic murein transglycosylase
Scaffold_4	BLJAPNOD_00443	recR	Recombination protein RecR		1117943.SFHH103_03794	1.2e-126	416.6	RECR	GO:0000731,GO:0005575,GO:0006139,GO:0006259,GO:0006281,GO:0006310,GO:0006725,GO:0006807,GO:0006950,GO:0006974,GO:0008150,GO:0008152,GO:0009058,GO:0009059,GO:0009295,GO:0009314,GO:0009411,GO:0009416,GO:0009628,GO:0009987,GO:0018130,GO:0019438,GO:0033554,GO:0034641,GO:0034645,GO:0034654,GO:0043170,GO:0044237,GO:0044238,GO:0044249,GO:0044260,GO:0044271,GO:0044699,GO:0044763,GO:0046483,GO:0050896,GO:…	map03440	bactNOG[38]	01SUG@aproNOG,05F3K@bactNOG,16R16@proNOG,COG0353@NOG	05F3K|1.75012912242e-87|297.12210083	L	May play a role in DNA repair. It seems to be involved in an RecBC-independent recombinational process of DNA repair. It may act with RecF and RecO (By similarity)
Scaffold_4	BLJAPNOD_00444	rhtB_3	Homoserine/homoserine lactone efflux protein		266834.SMc02907	4.3e-106	342.6				bactNOG[38]	01Y00@aproNOG,08XPV@bactNOG,120U4@NOG,179TM@proNOG	08XPV|1.24863551827e-92|311.747131348	S	Lysine exporter protein (Lyse ygga)
Scaffold_4	BLJAPNOD_00445		Nucleoid-associated protein		266834.SMc02906	5e-65	211.9	YBAB	GO:0005575,GO:0009295		bactNOG[38]	01ZW2@aproNOG,05KDX@bactNOG,17CEB@proNOG,COG0718@NOG	05KDX|8.49208115789e-40|138.259780884	S	Binds to DNA and alters its conformation. May be involved in regulation of gene expression, nucleoid organization and DNA protection (By similarity)
Scaffold_4	BLJAPNOD_00446	dnaX_1	DNA polymerase III subunit tau		266834.SMc02905	0	1168.2	DNAX	GO:0003674,GO:0003824,GO:0003887,GO:0005575,GO:0005622,GO:0005623,GO:0006139,GO:0006152,GO:0006163,GO:0006195,GO:0006200,GO:0006259,GO:0006260,GO:0006725,GO:0006753,GO:0006793,GO:0006796,GO:0006807,GO:0008150,GO:0008152,GO:0009056,GO:0009058,GO:0009059,GO:0009116,GO:0009117,GO:0009119,GO:0009123,GO:0009125,GO:0009126,GO:0009128,GO:0009141,GO:0009143,GO:0009144,GO:0009146,GO:0009150,GO:0009154,GO:…	map00230,map00240,map01100,map03030,map03430,map03440	bactNOG[38]	01RSU@aproNOG,07QMP@bactNOG,16QXF@proNOG,COG2812@NOG	07QMP|1.3229304174e-183|615.845336914	L	dna polymerase iii subunits gamma and tau
Scaffold_4	BLJAPNOD_00448		hypothetical protein		394.NGR_c35570	1.3e-82	269	BMUL_0565			bactNOG[38]	020QS@aproNOG,05KUA@bactNOG,17FRB@proNOG,COG0537@NOG	05KUA|6.41667781555e-51|176.590682983	F, G	histidine triad (HIT) protein
Scaffold_4	BLJAPNOD_00449	nudC_1	NADH pyrophosphatase		394.NGR_c35560	1.1e-204	674.3	NUDC	GO:0000210,GO:0000287,GO:0003674,GO:0003824,GO:0004551,GO:0005488,GO:0008150,GO:0008152,GO:0016462,GO:0016787,GO:0016817,GO:0016818,GO:0030145,GO:0043167,GO:0043169,GO:0046872,GO:0046914	map00760,map04146	bactNOG[38]	01WY7@aproNOG,05E09@bactNOG,16RKK@proNOG,COG2816@NOG	05E09|5.7837027815e-87|295.640441895	L	nadh pyrophosphatase
Scaffold_4	BLJAPNOD_00450	niaR	putative transcription repressor NiaR		342108.amb2796	4e-86	281.7	GSTCH8		map00480,map00980,map00982,map05204	bactNOG[38]	01VZU@aproNOG,08S9X@bactNOG,1780B@proNOG,COG0625@NOG,COG2378@NOG	08S9X|1.0646875756e-83|284.292144775	O	Glutathione S-transferase
Scaffold_4	BLJAPNOD_00451	ehpR_1	Phenazine antibiotic resistance protein EhpR		1117943.SFHH103_03788	4.7e-64	206.8				bactNOG[38]	0204Z@aproNOG,05KN2@bactNOG,17FSR@proNOG,COG0346@NOG	05KN2|2.61286884487e-44|154.818008423	E	Glyoxalase Bleomycin resistance protein (Dioxygenase
Scaffold_4	BLJAPNOD_00452		hypothetical protein		266834.SMc02900	3.4e-27	80.1				bactNOG[38]	02B1B@aproNOG,074IW@bactNOG,186F1@proNOG,COG5457@NOG	074IW|5.13770372478e-24|87.7177505493	S	Domain of unknown function (DUF1127)
Scaffold_4	BLJAPNOD_00453	pheA	P-protein		266834.SMc02899	1.8e-182	601	PHEA	GO:0006082,GO:0006520,GO:0006558,GO:0006570,GO:0006571,GO:0006725,GO:0006807,GO:0008150,GO:0008152,GO:0008652,GO:0009058,GO:0009072,GO:0009073,GO:0009094,GO:0009095,GO:0009987,GO:0016053,GO:0019438,GO:0019752,GO:0043436,GO:0044237,GO:0044238,GO:0044249,GO:0044281,GO:0044283,GO:0044710,GO:0044711,GO:0046394,GO:0071704,GO:1901360,GO:1901362,GO:1901564,GO:1901566,GO:1901576,GO:1901605,GO:1901607,GO:…	map00400,map01100,map01110,map01230	bactNOG[38]	01RN3@aproNOG,05CQC@bactNOG,16QSN@proNOG,COG0077@NOG	05CQC|8.49904855779e-107|361.356201172	E	Prephenate dehydratase
Scaffold_4	BLJAPNOD_00454	kpsU	3-deoxy-manno-octulosonate cytidylyltransferase		1117943.SFHH103_03786	2e-158	521.6	KDSB	GO:0000271,GO:0003674,GO:0003824,GO:0005575,GO:0005622,GO:0005623,GO:0005737,GO:0005975,GO:0005976,GO:0006629,GO:0008150,GO:0008152,GO:0008610,GO:0008653,GO:0008690,GO:0009058,GO:0009059,GO:0009103,GO:0009244,GO:0009311,GO:0009312,GO:0009987,GO:0016051,GO:0016740,GO:0016772,GO:0016779,GO:0033692,GO:0034637,GO:0034645,GO:0043170,GO:0044237,GO:0044238,GO:0044249,GO:0044255,GO:0044260,GO:0044262,GO:…	map00540,map01100	bactNOG[38]	01RPP@aproNOG,05CET@bactNOG,16PUI@proNOG,COG1212@NOG	05CET|1.06208339204e-97|330.639404297	M	Activates KDO (a required 8-carbon sugar) for incorporation into bacterial lipopolysaccharide in Gram-negative bacteria (By similarity)
Scaffold_4	BLJAPNOD_00455		Cytochrome c2		266834.SMc02897	4.9e-103	337.4	CYCM	GO:0003674,GO:0003824,GO:0005575,GO:0005623,GO:0005886,GO:0006461,GO:0008150,GO:0008152,GO:0016020,GO:0016021,GO:0016043,GO:0017004,GO:0022607,GO:0031224,GO:0034622,GO:0043623,GO:0043933,GO:0044085,GO:0044425,GO:0044464,GO:0065003,GO:0070271,GO:0071822,GO:0071840,GO:0071944	map02020,map04115,map04210,map05010,map05012,map05014,map05016,map05134,map05145,map05152,map05161,map05164,map05168,map05200,map05210,map05222,map05416	bactNOG[38]	01YBZ@aproNOG,05G9V@bactNOG,17D08@proNOG,COG3474@NOG	05G9V|8.41359216315e-68|231.468948364	C	cytochrome C
Scaffold_4	BLJAPNOD_00456		hypothetical protein		366394.Smed_3424	2.4e-179	588.2	YWKB	GO:0003674,GO:0005215,GO:0005342,GO:0006810,GO:0008150,GO:0009987,GO:0015849,GO:0022857,GO:0022891,GO:0022892,GO:0044699,GO:0044763,GO:0044765,GO:0051179,GO:0051234,GO:0055085,GO:0071702		bactNOG[38]	01T62@aproNOG,08FAC@bactNOG,16VTU@proNOG,COG0679@NOG	08FAC|4.59448239707e-125|419.784820557	S	auxin efflux carrier
Scaffold_4	BLJAPNOD_00457		hypothetical protein
Scaffold_4	BLJAPNOD_00458	bcr_1	Bicyclomycin resistance protein		246197.MXAN_2566	3e-176	582.7	SFLR	GO:0005575,GO:0005623,GO:0005886,GO:0016020,GO:0044464,GO:0071944		bactNOG[38]	05C2C@bactNOG,0XNNX@NOG,16RK9@proNOG	05C2C|3.11232663379e-91|309.609375	P	drug resistance transporter, Bcr CflA
Scaffold_4	BLJAPNOD_00459	bmrR	Multidrug-efflux transporter 1 regulator		469383.Cwoe_2402	3.2e-109	353.9				bactNOG[38]	00MI6@actNOG,0901V@bactNOG,COG0789@NOG	0901V|3.45874563965e-75|256.184112549	K	merR family transcriptional Regulator
Scaffold_4	BLJAPNOD_00460		hypothetical protein		469383.Cwoe_2401	8.4e-144	469.2	YOBF			bactNOG[38]	00GT7@actNOG,079CX@bactNOG,0YVDT@NOG	079CX|1.41109934912e-105|355.761962891	S	NA
Scaffold_4	BLJAPNOD_00461		hypothetical protein		479432.Sros_6982	4.1e-27	85.5				bactNOG[38]	00IBY@actNOG,08T7W@bactNOG,COG0262@NOG	08T7W|1.53232371571e-36|128.600036621	H	bifunctional deaminase-reductase domain protein
Scaffold_4	BLJAPNOD_00462		hypothetical protein		101510.RHA1_ro06924	3.6e-86	279.7	BMUL_5371			bactNOG[38]	00S7U@actNOG,08UP2@bactNOG,COG3832@NOG	08UP2|7.99143261385e-51|174.832550049	S	activator of Hsp90 ATPase 1 family protein
Scaffold_4	BLJAPNOD_00463		HTH-type transcriptional regulator		101510.RHA1_ro06925	3.6e-53	171.2	BMUL_5370			bactNOG[38]	00R0Q@actNOG,05MMS@bactNOG,COG0640@NOG	05MMS|3.42897004362e-45|157.144775391	K	arsR family transcriptional regulator
Scaffold_4	BLJAPNOD_00464		hypothetical protein		751586.BDIM_03090	2.4e-41	130.1				bactNOG[38]	05VHD@bactNOG,121T7@NOG	05VHD|1.28966678225e-44|154.519607544	S	Clp amino terminal domain
Scaffold_4	BLJAPNOD_00466		hypothetical protein		394.NGR_c35420	6.6e-43	135.9				bactNOG[38]	023XB@aproNOG,06EJD@bactNOG,0Y2TH@NOG,17TAE@proNOG	06EJD|2.17245798817e-30|108.282226562	S	NA
Scaffold_4	BLJAPNOD_00467	msrA_1	Peptide methionine sulfoxide reductase MsrA		366394.Smed_3417	2e-125	411.4	MSRA	GO:0003674,GO:0003824,GO:0005575,GO:0005622,GO:0005623,GO:0005737,GO:0005829,GO:0008113,GO:0008150,GO:0008152,GO:0009987,GO:0016491,GO:0016667,GO:0016671,GO:0019538,GO:0030091,GO:0043170,GO:0044237,GO:0044238,GO:0044260,GO:0044267,GO:0044424,GO:0044444,GO:0044464,GO:0044710,GO:0055114,GO:0071704		bactNOG[38]	01SPZ@aproNOG,07QXP@bactNOG,16Q0W@proNOG,COG0225@NOG	07QXP|3.96139699254e-84|284.858062744	O	Has an important function as a repair enzyme for proteins that have been inactivated by oxidation. Catalyzes the reversible oxidation-reduction of methionine sulfoxide in proteins to methionine (By similarity)
Scaffold_4	BLJAPNOD_00468		hypothetical protein
Scaffold_4	BLJAPNOD_00469	tmpC_1	Membrane lipoprotein TmpC		394.NGR_c35400	4.8e-208	685	BMPA			bactNOG[38]	01RXW@aproNOG,05DIH@bactNOG,16RZ6@proNOG,COG1744@NOG	05DIH|4.63673997268e-117|394.625091553	S	basic membrane
Scaffold_4	BLJAPNOD_00470	slyX	Protein SlyX		266834.SMc02883	7.3e-40	123.2	SLYX			bactNOG[38]	023F5@aproNOG,05ZDB@bactNOG,17K8W@proNOG,COG2900@NOG	05ZDB|6.37545260386e-41|140.844207764	S	Protein slyX homolog
Scaffold_4	BLJAPNOD_00471	cysZ	Sulfate transporter CysZ		266834.SMc02882	2.4e-131	429.8	OCAR_4427			bactNOG[38]	01W2M@aproNOG,05XPJ@bactNOG,178RZ@proNOG,COG2981@NOG	05XPJ|3.95344474433e-96|324.266876221	E	CysZ-like Protein
Scaffold_4	BLJAPNOD_00472	mdlY_1	Mandelamide hydrolase		1117943.SFHH103_03711	2.5e-241	795.3			map00330,map00360,map00380,map00627,map00643,map00970,map01100,map01120	bactNOG[38]	01TV6@aproNOG,086NF@bactNOG,16SE8@proNOG,COG0154@NOG	086NF|2.34218704495e-140|471.881591797	J	K02433 aspartyl-tRNA(Asn) glutamyl-tRNA (Gln) amidotransferase subunit A EC 6.3.5.6 6.3.5.7
Scaffold_4	BLJAPNOD_00473	nagK_1	N-acetyl-D-glucosamine kinase		366394.Smed_3412	3.5e-169	554	GLK		map00010,map00051,map00052,map00500,map00520,map00521,map00524,map01100,map01110,map01120	bactNOG[38]	01SH2@aproNOG,05DKQ@bactNOG,16QXD@proNOG,COG1940@NOG	01SH2|2.33209562162e-109|368.079284668	G	(ROK) family
Scaffold_4	BLJAPNOD_00474	cutC	Copper homeostasis protein CutC		266834.SMc02879	5.2e-111	364.5	CUTC	GO:0005575,GO:0005622,GO:0005623,GO:0005737,GO:0044424,GO:0044464		bactNOG[38]	01VYJ@aproNOG,06N3A@bactNOG,16SSZ@proNOG,COG3142@NOG	06N3A|2.01178529773e-80|272.894470215	P	copper homeostasis protein cutc
Scaffold_4	BLJAPNOD_00475	agaAII	N-acetylgalactosamine-6-phosphate deacetylase		266834.SMc02878	5.7e-212	699.6	NAGA	GO:0003674,GO:0003824,GO:0006040,GO:0008150,GO:0008152,GO:0008448,GO:0016787,GO:0016810,GO:0016811,GO:0019213,GO:0071704,GO:1901135	map00520,map01110	bactNOG[38]	01R3I@aproNOG,05CE4@bactNOG,16PWA@proNOG,COG1820@NOG	05CE4|3.68906320162e-125|421.537994385	G	GlcNAc 6-P deacetylase
Scaffold_4	BLJAPNOD_00476	glmS	Glutamine--fructose-6-phosphate aminotransferase [isomerizing]		1117943.SFHH103_03708	2.8e-195	641.2	GLMS2		map00250,map00520,map01100,map01110	bactNOG[38]	01S5K@aproNOG,086YE@bactNOG,16TUW@proNOG,COG2222@NOG	086YE|2.75062700094e-128|430.773651123	M	glutamine-fructose-6-phosphate transaminase
Scaffold_4	BLJAPNOD_00477	yvoA_1	HTH-type transcriptional repressor YvoA		394.NGR_c35320	3.7e-148	483	YEGW			bactNOG[38]	01U7D@aproNOG,05FDP@bactNOG,176IH@proNOG,COG2188@NOG	01U7D|5.030641968e-114|382.644348145	K	Transcriptional regulator, GntR family
Scaffold_4	BLJAPNOD_00478	gspK	Glucosamine kinase GspK		1117943.SFHH103_03706	9.3e-162	531.4			map00520,map01110	bactNOG[38]	01WRX@aproNOG,05RD7@bactNOG,17AE2@proNOG,COG2971@NOG	05RD7|5.39093552242e-82|278.488525391	G	BadF BadG BcrA BcrD
Scaffold_4	BLJAPNOD_00479	murQ	N-acetylmuramic acid 6-phosphate etherase		1117943.SFHH103_03705	1.1e-151	498.8	MURQ		map00520	bactNOG[38]	01VUF@aproNOG,05E15@bactNOG,16RFP@proNOG,COG2103@NOG	05E15|5.71265160047e-95|322.141296387	G	Specifically catalyzes the cleavage of the D-lactyl ether substituent of MurNAc 6-phosphate, producing GlcNAc 6- phosphate and D-lactate
Scaffold_4	BLJAPNOD_00480	msmE_1	Multiple sugar-binding protein		394.NGR_c35290	7.8e-265	871.7		GO:0006810,GO:0008150,GO:0051179,GO:0051234	map02010	bactNOG[38]	01R1J@aproNOG,07YY3@bactNOG,16SFD@proNOG,COG1653@NOG	07YY3|2.42833315784e-163|547.899963379	G	extracellular solute-binding protein family 1
Scaffold_4	BLJAPNOD_00481	lacF_1	Lactose transport system permease protein LacF		347834.RHE_CH02897	1.2e-187	614.5		GO:0005575,GO:0016020	map02010	bactNOG[38]	01RZI@aproNOG,07Z9B@bactNOG,0XSXC@NOG,16QWV@proNOG	07Z9B|7.81248727412e-149|497.636352539	G	Binding-protein-dependent transport systems, inner membrane component
Scaffold_4	BLJAPNOD_00482	araQ_2	L-arabinose transport system permease protein AraQ		316274.Haur_4035	2.7e-102	329.1		GO:0005575,GO:0016020	map02010	bactNOG[38]	05DRW@bactNOG,0D2VD@chloNOG,0D8FJ@chlorNOG,COG0395@NOG	0D8FJ|4.22385400747e-96|324.593017578	P	binding-protein-dependent transport systems inner membrane component
Scaffold_4	BLJAPNOD_00483	iolG	Inositol 2-dehydrogenase		311403.Arad_3061	1.1e-215	706.9	IDH			bactNOG[38]	01TSN@aproNOG,06B0D@bactNOG,0XRSB@NOG,16SP3@proNOG	06B0D|1.16436275278e-170|569.944152832	S	oxidoreductase
Scaffold_4	BLJAPNOD_00484	malK_1	Maltose/maltodextrin import ATP-binding protein MalK		641118.OINT_2000635	3.1e-174	575.5	MTLK	GO:0005575,GO:0005623,GO:0005886,GO:0016020,GO:0044464,GO:0071944	map02010	bactNOG[38]	02E86@aproNOG,08IJ9@bactNOG,172T7@proNOG,COG3839@NOG	08IJ9|6.1010718379e-155|520.692382812	G	(ABC) transporter
Scaffold_4	BLJAPNOD_00485	ttgG	Toluene efflux pump periplasmic linker protein TtgG		266834.SMc02868	2.7e-203	667.8	BMUL_4356	GO:0003674,GO:0005215,GO:0006810,GO:0006855,GO:0008104,GO:0008150,GO:0008565,GO:0009636,GO:0009987,GO:0015031,GO:0015893,GO:0022892,GO:0033036,GO:0042221,GO:0042493,GO:0044699,GO:0044763,GO:0044765,GO:0045184,GO:0046677,GO:0050896,GO:0051179,GO:0051234,GO:0055085,GO:0071702		bactNOG[38]	01S2W@aproNOG,05C1P@bactNOG,0XNVN@NOG,16Q8Z@proNOG	01S2W|9.96595670419e-153|511.160308838	V	efflux transporter, rnd family, mfp subunit
Scaffold_4	BLJAPNOD_00486	acrB_1	Multidrug efflux pump subunit AcrB		757424.Hsero_0483	0	1495.7	ACRB			bactNOG[38]	05BZS@bactNOG,0B8DR@bproNOG,16PBH@proNOG,COG0841@NOG	0B8DR|0.0|1698.66931152	P	Transporter, hydrophobe amphiphile efflux-1 (HAE1) family
Scaffold_4	BLJAPNOD_00487	bepR	HTH-type transcriptional repressor BepR		394.NGR_c35200	3.1e-103	333.5	TTGR			bactNOG[38]	02E6Q@aproNOG,08IG4@bactNOG,11X6X@NOG,172QK@proNOG	08IG4|4.3211347856e-84|284.49105835	K	Transcriptional regulator
Scaffold_4	BLJAPNOD_00488	purU_1	Formyltetrahydrofolate deformylase		765698.Mesci_3023	8.8e-152	499.8	PURU		map00630,map00670	bactNOG[38]	01SQH@aproNOG,05CIY@bactNOG,16PZY@proNOG,COG0788@NOG	05CIY|3.69442977649e-131|442.096313477	F	formyltetrahydrofolate deformylase
Scaffold_4	BLJAPNOD_00489	polA	DNA polymerase I		1117943.SFHH103_03694	0	1943.8	POLA	GO:0003674,GO:0003676,GO:0003677,GO:0003824,GO:0003887,GO:0004518,GO:0004527,GO:0005488,GO:0005575,GO:0005618,GO:0005622,GO:0005623,GO:0005737,GO:0005886,GO:0006139,GO:0006259,GO:0006260,GO:0006261,GO:0006281,GO:0006725,GO:0006807,GO:0006950,GO:0006974,GO:0008150,GO:0008152,GO:0008408,GO:0008409,GO:0009058,GO:0009059,GO:0009987,GO:0016020,GO:0016740,GO:0016772,GO:0016779,GO:0016787,GO:0016788,GO:…	map00230,map00240,map01100,map03030,map03410,map03420,map03440	bactNOG[38]	01QAJ@aproNOG,05C2M@bactNOG,16Q2Q@proNOG,COG0258@NOG,COG0749@NOG	05C2M|0.0|1191.35351562	L	dna polymerase I
Scaffold_4	BLJAPNOD_00490	ohrR_1	Organic hydroperoxide resistance transcriptional regulator		266834.SMc02851	2.9e-82	265.4				bactNOG[38]	01ZSK@aproNOG,08Z4I@bactNOG,17EFR@proNOG,COG1846@NOG	08Z4I|4.31377501239e-57|195.387893677	K	Transcriptional regulator, MarR family
Scaffold_4	BLJAPNOD_00491	dapE_2	Succinyl-diaminopimelate desuccinylase		266834.SMc02852	6.2e-285	940.6	DAPE		map00300,map00310,map00330,map00780,map01100,map01110,map01120,map01210,map01230	bactNOG[38]	01RFF@aproNOG,07QQ8@bactNOG,16R08@proNOG,COG0624@NOG	07QQ8|8.80944606979e-173|578.58782959	E	peptidase
Scaffold_4	BLJAPNOD_00492		hypothetical protein		536019.Mesop_4653	5e-36	111.8				bactNOG[38]	029FG@aproNOG,07C66@bactNOG,0Z5JB@NOG,185P9@proNOG	07C66|9.48759313745e-32|112.524345398	S	NA
Scaffold_4	BLJAPNOD_00493	ybhN	Inner membrane protein YbhN		266834.SMc02853	8.1e-174	567.9				bactNOG[38]	02DSV@aproNOG,07V3Z@bactNOG,171HU@proNOG,COG0392@NOG	07V3Z|1.46337720957e-131|441.426940918	S	Uncharacterised protein family (UPF0104)
Scaffold_4	BLJAPNOD_00494		hypothetical protein		266834.SMc02854	1.7e-75	242.5				bactNOG[38]	01ZZ7@aproNOG,05QU3@bactNOG,11V07@NOG,17G8P@proNOG	05QU3|1.3750385711e-55|190.597457886	S	NA
Scaffold_4	BLJAPNOD_00495	ribN_2	Riboflavin transporter		1117943.SFHH103_03689	1e-156	512.6				bactNOG[38]	02ECK@aproNOG,08J2G@bactNOG,0XPVW@NOG,1733P@proNOG	08J2G|2.26954424536e-126|423.901794434	S	Membrane
Scaffold_4	BLJAPNOD_00496		hypothetical protein
Scaffold_4	BLJAPNOD_00497		hypothetical protein
Scaffold_4	BLJAPNOD_00498	pbpG	Penicillin-binding protein 2D		394.NGR_c35080	0	1408.7	PONA	GO:0001666,GO:0003674,GO:0005488,GO:0005575,GO:0005618,GO:0005622,GO:0005623,GO:0005737,GO:0005829,GO:0005886,GO:0006950,GO:0008144,GO:0008150,GO:0008658,GO:0009607,GO:0009628,GO:0009987,GO:0016020,GO:0030288,GO:0030312,GO:0030313,GO:0031406,GO:0031975,GO:0033218,GO:0033293,GO:0033554,GO:0036293,GO:0036294,GO:0042221,GO:0042597,GO:0043167,GO:0043168,GO:0044403,GO:0044419,GO:0044424,GO:0044444,GO:…	map00310,map00550,map00780,map01100	bactNOG[38]	01RKI@aproNOG,05BZ4@bactNOG,16PAV@proNOG,COG0744@NOG	05BZ4|4.7225342782e-208|695.604736328	M	penicillin-binding protein
Scaffold_4	BLJAPNOD_00499	dnaK_1	Chaperone protein DnaK		1117943.SFHH103_03685	0	1316	DNAK	GO:0003674,GO:0005488,GO:0005575,GO:0005622,GO:0005623,GO:0005737,GO:0005886,GO:0006457,GO:0006950,GO:0008150,GO:0008152,GO:0008270,GO:0009266,GO:0009408,GO:0009628,GO:0009987,GO:0016020,GO:0019538,GO:0043167,GO:0043169,GO:0043170,GO:0043335,GO:0044237,GO:0044238,GO:0044260,GO:0044267,GO:0044424,GO:0044464,GO:0046872,GO:0046914,GO:0050896,GO:0071704,GO:0071944	map03018,map05152	bactNOG[38]	01QYD@aproNOG,05CFG@bactNOG,16R77@proNOG,COG0443@NOG	01QYD|0.0|1241.73120117	O	Acts as a chaperone (By similarity)
Scaffold_4	BLJAPNOD_00500	dnaJ_1	Chaperone protein DnaJ		266834.SMc02858	5.4e-242	799.5	DNAJ	GO:0003674,GO:0003756,GO:0003824,GO:0005488,GO:0005515,GO:0005575,GO:0005622,GO:0005623,GO:0005737,GO:0006139,GO:0006259,GO:0006260,GO:0006457,GO:0006725,GO:0006807,GO:0006950,GO:0008150,GO:0008152,GO:0008270,GO:0009058,GO:0009059,GO:0009266,GO:0009408,GO:0009628,GO:0009987,GO:0016020,GO:0016853,GO:0016860,GO:0016862,GO:0016864,GO:0019538,GO:0034641,GO:0034645,GO:0042026,GO:0043167,GO:0043169,GO:…		bactNOG[38]	01QDX@aproNOG,05BZ5@bactNOG,16PH2@proNOG,COG0484@NOG	05BZ5|3.22674481182e-150|503.300415039	O	ATP binding to DnaK triggers the release of the substrate protein, thus completing the reaction cycle. Several rounds of ATP-dependent interactions between DnaJ, DnaK and GrpE are required for fully efficient folding. Also involved, together with DnaK and GrpE, in the DNA replication of plasmids through activation of initiation proteins (By similarity)
Scaffold_4	BLJAPNOD_00501		hypothetical protein		266834.SMc02859	1.5e-112	368	BMUL_4170			bactNOG[38]	01RMD@aproNOG,090IG@bactNOG,17CWG@proNOG,COG5486@NOG	090IG|8.50408373846e-83|280.258026123	S	Membrane
Scaffold_4	BLJAPNOD_00502		hypothetical protein		1117943.SFHH103_03682	1.7e-123	401.9				bactNOG[38]	01WSU@aproNOG,08TV9@bactNOG,177VW@proNOG,COG5588@NOG	08TV9|4.94764496845e-93|313.329376221	S	Protein of unknown function (DUF1326)
Scaffold_4	BLJAPNOD_00503	fabG_2	3-oxoacyl-[acyl-carrier-protein] reductase FabG		205918.Psyr_4922	1.1e-101	329.9				bactNOG[38]	05CBZ@bactNOG,0QJW7@gproNOG,0XQPQ@NOG,16RSS@proNOG	0QJW7|5.50351726831e-106|356.531433105	S	Short chain dehydrogenase
Scaffold_4	BLJAPNOD_00504	dmlR_1	HTH-type transcriptional regulator DmlR		311403.Arad_0579	7.8e-161	524.1				bactNOG[38]	01QI4@aproNOG,08M5B@bactNOG,0XQS5@NOG,16TV0@proNOG	08M5B|1.45846588342e-146|490.364074707	K	LysR family transcriptional Regulator
Scaffold_4	BLJAPNOD_00505	pbpE	Penicillin-binding protein 4*		190650.CC_3489	1.2e-150	493.3			map00311,map00312,map01110,map02020	bactNOG[38]	08HUX@bactNOG,0Y58R@NOG,172D9@proNOG	08HUX|5.09076384214e-145|479.628265381	V	beta-lactamase
Scaffold_4	BLJAPNOD_00506	pitA_1	Low-affinity inorganic phosphate transporter 1		666681.M301_1985	4e-137	452.6	PITA	GO:0000041,GO:0003674,GO:0005215,GO:0005315,GO:0005385,GO:0005575,GO:0005623,GO:0005886,GO:0006810,GO:0006811,GO:0006812,GO:0006817,GO:0006818,GO:0006820,GO:0006829,GO:0008150,GO:0008324,GO:0009987,GO:0015075,GO:0015291,GO:0015292,GO:0015293,GO:0015294,GO:0015295,GO:0015672,GO:0015698,GO:0015992,GO:0016020,GO:0022804,GO:0022857,GO:0022890,GO:0022891,GO:0022892,GO:0030001,GO:0034220,GO:0035435,GO:…		bactNOG[38]	05CJ3@bactNOG,0BA0Q@bproNOG,16PY3@proNOG,COG0306@NOG	05CJ3|2.38617100902e-130|437.781036377	P	phosphate transporter
Scaffold_4	BLJAPNOD_00507		hypothetical protein		983920.Y88_3006	5e-69	219.3				bactNOG[38]	02DF5@aproNOG,08EB0@bactNOG,170JV@proNOG,COG0494@NOG,COG1392@NOG	08EB0|2.00889879847e-77|263.325012207	L, P	Protein of unknown function DUF47
Scaffold_4	BLJAPNOD_00508	recF_1	DNA replication and repair protein RecF		266834.SMc02863	1e-211	698.8	RECF	GO:0000731,GO:0003674,GO:0003676,GO:0003677,GO:0003697,GO:0005488,GO:0005575,GO:0005622,GO:0005623,GO:0005737,GO:0006139,GO:0006259,GO:0006260,GO:0006281,GO:0006310,GO:0006725,GO:0006807,GO:0006950,GO:0006974,GO:0008150,GO:0008152,GO:0009058,GO:0009059,GO:0009314,GO:0009411,GO:0009416,GO:0009628,GO:0009987,GO:0018130,GO:0019438,GO:0033554,GO:0034641,GO:0034645,GO:0034654,GO:0043170,GO:0043566,GO:…	map03440	bactNOG[38]	01R1S@aproNOG,05C3X@bactNOG,16Q55@proNOG,COG1195@NOG	05C3X|1.9485719281e-129|435.99395752	L	it is required for DNA replication and normal SOS inducibility. RecF binds preferentially to single-stranded, linear DNA. It also seems to bind ATP (By similarity)
Scaffold_4	BLJAPNOD_00509	moeZ	putative adenylyltransferase/sulfurtransferase MoeZ		366394.Smed_3396	1.4e-132	437.1	MOEB	GO:0003674,GO:0003824,GO:0006725,GO:0006732,GO:0006766,GO:0006767,GO:0006772,GO:0006777,GO:0006790,GO:0006793,GO:0006796,GO:0006807,GO:0008150,GO:0008152,GO:0009058,GO:0009108,GO:0009110,GO:0009228,GO:0009987,GO:0016740,GO:0016772,GO:0016779,GO:0018130,GO:0019438,GO:0019538,GO:0019637,GO:0019720,GO:0032324,GO:0034641,GO:0042364,GO:0042723,GO:0042724,GO:0043170,GO:0043545,GO:0044237,GO:0044238,GO:…	map00730,map01100,map04122	bactNOG[38]	01R2A@aproNOG,05D06@bactNOG,16Q9N@proNOG,COG0476@NOG	05D06|5.53718117791e-117|394.715026855	H	uba thif-type nad fad binding protein
Scaffold_4	BLJAPNOD_00510		hypothetical protein		1117943.SFHH103_03677	1.7e-74	239.6				bactNOG[38]	01ZRT@aproNOG,05S3I@bactNOG,11TVF@NOG,17FG8@proNOG	05S3I|2.8441295726e-66|224.970626831	S	acetyltransferase, (GNAT) family
Scaffold_4	BLJAPNOD_00511		Glycerate dehydrogenase		366394.Smed_3380	8.5e-219	718.2	GYAR	GO:0003674,GO:0003824,GO:0006081,GO:0006082,GO:0008150,GO:0008152,GO:0009987,GO:0016491,GO:0016614,GO:0016616,GO:0019752,GO:0032787,GO:0043436,GO:0044237,GO:0044281,GO:0044710,GO:0046487,GO:0047964,GO:0055114,GO:0071704	map00030,map00051,map00363,map00591,map00625,map00630,map00650,map01100,map01120	bactNOG[38]	01QMI@aproNOG,05C5I@bactNOG,16QAR@proNOG,COG1052@NOG	01QMI|6.2122422894e-168|560.696594238	C	Glyoxylate reductase
Scaffold_4	BLJAPNOD_00512		hypothetical protein		366394.Smed_3379	8.9e-108	351.3			map00970	bactNOG[38]	01ZMJ@aproNOG,05MJC@bactNOG,17FGY@proNOG,COG3807@NOG	05MJC|1.22634368305e-64|220.626647949	S	Aspartyl-tRNA synthetase
Scaffold_4	BLJAPNOD_00513	ydjH_1	putative sugar kinase YdjH		394.NGR_c34950	6.9e-200	657.1	PFKB		map00030,map00051,map00230,map00500,map00520,map01100	bactNOG[38]	01Q8Q@aproNOG,05CRY@bactNOG,16R74@proNOG,COG0524@NOG	05CRY|7.8946202343e-138|461.874053955	G	pfkb domain protein
Scaffold_4	BLJAPNOD_00514		hypothetical protein		1117943.SFHH103_03672	2.2e-80	260.1	SCLAV_5573			bactNOG[38]	01ZAD@aproNOG,08Y2C@bactNOG,17BB0@proNOG,COG0346@NOG	08Y2C|2.41776143533e-54|186.017929077	E	Glyoxalase Bleomycin resistance protein (Dioxygenase
Scaffold_4	BLJAPNOD_00515	tetC_1	Transposon Tn10 TetC protein		1117943.SFHH103_03671	3.6e-82	265.8				bactNOG[38]	01X10@aproNOG,08WCG@bactNOG,11NY0@NOG,17B6I@proNOG	08WCG|1.29548444598e-78|266.41519165	K	Transcriptional regulator, TetR family
Scaffold_4	BLJAPNOD_00516	nth	Endonuclease III		394.NGR_c34920	1.2e-139	460.5	NTH	GO:0003674,GO:0003824,GO:0003906,GO:0006139,GO:0006259,GO:0006281,GO:0006725,GO:0006807,GO:0006950,GO:0006974,GO:0008150,GO:0008152,GO:0009987,GO:0016829,GO:0016835,GO:0033554,GO:0034641,GO:0043170,GO:0044237,GO:0044238,GO:0044260,GO:0044699,GO:0044763,GO:0046483,GO:0050896,GO:0051716,GO:0071704,GO:0090304,GO:1901360	map03410	bactNOG[38]	01RE2@aproNOG,05CSM@bactNOG,16PCJ@proNOG,COG0177@NOG	05CSM|8.19689936469e-115|386.835205078	L	endonuclease III
Scaffold_4	BLJAPNOD_00517		hypothetical protein		1117943.SFHH103_03669	7.5e-88	282.5				bactNOG[38]	01XNI@aproNOG,08WNZ@bactNOG,17B70@proNOG,COG5488@NOG	08WNZ|2.89586655925e-74|250.883377075	S	Integral membrane protein (DUF2244)
Scaffold_4	BLJAPNOD_00518	ada_2	Bifunctional transcriptional activator/DNA repair enzyme Ada		266834.SMc02841	1.4e-178	585.8	ADA	GO:0005575,GO:0005622,GO:0005623,GO:0005737,GO:0044424,GO:0044464		bactNOG[38]	01RB8@aproNOG,05K85@bactNOG,17FJB@proNOG,COG0350@NOG	01RB8|1.04906719608e-119|402.84765625	L	Methyltransferase
Scaffold_4	BLJAPNOD_00519	gpmA	2%2C3-bisphosphoglycerate-dependent phosphoglycerate mutase		266834.SMc02838	4.7e-135	442.9	GPMA	GO:0003674,GO:0003824,GO:0004619,GO:0005575,GO:0005622,GO:0005623,GO:0005737,GO:0008150,GO:0008152,GO:0016853,GO:0016866,GO:0016868,GO:0044424,GO:0044464,GO:0046538	map00010,map00260,map00680,map01100,map01110,map01120,map01230	bactNOG[38]	01S16@aproNOG,05DKJ@bactNOG,16R9J@proNOG,COG0588@NOG	05DKJ|1.4904457517e-84|280.640014648	G	Catalyzes the interconversion of 2-phosphoglycerate and 3-phosphoglycerate (By similarity)
Scaffold_4	BLJAPNOD_00520	dapB_1	4-hydroxy-tetrahydrodipicolinate reductase		1117943.SFHH103_03660	1.7e-153	506	DAPB	GO:0003674,GO:0003824,GO:0005575,GO:0005622,GO:0005623,GO:0005737,GO:0005829,GO:0006082,GO:0006520,GO:0006553,GO:0006807,GO:0008150,GO:0008152,GO:0008652,GO:0008839,GO:0009058,GO:0009066,GO:0009067,GO:0009085,GO:0009089,GO:0009987,GO:0016053,GO:0016491,GO:0016627,GO:0016628,GO:0019752,GO:0019877,GO:0043436,GO:0043648,GO:0043650,GO:0044237,GO:0044238,GO:0044249,GO:0044281,GO:0044283,GO:0044424,GO:…	map00300,map01100,map01110,map01120,map01230	bactNOG[38]	01QV8@aproNOG,05DUK@bactNOG,16RQV@proNOG,COG0289@NOG	05DUK|7.26561100127e-81|275.731262207	E	Catalyzes the conversion of 4-hydroxy- tetrahydrodipicolinate (HTPA) to tetrahydrodipicolinate (By similarity)
Scaffold_4	BLJAPNOD_00521	msbA_1	Lipid A export ATP-binding/permease protein MsbA		1117943.SFHH103_03659	0	1115.4	MSBA	GO:0000166,GO:0001882,GO:0001883,GO:0003674,GO:0003824,GO:0005215,GO:0005319,GO:0005488,GO:0005524,GO:0005575,GO:0005623,GO:0005886,GO:0006139,GO:0006152,GO:0006163,GO:0006195,GO:0006200,GO:0006725,GO:0006753,GO:0006793,GO:0006796,GO:0006807,GO:0006810,GO:0006869,GO:0008144,GO:0008150,GO:0008152,GO:0008289,GO:0009056,GO:0009116,GO:0009117,GO:0009119,GO:0009123,GO:0009125,GO:0009126,GO:0009128,GO:…	map02010	bactNOG[38]	01QSH@aproNOG,05BZ1@bactNOG,16PGA@proNOG,COG1132@NOG	01QSH|9.26234158681e-222|740.36114502	V	ABC transporter
Scaffold_4	BLJAPNOD_00522	glk	Glucokinase		266834.SMc02835	1.5e-203	670.1	GLK	GO:0003674,GO:0003824,GO:0004340,GO:0004396,GO:0005575,GO:0005622,GO:0005623,GO:0005737,GO:0005975,GO:0006793,GO:0006796,GO:0008150,GO:0008152,GO:0009056,GO:0009987,GO:0016020,GO:0016052,GO:0016301,GO:0016310,GO:0016740,GO:0016772,GO:0016773,GO:0019200,GO:0019637,GO:0044237,GO:0044238,GO:0044262,GO:0044424,GO:0044464,GO:0046835,GO:0051156,GO:0071704,GO:1901135,GO:1901575	map00010,map00052,map00500,map00520,map00521,map00524,map01100,map01110,map01120	bactNOG[38]	01S1H@aproNOG,05CHC@bactNOG,16T16@proNOG,COG0837@NOG	05CHC|1.28501773918e-107|363.547515869	G	glucokinase (EC 2.7.1.2)
Scaffold_4	BLJAPNOD_00523	mgsA	Methylglyoxal synthase		266834.SMc02834	4.6e-77	251.4	MGSA	GO:0003674,GO:0003824,GO:0005575,GO:0005622,GO:0005623,GO:0005737,GO:0006081,GO:0008150,GO:0008152,GO:0008929,GO:0009058,GO:0009438,GO:0009987,GO:0016829,GO:0016835,GO:0016838,GO:0019242,GO:0044237,GO:0044249,GO:0044424,GO:0044464,GO:0044710,GO:0046184,GO:0071704,GO:1901576	map00620	bactNOG[38]	01XN0@aproNOG,08Z5K@bactNOG,17AAX@proNOG,COG1803@NOG	08Z5K|2.2820979851e-49|171.464035034	G	methylglyoxal synthase
Scaffold_4	BLJAPNOD_00524	mepA_1	Penicillin-insensitive murein endopeptidase		394.NGR_c34830	1.6e-199	656.4	MEPA	GO:0000270,GO:0003674,GO:0003824,GO:0004175,GO:0005575,GO:0005623,GO:0006022,GO:0006023,GO:0006024,GO:0006807,GO:0008150,GO:0008152,GO:0008233,GO:0009058,GO:0009059,GO:0009252,GO:0009273,GO:0009987,GO:0016787,GO:0030203,GO:0034645,GO:0042221,GO:0042493,GO:0042546,GO:0042597,GO:0043170,GO:0044036,GO:0044038,GO:0044085,GO:0044237,GO:0044249,GO:0044260,GO:0044464,GO:0044699,GO:0044710,GO:0044763,GO:…		bactNOG[38]	01QAF@aproNOG,05HPZ@bactNOG,16R2Y@proNOG,COG3770@NOG	05HPZ|7.9332560032e-129|432.935791016	M	Involved in the removal of murein from the sacculus. May also facilitate integration of nascent murein strands into the sacculus by cleaving the peptide bonds between neighboring strands in mature murein (By similarity)
Scaffold_4	BLJAPNOD_00525	appA_1	Oligopeptide-binding protein AppA		266834.SMc02832	0	1308	YEJA	GO:0003674,GO:0003824,GO:0005215,GO:0005575,GO:0006139,GO:0006152,GO:0006163,GO:0006195,GO:0006200,GO:0006725,GO:0006753,GO:0006793,GO:0006796,GO:0006807,GO:0006810,GO:0008150,GO:0008152,GO:0009056,GO:0009116,GO:0009117,GO:0009119,GO:0009123,GO:0009125,GO:0009126,GO:0009128,GO:0009141,GO:0009143,GO:0009144,GO:0009146,GO:0009150,GO:0009154,GO:0009158,GO:0009161,GO:0009164,GO:0009166,GO:0009167,GO:…	map02010	bactNOG[38]	01QBN@aproNOG,05E43@bactNOG,16QNA@proNOG,COG4166@NOG	05E43|4.58820715247e-246|820.817565918	E	Extracellular solute-binding protein, family 5
Scaffold_4	BLJAPNOD_00526	yejB	Inner membrane ABC transporter permease protein YejB		1117943.SFHH103_03654	3e-225	739.1	YEJB	GO:0005575,GO:0016020	map02010	bactNOG[38]	02DMF@aproNOG,08EKB@bactNOG,170ZV@proNOG,COG4174@NOG	08EKB|5.04000512562e-185|617.423156738	P	Binding-protein-dependent transport systems, inner membrane component
Scaffold_4	BLJAPNOD_00527	yejE	Inner membrane ABC transporter permease protein YejE		1117943.SFHH103_03653	4.5e-239	785.7	YEJE	GO:0003674,GO:0003824,GO:0005215,GO:0005575,GO:0005623,GO:0005886,GO:0006139,GO:0006152,GO:0006163,GO:0006195,GO:0006200,GO:0006725,GO:0006753,GO:0006793,GO:0006796,GO:0006807,GO:0006810,GO:0006857,GO:0008150,GO:0008152,GO:0009056,GO:0009116,GO:0009117,GO:0009119,GO:0009123,GO:0009125,GO:0009126,GO:0009128,GO:0009141,GO:0009143,GO:0009144,GO:0009146,GO:0009150,GO:0009154,GO:0009158,GO:0009161,GO:…	map02010	bactNOG[38]	01R12@aproNOG,07SBZ@bactNOG,16RCJ@proNOG,COG4239@NOG	07SBZ|4.9905434331e-170|567.960388184	P	Binding-protein-dependent transport systems, inner membrane component
Scaffold_4	BLJAPNOD_00528	gsiA_1	Glutathione import ATP-binding protein GsiA		1117943.SFHH103_03652	0	1085.2	YEJF	GO:0003674,GO:0003824,GO:0005215,GO:0005575,GO:0005623,GO:0005886,GO:0006139,GO:0006152,GO:0006163,GO:0006195,GO:0006200,GO:0006725,GO:0006753,GO:0006793,GO:0006796,GO:0006807,GO:0006810,GO:0006857,GO:0008150,GO:0008152,GO:0009056,GO:0009116,GO:0009117,GO:0009119,GO:0009123,GO:0009125,GO:0009126,GO:0009128,GO:0009141,GO:0009143,GO:0009144,GO:0009146,GO:0009150,GO:0009154,GO:0009158,GO:0009161,GO:…	map02010	bactNOG[38]	02EH6@aproNOG,08JQ5@bactNOG,173EY@proNOG,COG4172@NOG	08JQ5|1.23365707442e-255|853.722167969	S	ABC transporter
Scaffold_4	BLJAPNOD_00529	ghrA	Glyoxylate/hydroxypyruvate reductase A		1117943.SFHH103_03651	7.1e-181	595.1			map00260,map00620,map00630,map01100,map01120	bactNOG[38]	01TNF@aproNOG,05JPG@bactNOG,16R7Y@proNOG,COG0111@NOG	05JPG|1.47680028249e-96|326.653259277	C	D-isomer specific 2-hydroxyacid dehydrogenase
Scaffold_4	BLJAPNOD_00530		Dipeptidyl-peptidase 6		266834.SMc02827	2e-143	470				bactNOG[38]	01U89@aproNOG,07SNG@bactNOG,175A7@proNOG,COG0791@NOG	07SNG|2.99280108295e-104|352.550140381	M	NLP P60 protein
Scaffold_4	BLJAPNOD_00531	slyA_1	Transcriptional regulator SlyA		311403.Arad_0375	9.6e-62	195.3				bactNOG[38]	01YPF@aproNOG,05FI3@bactNOG,11XUF@NOG,17DXM@proNOG	05FI3|1.02047511889e-58|199.191543579	K	MarR family Transcriptional regulator
Scaffold_4	BLJAPNOD_00532	pepA_1	putative cytosol aminopeptidase		266834.SMc02825	1.3e-291	960.1	PEPA	GO:0005575,GO:0005618,GO:0005622,GO:0005623,GO:0005737,GO:0005886,GO:0016020,GO:0030312,GO:0044424,GO:0044464,GO:0071944	map00480,map01100	bactNOG[38]	01QVU@aproNOG,05BZ6@bactNOG,16QGR@proNOG,COG0260@NOG	01QVU|4.96153986152e-204|681.233398438	E	Presumably involved in the processing and regular turnover of intracellular proteins. Catalyzes the removal of unsubstituted N-terminal amino acids from various peptides (By similarity)
Scaffold_4	BLJAPNOD_00533	bepA_1	Beta-barrel assembly-enhancing protease		394.NGR_c34740	5.4e-139	454	OCAR_7425			bactNOG[38]	01RT5@aproNOG,08KJD@bactNOG,16U1P@proNOG,COG5010@NOG	08KJD|1.95167940142e-105|354.787506104	U	repeat protein
Scaffold_4	BLJAPNOD_00534		hypothetical protein		394.NGR_c34720	1.4e-188	620.4	TADC	GO:0005575,GO:0005623,GO:0009289,GO:0042995,GO:0044464		bactNOG[38]	01RP0@aproNOG,05UD9@bactNOG,16R1X@proNOG,COG2064@NOG	05UD9|6.05457482437e-86|291.273529053	U	type ii secretion system
Scaffold_4	BLJAPNOD_00535		hypothetical protein		394.NGR_c34710	6.7e-179	587.8	CTPH	GO:0005575,GO:0005623,GO:0009289,GO:0042995,GO:0044464		bactNOG[38]	01SBJ@aproNOG,05TUP@bactNOG,16R3C@proNOG,COG4965@NOG	05TUP|1.26384546052e-88|299.981567383	U	type ii secretion system
Scaffold_4	BLJAPNOD_00536		Putative conjugal transfer protein		366394.Smed_3355	1.5e-289	955.8	CPAF	GO:0005575,GO:0005623,GO:0008150,GO:0009289,GO:0009297,GO:0009987,GO:0016043,GO:0022607,GO:0030030,GO:0030031,GO:0042995,GO:0043711,GO:0044085,GO:0044464,GO:0044699,GO:0044763,GO:0071840	map03070,map05120	bactNOG[38]	01QUK@aproNOG,07QNU@bactNOG,16QUM@proNOG,COG4962@NOG	07QNU|1.55245959096e-196|657.071838379	U	type ii secretion system protein e
Scaffold_4	BLJAPNOD_00537		hypothetical protein		347834.RHE_CH00207	1.4e-219	715.7				bactNOG[38]	02CUE@aproNOG,0890G@bactNOG,16YHY@proNOG,COG4963@NOG	0890G|7.17752144292e-211|703.252380371	U	CobQ/CobB/MinD/ParA nucleotide binding domain
Scaffold_4	BLJAPNOD_00538		hypothetical protein		394.NGR_c34680	1.3e-113	370.2	CPAD	GO:0005575,GO:0005623,GO:0009289,GO:0042995,GO:0044464		bactNOG[38]	01XCI@aproNOG,08X5W@bactNOG,17BJX@proNOG,COG5461@NOG	08X5W|9.79235788833e-86|289.621734619	N	pilus (Caulobacter type) biogenesis lipoprotein CpaD
Scaffold_4	BLJAPNOD_00539		putative type IV piliation system protein		266834.SMc04111	9.8e-295	970.6	CPAC	GO:0003674,GO:0003824,GO:0005575,GO:0005623,GO:0008150,GO:0008152,GO:0009279,GO:0009289,GO:0009297,GO:0009987,GO:0016020,GO:0016043,GO:0019867,GO:0022607,GO:0030030,GO:0030031,GO:0030312,GO:0030313,GO:0031975,GO:0042995,GO:0043711,GO:0044085,GO:0044462,GO:0044464,GO:0044699,GO:0044763,GO:0071840,GO:0071944	map03070	bactNOG[38]	01QZJ@aproNOG,07S4V@bactNOG,16VB3@proNOG,COG4964@NOG	07S4V|9.31811772412e-160|535.463378906	U	Type II and III secretion system protein
Scaffold_4	BLJAPNOD_00540		hypothetical protein		1117943.SFHH103_03638	8.6e-150	490.9	CPAB	GO:0003674,GO:0003824,GO:0005575,GO:0005623,GO:0008150,GO:0008152,GO:0009289,GO:0009297,GO:0009987,GO:0016043,GO:0022607,GO:0030030,GO:0030031,GO:0042995,GO:0043711,GO:0044085,GO:0044464,GO:0044699,GO:0044763,GO:0071840		bactNOG[38]	01X0G@aproNOG,05DE2@bactNOG,174NP@proNOG,COG3745@NOG	05DE2|1.29519681096e-70|240.815673828	U	Pilus assembly protein CpaB
Scaffold_4	BLJAPNOD_00541		hypothetical protein		1117943.SFHH103_03637	2.1e-57	186	CPAA	GO:0005575,GO:0005623,GO:0009289,GO:0042995,GO:0044464		bactNOG[38]	01ZX7@aproNOG,05M80@bactNOG,17FGM@proNOG,COG4960@NOG	05M80|4.02532208315e-51|175.778579712	O, U	Peptidase A24A, prepilin type IV
Scaffold_4	BLJAPNOD_00542		hypothetical protein		394.NGR_c34640	2.7e-23	73	PILA	GO:0005575,GO:0005623,GO:0009289,GO:0042995,GO:0044464	map04112	bactNOG[38]	023MI@aproNOG,067TJ@bactNOG,0XUCH@NOG,17REV@proNOG	067TJ|5.19097653623e-23|83.7207107544	U	Flp Fap pilin component
Scaffold_4	BLJAPNOD_00543		hypothetical protein		1117943.SFHH103_03635	4.6e-68	216.3				bactNOG[38]	01YPG@aproNOG,090VQ@bactNOG,124ZS@NOG,17E4X@proNOG	090VQ|1.83149221332e-59|201.865829468	S	NA
Scaffold_4	BLJAPNOD_00544		hypothetical protein		366394.Smed_3347	9e-79	253.5				bactNOG[38]	01XVX@aproNOG,08WBM@bactNOG,17B9C@proNOG,COG4961@NOG	08WBM|4.63823841096e-77|261.012207031	U	TadE family
Scaffold_4	BLJAPNOD_00545		hypothetical protein		394.NGR_c34610	2.9e-63	203.5				bactNOG[38]	01Z8T@aproNOG,05H06@bactNOG,17ECE@proNOG,COG4961@NOG	05H06|3.72448812327e-57|195.887695312	U	Pilus assembly protein
Scaffold_4	BLJAPNOD_00546	deoB	Phosphopentomutase		1117943.SFHH103_03632	3.1e-250	825.1	DEOB	GO:0003674,GO:0003824,GO:0005575,GO:0005622,GO:0005623,GO:0005737,GO:0006139,GO:0006725,GO:0006807,GO:0006950,GO:0006974,GO:0008150,GO:0008152,GO:0008973,GO:0009987,GO:0016853,GO:0016866,GO:0016868,GO:0033554,GO:0034641,GO:0044237,GO:0044238,GO:0044424,GO:0044464,GO:0044699,GO:0044763,GO:0046483,GO:0050896,GO:0051716,GO:0071704,GO:1901360	map00030,map00230	bactNOG[38]	01RMP@aproNOG,05CZG@bactNOG,16RF1@proNOG,COG1015@NOG	05CZG|3.24441543944e-156|523.103637695	G	Phosphotransfer between the C1 and C5 carbon atoms of pentose (By similarity)
Scaffold_4	BLJAPNOD_00547	add2	Aminodeoxyfutalosine deaminase		1117943.SFHH103_03631	8.7e-189	622	ADD		map00230,map01100,map05340	bactNOG[38]	01T8D@aproNOG,05EKD@bactNOG,16RFB@proNOG,COG1816@NOG	05EKD|3.5698638782e-109|368.970367432	F	Catalyzes the hydrolytic deamination of adenine to hypoxanthine. Plays an important role in the purine salvage pathway and in nitrogen catabolism (By similarity)
Scaffold_4	BLJAPNOD_00548	upp	Uracil phosphoribosyltransferase		394.NGR_c34570	3.9e-131	431.2	UPP		map00240,map01100	bactNOG[38]	01R4N@aproNOG,05CZ5@bactNOG,16QSQ@proNOG,COG0035@NOG	05CZ5|8.15929744124e-106|357.363677979	F	Catalyzes the conversion of uracil and 5-phospho-alpha- D-ribose 1-diphosphate (PRPP) to UMP and diphosphate (By similarity)
Scaffold_4	BLJAPNOD_00549		hypothetical protein		1117943.SFHH103_03629	7.6e-74	237.5			map04112	bactNOG[38]	021EN@aproNOG,05QPA@bactNOG,17IXR@proNOG,COG3577@NOG	05QPA|3.71318376518e-55|189.582336426	S	Inherit from COG: Aspartyl protease
Scaffold_4	BLJAPNOD_00550	deoA_1	Thymidine phosphorylase		1117943.SFHH103_03628	5.4e-223	736.1	DEOA	GO:0003674,GO:0003824,GO:0005575,GO:0006139,GO:0006213,GO:0006725,GO:0006807,GO:0006950,GO:0006974,GO:0008150,GO:0008152,GO:0009032,GO:0009116,GO:0009987,GO:0016020,GO:0016154,GO:0016740,GO:0016757,GO:0016763,GO:0033554,GO:0034641,GO:0044237,GO:0044238,GO:0044281,GO:0044699,GO:0044710,GO:0044763,GO:0046483,GO:0050896,GO:0051716,GO:0055086,GO:0071704,GO:0072527,GO:1901135,GO:1901360,GO:1901564,GO:…	map00240,map00983,map01100,map05219	bactNOG[38]	01SUD@aproNOG,05CMW@bactNOG,16Q33@proNOG,COG0213@NOG	05CMW|9.3867957754e-180|602.127685547	F	The enzymes which catalyze the reversible phosphorolysis of pyrimidine nucleosides are involved in the degradation of these compounds and in their utilization as carbon and energy sources, or in the rescue of pyrimidine bases for nucleotide synthesis (By similarity)
Scaffold_4	BLJAPNOD_00551	punA	Purine nucleoside phosphorylase 1		214092.YPO1171	1.2e-71	233.6	XAPA	GO:0003674,GO:0003824,GO:0004731,GO:0005575,GO:0005622,GO:0005623,GO:0005737,GO:0006139,GO:0006148,GO:0006149,GO:0006152,GO:0006161,GO:0006461,GO:0006725,GO:0006807,GO:0008150,GO:0008152,GO:0008477,GO:0008617,GO:0009056,GO:0009116,GO:0009119,GO:0009120,GO:0009164,GO:0009987,GO:0015949,GO:0016043,GO:0016740,GO:0016757,GO:0016763,GO:0016787,GO:0016798,GO:0016799,GO:0019439,GO:0022607,GO:0034214,GO:…	map00230,map00240,map00270,map00760,map01100,map01110	bactNOG[38]	07U5R@bactNOG,0R8FH@gproNOG,16UYX@proNOG,COG0005@NOG	07U5R|7.4383630969e-89|300.415588379	F	The purine nucleoside phosphorylases catalyze the phosphorolytic breakdown of the N-glycosidic bond in the beta- (deoxy)ribonucleoside molecules, with the formation of the corresponding free purine bases and pentose-1-phosphate (By similarity)
Scaffold_4	BLJAPNOD_00552	cdd	Cytidine deaminase		1117943.SFHH103_03626	5.2e-84	274.4	CDD	GO:0003674,GO:0003824,GO:0004126,GO:0005488,GO:0005575,GO:0005623,GO:0005886,GO:0006139,GO:0006213,GO:0006216,GO:0006461,GO:0006725,GO:0006807,GO:0008150,GO:0008152,GO:0008270,GO:0008655,GO:0009056,GO:0009058,GO:0009116,GO:0009119,GO:0009163,GO:0009164,GO:0009972,GO:0009987,GO:0016020,GO:0016043,GO:0016787,GO:0016810,GO:0016814,GO:0018130,GO:0019239,GO:0019438,GO:0019439,GO:0022607,GO:0034641,GO:…	map00240,map00983,map01100,map05219	bactNOG[38]	01YD8@aproNOG,05KG3@bactNOG,17M5K@proNOG,COG0295@NOG	05KG3|4.82263031164e-53|184.059524536	F	cytidine deaminase
Scaffold_4	BLJAPNOD_00553		hypothetical protein		266834.SMc04125	1.5e-201	660.5	RBSC	GO:0003674,GO:0005215,GO:0006810,GO:0008150,GO:0008643,GO:0009987,GO:0015144,GO:0022857,GO:0022891,GO:0022892,GO:0034219,GO:0044699,GO:0044763,GO:0044765,GO:0051179,GO:0051234,GO:0055085,GO:0071702,GO:1901476		bactNOG[38]	01QAT@aproNOG,05DYV@bactNOG,16S01@proNOG,COG1079@NOG	01QAT|2.14854805755e-153|512.989624023	G	ABC transporter permease protein
Scaffold_4	BLJAPNOD_00554		hypothetical protein		266834.SMc04126	6.4e-232	761.4	YUFP	GO:0005575,GO:0005623,GO:0005886,GO:0016020,GO:0044464,GO:0071944		bactNOG[38]	01TAP@aproNOG,05UIB@bactNOG,16W4F@proNOG,COG4603@NOG	01TAP|2.12096426796e-173|579.26550293	G	Sugar ABC transporter permease protein
Scaffold_4	BLJAPNOD_00555	mglA_1	Galactose/methyl galactoside import ATP-binding protein MglA		1117943.SFHH103_03623	7.2e-301	993.6	RBSA2			bactNOG[38]	02EHQ@aproNOG,08JQ9@bactNOG,173FB@proNOG,COG3845@NOG	08JQ9|1.1602515892e-217|726.874450684	S	ABC transporter
Scaffold_4	BLJAPNOD_00556	zntA_1	Lead%2C cadmium%2C zinc and mercury-transporting ATPase		439375.Oant_0921	0	1121.2	ZNTA	GO:0000041,GO:0003674,GO:0003824,GO:0005215,GO:0005385,GO:0005575,GO:0005623,GO:0005886,GO:0006139,GO:0006152,GO:0006163,GO:0006195,GO:0006200,GO:0006725,GO:0006753,GO:0006793,GO:0006796,GO:0006807,GO:0006810,GO:0006811,GO:0006812,GO:0006824,GO:0006829,GO:0008150,GO:0008152,GO:0008324,GO:0008551,GO:0009056,GO:0009116,GO:0009117,GO:0009119,GO:0009123,GO:0009125,GO:0009126,GO:0009128,GO:0009141,GO:…		bactNOG[38]	01Q8V@aproNOG,05C59@bactNOG,16PUR@proNOG,COG2217@NOG	01Q8V|2.24069288502e-309|1030.89953613	P	P-type ATPase
Scaffold_4	BLJAPNOD_00558		hypothetical protein		1117943.SFHH103_03567	2e-220	724.9	YNJB	GO:0003674,GO:0003824,GO:0005215,GO:0006139,GO:0006152,GO:0006163,GO:0006195,GO:0006200,GO:0006725,GO:0006753,GO:0006793,GO:0006796,GO:0006807,GO:0006810,GO:0008150,GO:0008152,GO:0009056,GO:0009116,GO:0009117,GO:0009119,GO:0009123,GO:0009125,GO:0009126,GO:0009128,GO:0009141,GO:0009143,GO:0009144,GO:0009146,GO:0009150,GO:0009154,GO:0009158,GO:0009161,GO:0009164,GO:0009166,GO:0009167,GO:0009169,GO:…		bactNOG[38]	01SXQ@aproNOG,05VNH@bactNOG,16QZQ@proNOG,COG4134@NOG	05VNH|1.2013036582e-166|557.243652344	S	ABC transporter solute-binding protein
Scaffold_4	BLJAPNOD_00559	ynjC	Inner membrane ABC transporter permease protein YnjC		266834.SMc02588	1.4e-225	743.2	YNJC	GO:0003674,GO:0003824,GO:0005215,GO:0005575,GO:0005623,GO:0005886,GO:0006139,GO:0006152,GO:0006163,GO:0006195,GO:0006200,GO:0006725,GO:0006753,GO:0006793,GO:0006796,GO:0006807,GO:0006810,GO:0008150,GO:0008152,GO:0009056,GO:0009116,GO:0009117,GO:0009119,GO:0009123,GO:0009125,GO:0009126,GO:0009128,GO:0009141,GO:0009143,GO:0009144,GO:0009146,GO:0009150,GO:0009154,GO:0009158,GO:0009161,GO:0009164,GO:…		bactNOG[38]	01RJW@aproNOG,05CXZ@bactNOG,16QEG@proNOG,COG4135@NOG	05CXZ|3.10130508539e-201|672.772155762	S	ABC transporter, permease
Scaffold_4	BLJAPNOD_00560	fbpC2	Fe(3+) ions import ATP-binding protein FbpC 2		366394.Smed_3276	8.7e-104	338.5	YNJD	GO:0003674,GO:0003824,GO:0005215,GO:0006139,GO:0006152,GO:0006163,GO:0006195,GO:0006200,GO:0006725,GO:0006753,GO:0006793,GO:0006796,GO:0006807,GO:0006810,GO:0008150,GO:0008152,GO:0009056,GO:0009116,GO:0009117,GO:0009119,GO:0009123,GO:0009125,GO:0009126,GO:0009128,GO:0009141,GO:0009143,GO:0009144,GO:0009146,GO:0009150,GO:0009154,GO:0009158,GO:0009161,GO:0009164,GO:0009166,GO:0009167,GO:0009169,GO:…		bactNOG[38]	01VUP@aproNOG,08VGW@bactNOG,17AKQ@proNOG,COG4136@NOG	08VGW|5.42298332533e-81|273.862030029	S	abc transporter atp-binding protein
Scaffold_4	BLJAPNOD_00561		hypothetical protein		1117943.SFHH103_03564	0	1489.2	HRPB	GO:0003674,GO:0003824,GO:0004386,GO:0008150,GO:0008152,GO:0016462,GO:0016787,GO:0016817,GO:0016818,GO:0017111		bactNOG[38]	01QY2@aproNOG,05CQ7@bactNOG,16QKQ@proNOG,COG1643@NOG	05CQ7|4.30189019012e-212|700.674621582	L	ATP-dependent helicase
Scaffold_4	BLJAPNOD_00562	regB	Sensor histidine kinase RegB		266834.SMc02585	1.3e-258	851.8	REGB	GO:0005575,GO:0005623,GO:0005886,GO:0008150,GO:0010109,GO:0016020,GO:0019222,GO:0031323,GO:0044464,GO:0050789,GO:0050794,GO:0065007,GO:0071944	map02020	bactNOG[38]	01Q9G@aproNOG,05TX3@bactNOG,0XP2A@NOG,16TGJ@proNOG	05TX3|4.27650421123e-140|470.537475586	T	Histidine kinase
Scaffold_4	BLJAPNOD_00563	regA	Photosynthetic apparatus regulatory protein RegA		366394.Smed_3273	1.8e-113	370.7	REGA		map02020	bactNOG[38]	01S5T@aproNOG,08UYB@bactNOG,17A0Q@proNOG,COG4567@NOG	08UYB|4.18451771455e-78|264.276794434	T	regulatoR
Scaffold_4	BLJAPNOD_00564		hypothetical protein		394.NGR_c34130	9.6e-107	347.5	OCAR_4137			bactNOG[38]	01WTK@aproNOG,08UTK@bactNOG,17A1R@proNOG,COG5321@NOG	08UTK|8.3036030665e-67|226.623962402	S	Protein of unknown function (DUF1052)
Scaffold_4	BLJAPNOD_00565	ycfS	putative L%2CD-transpeptidase YcfS		1117943.SFHH103_03560	3.6e-136	440.9				bactNOG[38]	01V1U@aproNOG,063BK@bactNOG,10GJ4@NOG,17766@proNOG	063BK|5.55320972451e-134|447.426025391	S	L,D-transpeptidase catalytic domain
Scaffold_4	BLJAPNOD_00566	tar_2	Methyl-accepting chemotaxis protein II		1117943.SFHH103_00979	2.5e-149	488.6			map02020,map02030	bactNOG[38]	01RSF@aproNOG,07UWI@bactNOG,16VAJ@proNOG,COG0840@NOG	07UWI|3.46196885326e-159|534.515991211	S	methyl-accepting chemotaxis protein
Scaffold_4	BLJAPNOD_00567	glcB	Malate synthase G		1117943.SFHH103_03559	0	1399.7	GLCB	GO:0000287,GO:0003674,GO:0003824,GO:0004474,GO:0005488,GO:0005575,GO:0005576,GO:0005618,GO:0005622,GO:0005623,GO:0005737,GO:0005829,GO:0005886,GO:0005975,GO:0006081,GO:0006082,GO:0006097,GO:0006139,GO:0006163,GO:0006725,GO:0006732,GO:0006753,GO:0006793,GO:0006796,GO:0006807,GO:0008150,GO:0008152,GO:0009056,GO:0009116,GO:0009117,GO:0009119,GO:0009150,GO:0009259,GO:0009436,GO:0009987,GO:0015936,GO:…	map00620,map00630,map01100,map01120	bactNOG[38]	01REQ@aproNOG,07QP3@bactNOG,16PKH@proNOG,COG2225@NOG	07QP3|0.0|1086.93249512	C	malate synthase g
Scaffold_4	BLJAPNOD_00568	apc3_1	Acetophenone carboxylase gamma subunit		266834.SMc02580	0	1256.3				bactNOG[38]	01R52@aproNOG,07S9A@bactNOG,16UU4@proNOG,COG0145@NOG	07S9A|1.64694759117e-310|1034.17773438	E, Q	Hydantoinase oxoprolinase
Scaffold_4	BLJAPNOD_00569		hypothetical protein
Scaffold_4	BLJAPNOD_00570		Putative cytochrome P450 132		266834.SMc02579	3.4e-270	889.4			map00140,map00363,map00380,map00624,map00627,map00830,map00903,map00945,map00980,map01100,map01110,map01120,map04913,map05204	bactNOG[38]	01TPR@aproNOG,05JZI@bactNOG,16TF4@proNOG,COG2124@NOG	01TPR|6.91962453237e-172|575.147766113	Q	cytochrome p450
Scaffold_4	BLJAPNOD_00571		hypothetical protein		266834.SMc02578	2.6e-183	599.1				bactNOG[38]	01QRK@aproNOG,05JPZ@bactNOG,0XST5@NOG,16THY@proNOG	05JPZ|1.20523070711e-158|530.144165039	S	Protein of unknown function (DUF1402)
Scaffold_4	BLJAPNOD_00572	hslU	ATP-dependent protease ATPase subunit HslU		266834.SMc02577	1.3e-258	853.4	HSLU	GO:0003674,GO:0003824,GO:0005575,GO:0005622,GO:0005623,GO:0005737,GO:0006508,GO:0006950,GO:0008150,GO:0008152,GO:0008233,GO:0009266,GO:0009408,GO:0009628,GO:0016020,GO:0016787,GO:0019538,GO:0043170,GO:0044238,GO:0044424,GO:0044464,GO:0050896,GO:0071704		bactNOG[38]	01QJD@aproNOG,05C4N@bactNOG,16PVM@proNOG,COG1220@NOG	05C4N|6.88628517243e-203|677.546386719	O	this subunit has chaperone activity. The binding of ATP and its subsequent hydrolysis by HslU are essential for unfolding of protein substrates subsequently hydrolyzed by HslV. HslU recognizes the N-terminal part of its protein substrates and unfolds these before they are guided to HslV for hydrolysis (By similarity)
Scaffold_4	BLJAPNOD_00573	aacA4	Aminoglycoside N(6')-acetyltransferase type 1		1117943.SFHH103_03555	1.6e-103	333.6		GO:0003674,GO:0003824,GO:0008080,GO:0008150,GO:0008152,GO:0009987,GO:0016407,GO:0016410,GO:0016740,GO:0016746,GO:0016747,GO:0016999,GO:0017144,GO:0034069,GO:0044237,GO:0047663		bactNOG[38]	020C2@aproNOG,05RF8@bactNOG,17IN2@proNOG,COG1670@NOG	05RF8|7.58533830911e-64|217.526138306	J	Acetyltransferase (GNAT) family
Scaffold_4	BLJAPNOD_00574	hslV	ATP-dependent protease subunit HslV		1117943.SFHH103_03554	4.5e-117	383.7	HSLV	GO:0003674,GO:0003824,GO:0005575,GO:0005622,GO:0005623,GO:0005737,GO:0005829,GO:0006508,GO:0006950,GO:0008150,GO:0008152,GO:0008233,GO:0009266,GO:0009408,GO:0009628,GO:0016787,GO:0019538,GO:0043170,GO:0044238,GO:0044424,GO:0044444,GO:0044464,GO:0050896,GO:0071704		bactNOG[38]	01TV5@aproNOG,08R5P@bactNOG,16QAM@proNOG,COG5405@NOG	08R5P|2.03014847967e-89|301.190917969	O	Protease subunit of a proteasome-like degradation complex believed to be a general protein degrading machinery (By similarity)
Scaffold_4	BLJAPNOD_00575	hisB	Histidine biosynthesis bifunctional protein HisB		1117943.SFHH103_03553	1.3e-127	419	HISB	GO:0000105,GO:0003674,GO:0003824,GO:0004401,GO:0004424,GO:0005575,GO:0005622,GO:0005623,GO:0005737,GO:0006082,GO:0006520,GO:0006547,GO:0006725,GO:0006793,GO:0006796,GO:0006807,GO:0008150,GO:0008152,GO:0008652,GO:0009058,GO:0009987,GO:0016053,GO:0016311,GO:0016787,GO:0016788,GO:0016791,GO:0016829,GO:0016835,GO:0016836,GO:0018130,GO:0019438,GO:0019752,GO:0034641,GO:0040007,GO:0042578,GO:0043436,GO:…	map00340,map01100,map01110,map01230	bactNOG[38]	01QA7@aproNOG,05ECC@bactNOG,16PP9@proNOG,COG0131@NOG	05ECC|2.22156372067e-96|326.007476807	E	imidazole-glycerol-phosphate dehydratase
Scaffold_4	BLJAPNOD_00576		hypothetical protein		394.NGR_c34030	9.6e-67	213.8				bactNOG[38]	024SM@aproNOG,06F0S@bactNOG,0Y0HN@NOG,17TMQ@proNOG	06F0S|7.04288468352e-54|184.774551392	S	Protein of unknown function (DUF2628)
Scaffold_4	BLJAPNOD_00577	hisH1	Imidazole glycerol phosphate synthase subunit HisH 1		394.NGR_c34020	5.5e-127	418.2	HISH	GO:0005575,GO:0005622,GO:0005623,GO:0005737,GO:0044424,GO:0044464	map00340,map01100,map01110,map01230	bactNOG[38]	01S7F@aproNOG,08UJE@bactNOG,16TV5@proNOG,COG0118@NOG	08UJE|8.03058760825e-72|244.699981689	E	IGPS catalyzes the conversion of PRFAR and glutamine to IGP, AICAR and glutamate. The HisH subunit provides the glutamine amidotransferase activity that produces the ammonia necessary to HisF for the synthesis of IGP and AICAR (By similarity)
Scaffold_4	BLJAPNOD_00578	hisA	1-(5-phosphoribosyl)-5-[(5-phosphoribosylamino)methylideneamino] imidazole-4-carboxamide isomerase		394.NGR_c34010	1e-152	502.7	HISA	GO:0000105,GO:0003674,GO:0003824,GO:0003949,GO:0005575,GO:0005622,GO:0005623,GO:0005737,GO:0006082,GO:0006520,GO:0006547,GO:0006725,GO:0006807,GO:0006950,GO:0006974,GO:0008150,GO:0008152,GO:0008652,GO:0009058,GO:0009987,GO:0016053,GO:0016853,GO:0016860,GO:0016861,GO:0018130,GO:0019438,GO:0019752,GO:0033554,GO:0034641,GO:0043436,GO:0044237,GO:0044238,GO:0044249,GO:0044281,GO:0044283,GO:0044424,GO:…	map00340,map00400,map01100,map01110,map01230	bactNOG[38]	01QIN@aproNOG,05CJV@bactNOG,16Q0N@proNOG,COG0106@NOG	05CJV|6.16570957658e-116|391.27041626	E	Phosphoribosylformimino-5-aminoimidazole carboxamide ribotide isomerase
Scaffold_4	BLJAPNOD_00579	hisF	Imidazole glycerol phosphate synthase subunit HisF		394.NGR_c34000	5.4e-161	529.7	HISF	GO:0000105,GO:0000107,GO:0003674,GO:0003824,GO:0005575,GO:0005622,GO:0005623,GO:0005737,GO:0006082,GO:0006520,GO:0006547,GO:0006725,GO:0006807,GO:0008150,GO:0008152,GO:0008652,GO:0009058,GO:0009382,GO:0009987,GO:0016053,GO:0016740,GO:0016757,GO:0016763,GO:0018130,GO:0019438,GO:0019752,GO:0032991,GO:0034641,GO:0043234,GO:0043436,GO:0044237,GO:0044238,GO:0044249,GO:0044281,GO:0044283,GO:0044424,GO:…	map00340,map01100,map01110,map01230	bactNOG[38]	01QZ2@aproNOG,05C0S@bactNOG,16RIF@proNOG,COG0107@NOG	05C0S|4.90833280377e-143|481.243835449	E	IGPS catalyzes the conversion of PRFAR and glutamine to IGP, AICAR and glutamate. The HisF subunit catalyzes the cyclization activity that produces IGP and AICAR from PRFAR using the ammonia provided by the HisH subunit (By similarity)
Scaffold_4	BLJAPNOD_00580	hisE	Phosphoribosyl-ATP pyrophosphatase		366394.Smed_3258	5.3e-54	174.9	HISE	GO:0005575,GO:0005622,GO:0005623,GO:0005737,GO:0044424,GO:0044464	map00340,map01100,map01110,map01230	bactNOG[38]	01ZK2@aproNOG,05KPZ@bactNOG,17FQD@proNOG,COG0140@NOG	05KPZ|1.61855436366e-42|148.822113037	E	phosphoribosyl-atp pyrophosphatase
Scaffold_4	BLJAPNOD_00581	coaA_2	Pantothenate kinase		266834.SMc02567	1.6e-200	659.7	COAA	GO:0000166,GO:0001882,GO:0001883,GO:0003674,GO:0003824,GO:0004594,GO:0005488,GO:0005524,GO:0005575,GO:0005622,GO:0005623,GO:0005737,GO:0005886,GO:0006139,GO:0006163,GO:0006164,GO:0006725,GO:0006732,GO:0006753,GO:0006793,GO:0006796,GO:0006807,GO:0008150,GO:0008152,GO:0009058,GO:0009108,GO:0009116,GO:0009117,GO:0009119,GO:0009150,GO:0009152,GO:0009163,GO:0009165,GO:0009259,GO:0009260,GO:0009987,GO:…	map00770,map01100	bactNOG[38]	01RCQ@aproNOG,05CS9@bactNOG,16Q7Z@proNOG,COG1072@NOG	05CS9|4.35884623986e-144|482.706359863	H	pantothenic acid kinase
Scaffold_4	BLJAPNOD_00582	alkB_1	Alpha-ketoglutarate-dependent dioxygenase AlkB		394.NGR_c33970	5.1e-125	408.9	ALKB	GO:0003674,GO:0003676,GO:0003677,GO:0003684,GO:0003824,GO:0005488,GO:0005506,GO:0006139,GO:0006259,GO:0006281,GO:0006304,GO:0006307,GO:0006725,GO:0006807,GO:0006950,GO:0006974,GO:0008150,GO:0008152,GO:0008198,GO:0009451,GO:0009987,GO:0010468,GO:0016070,GO:0016491,GO:0016701,GO:0016702,GO:0016705,GO:0016706,GO:0016787,GO:0019222,GO:0032451,GO:0033554,GO:0034641,GO:0035510,GO:0035511,GO:0035513,GO:…		bactNOG[38]	01SRB@aproNOG,05CF1@bactNOG,16PUU@proNOG,COG3145@NOG	05CF1|6.14869277815e-83|280.650085449	L	Alkylated DNA repair protein
Scaffold_4	BLJAPNOD_00583		hypothetical protein		384765.SIAM614_18019	2.8e-44	139.5				bactNOG[38]	023E0@aproNOG,0634A@bactNOG,128UV@NOG,17P2B@proNOG	0634A|4.78998940944e-40|139.240661621	S	NA
Scaffold_4	BLJAPNOD_00584		hypothetical protein		394.NGR_c33960	1.8e-90	294.3	YGAU			bactNOG[38]	01WW7@aproNOG,09066@bactNOG,17CGD@proNOG,COG1652@NOG	09066|5.74677629817e-48|166.532485962	S	lysm domain bon superfamily protein
Scaffold_4	BLJAPNOD_00585	arfB	Peptidyl-tRNA hydrolase ArfB		1117943.SFHH103_03544	1.1e-86	283.1	YAEJ	GO:0003674,GO:0003824,GO:0004045,GO:0005488,GO:0005575,GO:0005622,GO:0005623,GO:0005737,GO:0006412,GO:0006414,GO:0006417,GO:0008150,GO:0008152,GO:0009058,GO:0009059,GO:0009889,GO:0009987,GO:0010467,GO:0010468,GO:0010556,GO:0010608,GO:0016787,GO:0016788,GO:0019222,GO:0019538,GO:0031323,GO:0031326,GO:0032268,GO:0034645,GO:0043021,GO:0043022,GO:0043170,GO:0044237,GO:0044238,GO:0044249,GO:0044260,GO:…		bactNOG[38]	01ZIG@aproNOG,08YZN@bactNOG,17CRI@proNOG,COG1186@NOG	08YZN|4.12298658531e-53|181.773330688	J	class I peptide chain release factor
Scaffold_4	BLJAPNOD_00586	pckA	Phosphoenolpyruvate carboxykinase [ATP]		394.NGR_c33940	0	1127.5	PCKA	GO:0000287,GO:0003674,GO:0003824,GO:0004611,GO:0004612,GO:0005488,GO:0005509,GO:0005575,GO:0005622,GO:0005623,GO:0005737,GO:0005975,GO:0005996,GO:0006006,GO:0006094,GO:0008150,GO:0008152,GO:0009058,GO:0016051,GO:0016829,GO:0016830,GO:0016831,GO:0019318,GO:0019319,GO:0043167,GO:0043169,GO:0044238,GO:0044424,GO:0044464,GO:0044723,GO:0046364,GO:0046872,GO:0071704,GO:1901576	map00010,map00020,map00620,map00710,map01100,map01110,map01120	bactNOG[38]	01T9I@aproNOG,05DJ1@bactNOG,16QZ7@proNOG,COG1866@NOG	05DJ1|5.27501565636e-238|793.809509277	C	Phosphoenolpyruvate Carboxylase
Scaffold_4	BLJAPNOD_00587	creB	Transcriptional regulatory protein CreB		266834.SMc02560	3.1e-150	493.4	CHVI	GO:0005575,GO:0005622,GO:0005623,GO:0005737,GO:0044424,GO:0044464	map02020	bactNOG[38]	01R6P@aproNOG,05E3W@bactNOG,16RQY@proNOG,COG0745@NOG	05E3W|4.20125280065e-100|338.27835083	T	Two component transcriptional regulator (Winged helix family
Scaffold_4	BLJAPNOD_00588	qseC_1	Sensor protein QseC		266834.SMc04446	0	1172	CREC	GO:0000155,GO:0000160,GO:0003674,GO:0003824,GO:0004672,GO:0004673,GO:0004871,GO:0004872,GO:0005575,GO:0005623,GO:0005886,GO:0006464,GO:0006468,GO:0006793,GO:0006796,GO:0007154,GO:0007165,GO:0008150,GO:0008152,GO:0009987,GO:0016020,GO:0016021,GO:0016301,GO:0016310,GO:0016740,GO:0016772,GO:0016773,GO:0016775,GO:0019538,GO:0023014,GO:0023052,GO:0031224,GO:0036211,GO:0038023,GO:0043170,GO:0043412,GO:…	map02020	bactNOG[38]	01R1I@aproNOG,05EB3@bactNOG,16RYH@proNOG,COG0642@NOG	01R1I|4.11877730254e-218|728.430541992	T	Histidine kinase
Scaffold_4	BLJAPNOD_00589	hprK	HPr kinase/phosphorylase		1117943.SFHH103_03540	6.9e-65	210.4	HPRK			bactNOG[38]	021FJ@aproNOG,0848X@bactNOG,17KMF@proNOG,COG1493@NOG	0848X|3.24370717517e-39|137.02583313	T	HPr kinase
Scaffold_4	BLJAPNOD_00590	manX	PTS system mannose-specific EIIAB component		366394.Smed_3249	1e-80	263.3	MANX	GO:0003674,GO:0003824,GO:0005215,GO:0005575,GO:0005622,GO:0005623,GO:0005737,GO:0005886,GO:0005887,GO:0006810,GO:0008150,GO:0008152,GO:0008643,GO:0008645,GO:0008982,GO:0009401,GO:0009987,GO:0015144,GO:0015145,GO:0015149,GO:0015578,GO:0015749,GO:0015761,GO:0016020,GO:0016021,GO:0016740,GO:0016772,GO:0016773,GO:0022804,GO:0022857,GO:0022870,GO:0022891,GO:0022892,GO:0031224,GO:0031226,GO:0034219,GO:…	map00051,map00052,map00053,map00520,map01100,map01120,map02060	bactNOG[38]	01YTK@aproNOG,05DAS@bactNOG,16RK1@proNOG,COG2893@NOG	05DAS|4.0999400168e-48|166.225784302	G	pts system
Scaffold_4	BLJAPNOD_00591	crh	HPr-like protein Crh		266834.SMc02754	5.4e-54	173.2	PTSH		map02060	bactNOG[38]	0220I@aproNOG,082GX@bactNOG,16WRA@proNOG,COG1925@NOG	082GX|5.70148715036e-40|138.265167236	G	phosphocarrier protein hpr
Scaffold_4	BLJAPNOD_00592	ahcY_1	Adenosylhomocysteinase		266834.SMc02755	7.9e-299	986.2	AHCY	GO:0000096,GO:0000098,GO:0000166,GO:0003674,GO:0003824,GO:0004013,GO:0005488,GO:0005575,GO:0005576,GO:0005618,GO:0005622,GO:0005623,GO:0005737,GO:0005829,GO:0005886,GO:0006082,GO:0006139,GO:0006461,GO:0006520,GO:0006555,GO:0006725,GO:0006790,GO:0006807,GO:0008150,GO:0008152,GO:0009056,GO:0009063,GO:0009066,GO:0009068,GO:0009087,GO:0009116,GO:0009119,GO:0009987,GO:0016020,GO:0016043,GO:0016054,GO:…	map00270,map01100	bactNOG[38]	01QYS@aproNOG,05C3E@bactNOG,16QNP@proNOG,COG0499@NOG	05C3E|1.76841648541e-215|718.542480469	H	May play a key role in the regulation of the intracellular concentration of adenosylhomocysteine (By similarity)
Scaffold_4	BLJAPNOD_00593	divL	Sensor protein DivL		394.NGR_c33870	0	1608	DIVL	GO:0003674,GO:0003824,GO:0004672,GO:0004713,GO:0005575,GO:0005623,GO:0005886,GO:0006464,GO:0006468,GO:0006793,GO:0006796,GO:0008150,GO:0008152,GO:0009987,GO:0016020,GO:0016301,GO:0016310,GO:0016740,GO:0016772,GO:0016773,GO:0019538,GO:0036211,GO:0043170,GO:0043412,GO:0044237,GO:0044238,GO:0044260,GO:0044267,GO:0044464,GO:0071704,GO:0071944		bactNOG[38]	01R8T@aproNOG,05I8F@bactNOG,0Y097@NOG,170RK@proNOG	05I8F|0.0|1093.03515625	T	Histidine kinase
Scaffold_4	BLJAPNOD_00594	tsaE	tRNA threonylcarbamoyladenosine biosynthesis protein TsaE		1117943.SFHH103_03535	4.7e-255	837.2				bactNOG[38]	02DM6@aproNOG,08EJB@bactNOG,170YX@proNOG,COG0802@NOG,COG3178@NOG	08EJB|9.23753177565e-223|743.25	S	Uncharacterised P-loop hydrolase UPF0079
Scaffold_4	BLJAPNOD_00595	hddC	D-glycero-alpha-D-manno-heptose 1-phosphate guanylyltransferase		394.NGR_c33850	4.9e-136	446.5	GALF		map00051,map00520,map01100,map01110	bactNOG[38]	01UQX@aproNOG,08S0S@bactNOG,1781S@proNOG,COG1208@NOG	08S0S|8.51744381051e-67|229.036117554	M	Nucleotidyl transferase
Scaffold_4	BLJAPNOD_00596		hypothetical protein		1117943.SFHH103_03533	0	1757.7	ADDB			bactNOG[38]	01S8H@aproNOG,07RMM@bactNOG,16PMN@proNOG,COG2887@NOG,COG3893@NOG	07RMM|0.0|1105.76477051	L	double-strand break repair protein Addb
Scaffold_4	BLJAPNOD_00597	addA	ATP-dependent helicase/nuclease subunit A		266834.SMc02760	0	1965	ADDA			bactNOG[38]	01RWR@aproNOG,07QKA@bactNOG,16PFX@proNOG,COG1074@NOG	07QKA|2.34200933146e-204|684.288635254	L	exodeoxyribonuclease V beta
Scaffold_4	BLJAPNOD_00598		Thioredoxin C-1		697303.Thewi_1183	4.2e-66	216.8	TRXA			bactNOG[38]	05K63@bactNOG,0EU4I@cloNOG,0NKNR@firmNOG,COG0526@NOG	05K63|6.22374236855e-49|170.523986816	O	Thioredoxin
Scaffold_4	BLJAPNOD_00599	fgs	Folylpolyglutamate synthase		1117943.SFHH103_03530	1.9e-266	880.4	FOLC	GO:0003674,GO:0003824,GO:0004326,GO:0004592,GO:0005575,GO:0005622,GO:0005623,GO:0005737,GO:0006082,GO:0006520,GO:0006575,GO:0006725,GO:0006732,GO:0006760,GO:0006761,GO:0006766,GO:0006767,GO:0006807,GO:0008150,GO:0008152,GO:0008652,GO:0008841,GO:0009058,GO:0009108,GO:0009110,GO:0009256,GO:0009257,GO:0009396,GO:0009987,GO:0016053,GO:0016874,GO:0016879,GO:0016881,GO:0018130,GO:0019438,GO:0019752,GO:…	map00790,map01100	bactNOG[38]	01RQU@aproNOG,05DPM@bactNOG,16RVA@proNOG,COG0285@NOG	05DPM|1.57888172495e-131|443.376312256	H	folylpolyglutamate synthase Dihydrofolate synthase
Scaffold_4	BLJAPNOD_00600	accD	Acetyl-coenzyme A carboxylase carboxyl transferase subunit beta		266834.SMc02764	2.2e-185	610.8	ACCD	GO:0003674,GO:0003824,GO:0003989,GO:0005575,GO:0005622,GO:0005623,GO:0005737,GO:0006082,GO:0006629,GO:0006631,GO:0006633,GO:0008150,GO:0008152,GO:0008610,GO:0009058,GO:0009317,GO:0009987,GO:0016053,GO:0016421,GO:0016874,GO:0016885,GO:0019752,GO:0032787,GO:0032991,GO:0043234,GO:0043436,GO:0044237,GO:0044238,GO:0044249,GO:0044255,GO:0044281,GO:0044283,GO:0044424,GO:0044444,GO:0044464,GO:0044710,GO:…	map00061,map00253,map00620,map00640,map00720,map01100,map01110,map01120	bactNOG[38]	01S1M@aproNOG,07QTG@bactNOG,16QSI@proNOG,COG0777@NOG	07QTG|1.2011286656e-143|483.034057617	I	Component of the acetyl coenzyme A carboxylase (ACC) complex. Biotin carboxylase (BC) catalyzes the carboxylation of biotin on its carrier protein (BCCP) and then the CO(2) group is transferred by the transcarboxylase to acetyl-CoA to form malonyl- CoA (By similarity)
Scaffold_4	BLJAPNOD_00601	trpA	Tryptophan synthase alpha chain		1117943.SFHH103_03528	3.6e-169	557.2	TRPA	GO:0000162,GO:0003674,GO:0003824,GO:0004834,GO:0005575,GO:0005622,GO:0005623,GO:0005737,GO:0006082,GO:0006520,GO:0006568,GO:0006576,GO:0006586,GO:0006725,GO:0006807,GO:0008150,GO:0008152,GO:0008652,GO:0009058,GO:0009072,GO:0009073,GO:0009308,GO:0009309,GO:0009987,GO:0016053,GO:0016829,GO:0016835,GO:0016836,GO:0018130,GO:0019438,GO:0019752,GO:0034641,GO:0042401,GO:0042430,GO:0042435,GO:0043436,GO:…	map00260,map00400,map01100,map01110,map01230	bactNOG[38]	01Q7U@aproNOG,05F6H@bactNOG,16Q50@proNOG,COG0159@NOG	05F6H|5.64425924199e-105|354.829284668	E	The alpha subunit is responsible for the aldol cleavage of indoleglycerol phosphate to indole and glyceraldehyde 3- phosphate (By similarity)
Scaffold_4	BLJAPNOD_00602	trpB	Tryptophan synthase beta chain		266834.SMc02766	1.4e-265	877.1	TRPB		map00260,map00400,map01100,map01110,map01230	bactNOG[38]	01SCH@aproNOG,05CG0@bactNOG,16PN7@proNOG,COG0133@NOG	05CG0|7.16665700963e-229|765.874145508	E	The beta subunit is responsible for the synthesis of L- tryptophan from indole and L-serine (By similarity)
Scaffold_4	BLJAPNOD_00603	trpF	N-(5'-phosphoribosyl)anthranilate isomerase		394.NGR_c33770	3.2e-126	414.6	TRPF		map00400,map01100,map01110,map01230	bactNOG[38]	01X4G@aproNOG,08ZGB@bactNOG,17BIG@proNOG,COG0135@NOG	08ZGB|9.47224095378e-71|241.14616394	E	N-(5'-phosphoribosyl)anthranilate isomerase
Scaffold_4	BLJAPNOD_00604		hypothetical protein		391038.Bphy_3679	5.7e-38	119.5	PILT3			bactNOG[38]	05WYH@bactNOG,121ME@NOG,17JR0@proNOG	05WYH|6.56789308731e-38|130.980331421	S	NA
Scaffold_4	BLJAPNOD_00605		hypothetical protein		1117943.SFHH103_03525	1.7e-145	478.1	ORF1			bactNOG[38]	01V70@aproNOG,05MD7@bactNOG,176BD@proNOG,COG1451@NOG	05MD7|2.25390344779e-68|234.039627075	S	metal-dependent hydrolase
Scaffold_4	BLJAPNOD_00606		hypothetical protein		394.NGR_c33750	9.7e-81	261.1				bactNOG[38]	01Y94@aproNOG,08ZB3@bactNOG,11NUQ@NOG,17CJS@proNOG	08ZB3|5.3920501422e-46|158.736907959	S	Protein of unknown function (DUF2852)
Scaffold_4	BLJAPNOD_00607		hypothetical protein		266834.SMc02770	2.7e-278	916.5	PHAZ		map00650	bactNOG[38]	01RCD@aproNOG,05CMX@bactNOG,16PXV@proNOG,COG4553@NOG	05CMX|7.57806041836e-230|767.612670898	I	Polyhydroxyalkanoate depolymerase, intracellular
Scaffold_4	BLJAPNOD_00608	lgoD	L-galactonate-5-dehydrogenase		1117943.SFHH103_03521	1.6e-177	580.3	YJJN	GO:0003674,GO:0003824,GO:0005975,GO:0006082,GO:0008150,GO:0008152,GO:0009056,GO:0009987,GO:0016052,GO:0016054,GO:0016491,GO:0016614,GO:0016616,GO:0019520,GO:0019583,GO:0019584,GO:0019752,GO:0032787,GO:0034193,GO:0034195,GO:0043436,GO:0044237,GO:0044238,GO:0044248,GO:0044262,GO:0044275,GO:0044281,GO:0044282,GO:0044710,GO:0044712,GO:0044723,GO:0044724,GO:0046176,GO:0046395,GO:0055114,GO:0071704,GO:…	map00051,map00363,map00591,map00625,map00650,map01100,map01120	bactNOG[38]	01RJF@aproNOG,05CPQ@bactNOG,16T92@proNOG,COG1063@NOG	01RJF|2.42780995665e-152|509.593811035	C	alcohol dehydrogenase
Scaffold_4	BLJAPNOD_00609	rbsC_2	Ribose import permease protein RbsC		394.NGR_c33700	3.9e-195	637.8			map02010	bactNOG[38]	01TPK@aproNOG,05CNN@bactNOG,177NG@proNOG,COG1172@NOG	01TPK|1.67493528745e-151|506.847686768	G	ABC transporter
Scaffold_4	BLJAPNOD_00610	rbsA_2	Ribose import ATP-binding protein RbsA		394.NGR_c33690	2.8e-296	972.4			map02010	bactNOG[38]	01V69@aproNOG,05C2J@bactNOG,16PQI@proNOG,COG1129@NOG	01V69|5.2464572501e-314|1044.21276855	E	ABC transporter
Scaffold_4	BLJAPNOD_00611	rbsB_2	Ribose import binding protein RbsB		394.NGR_c33680	1.5e-198	651.8	RBSB2		map02010,map02030	bactNOG[38]	01S87@aproNOG,05E20@bactNOG,16RNG@proNOG,COG1879@NOG	05E20|3.1834330426e-91|308.853546143	G	Periplasmic binding protein LacI transcriptional regulator
Scaffold_4	BLJAPNOD_00612	pld1	Pyridoxal 4-dehydrogenase		266834.SMc02775	1.6e-193	636			map00053,map01100,map01110	bactNOG[38]	01QZD@aproNOG,05F0M@bactNOG,16QY3@proNOG,COG0667@NOG	05F0M|5.55780228595e-119|399.713867188	C	Aldo Keto reductase
Scaffold_4	BLJAPNOD_00613	garD	Galactarate dehydratase (L-threo-forming)		394.NGR_c33660	1.2e-301	996			map00040,map01100	bactNOG[38]	01R1N@aproNOG,05CTX@bactNOG,16QY0@proNOG,COG2721@NOG	05CTX|6.77576595743e-202|675.975341797	G	dehydratase
Scaffold_4	BLJAPNOD_00614	lgoR	putative HTH-type transcriptional regulator LgoR		1117943.SFHH103_03514	2.1e-173	567.1	YJJM	GO:0005975,GO:0006082,GO:0006355,GO:0008150,GO:0008152,GO:0009056,GO:0009889,GO:0009987,GO:0010468,GO:0010556,GO:0016052,GO:0016054,GO:0019219,GO:0019222,GO:0019520,GO:0019583,GO:0019584,GO:0019752,GO:0031323,GO:0031326,GO:0032787,GO:0043436,GO:0044237,GO:0044238,GO:0044248,GO:0044262,GO:0044275,GO:0044281,GO:0044282,GO:0044710,GO:0044712,GO:0044723,GO:0044724,GO:0046176,GO:0046395,GO:0050789,GO:…		bactNOG[38]	01VH0@aproNOG,0617M@bactNOG,16SKA@proNOG,COG1802@NOG	0617M|3.89336650469e-127|426.661682129	K	Transcriptional regulator
Scaffold_4	BLJAPNOD_00615	uxaB	Altronate oxidoreductase		78245.Xaut_0173	5.3e-126	413.9	UXAB	GO:0000166,GO:0003674,GO:0005488,GO:0005975,GO:0005996,GO:0006063,GO:0006082,GO:0008150,GO:0008152,GO:0009056,GO:0009987,GO:0016052,GO:0016054,GO:0019586,GO:0019698,GO:0019752,GO:0032787,GO:0036094,GO:0043436,GO:0044237,GO:0044238,GO:0044248,GO:0044281,GO:0044282,GO:0044710,GO:0044712,GO:0044723,GO:0044724,GO:0046365,GO:0046395,GO:0046396,GO:0046397,GO:0048037,GO:0050662,GO:0051287,GO:0071704,GO:…	map00040,map01100	bactNOG[38]	01S48@aproNOG,07QZW@bactNOG,16YJ8@proNOG,COG0246@NOG	07QZW|9.98056418212e-103|347.304473877	G	Altronate oxidoreductase
Scaffold_4	BLJAPNOD_00616	hpcH_1	4-hydroxy-2-oxo-heptane-1%2C7-dioate aldolase		394.NGR_c33640	1.6e-143	471.9	HPAI	GO:0003674,GO:0003824,GO:0005488,GO:0005575,GO:0005622,GO:0005623,GO:0005737,GO:0006725,GO:0008150,GO:0008152,GO:0009987,GO:0016151,GO:0016829,GO:0016830,GO:0016832,GO:0043167,GO:0043169,GO:0044237,GO:0044424,GO:0044464,GO:0046872,GO:0046914	map00051,map00053,map00350,map01120	bactNOG[38]	01SD7@aproNOG,05CNV@bactNOG,16Q49@proNOG,COG3836@NOG	05CNV|1.80105477396e-116|392.14944458	G	Aldolase
Scaffold_4	BLJAPNOD_00617	davD_1	Glutarate-semialdehyde dehydrogenase DavD		76114.ebA2996	1.1e-104	341.1	GABD	GO:0003674,GO:0003824,GO:0004777,GO:0005575,GO:0005622,GO:0005623,GO:0005737,GO:0006082,GO:0006520,GO:0006553,GO:0006554,GO:0006807,GO:0008150,GO:0008152,GO:0009013,GO:0009056,GO:0009063,GO:0009066,GO:0009068,GO:0009448,GO:0009450,GO:0009987,GO:0016054,GO:0016491,GO:0016620,GO:0016903,GO:0019477,GO:0019752,GO:0032787,GO:0043436,GO:0044237,GO:0044238,GO:0044248,GO:0044281,GO:0044282,GO:0044424,GO:…	map00250,map00310,map00350,map00650,map01100,map01120	bactNOG[38]	05C26@bactNOG,0B7ZM@bproNOG,16PDZ@proNOG,COG1012@NOG	0B7ZM|9.52300637437e-105|354.094116211	C	Dehydrogenase
Scaffold_4	BLJAPNOD_00618		hypothetical protein
Scaffold_4	BLJAPNOD_00619	rutE_1	malonic semialdehyde reductase RutE		394.NGR_c33620	1.6e-106	347.8	TDSD			bactNOG[38]	01WUS@aproNOG,05FG0@bactNOG,178W2@proNOG,COG0778@NOG	05FG0|1.32968533365e-75|257.933532715	C	Nitroreductase
Scaffold_4	BLJAPNOD_00620	gyrB_1	DNA gyrase subunit B		394.NGR_c33610	0	1662.3	GYRB	GO:0000166,GO:0001882,GO:0001883,GO:0003674,GO:0003824,GO:0003916,GO:0003918,GO:0005488,GO:0005524,GO:0005575,GO:0005622,GO:0005623,GO:0005737,GO:0006139,GO:0006152,GO:0006163,GO:0006195,GO:0006200,GO:0006259,GO:0006260,GO:0006261,GO:0006265,GO:0006351,GO:0006725,GO:0006753,GO:0006793,GO:0006796,GO:0006807,GO:0007059,GO:0008094,GO:0008150,GO:0008152,GO:0009056,GO:0009058,GO:0009059,GO:0009116,GO:…		bactNOG[38]	01S13@aproNOG,05C7D@bactNOG,16Q2I@proNOG,COG0187@NOG	01S13|0.0|1453.90026855	L	DNA gyrase negatively supercoils closed circular double- stranded DNA in an ATP-dependent manner and also catalyzes the interconversion of other topological isomers of double-stranded DNA rings, including catenanes and knotted rings (By similarity)
Scaffold_4	BLJAPNOD_00621		hypothetical protein		366394.Smed_3219	4.6e-71	227.9				bactNOG[38]	01ZZE@aproNOG,05KQF@bactNOG,17G3E@proNOG,COG1396@NOG	05KQF|7.14898112998e-55|187.488952637	K	Transcriptional regulator
Scaffold_4	BLJAPNOD_00622	mutS2	Endonuclease MutS2		394.NGR_c33590	1.2e-86	282.7	ERUM2980			bactNOG[38]	021Q4@aproNOG,07WMI@bactNOG,16V17@proNOG,COG2840@NOG	07WMI|8.26329221937e-56|192.667419434	S	Smr protein MutS2
Scaffold_4	BLJAPNOD_00623	mltA	Membrane-bound lytic murein transglycosylase A		266834.SMc02785	3.2e-192	633	MLTA	GO:0000270,GO:0000910,GO:0003674,GO:0003824,GO:0004553,GO:0005575,GO:0005623,GO:0005886,GO:0005887,GO:0006022,GO:0006023,GO:0006024,GO:0006026,GO:0006027,GO:0006807,GO:0007049,GO:0008150,GO:0008152,GO:0008933,GO:0009056,GO:0009057,GO:0009058,GO:0009059,GO:0009252,GO:0009253,GO:0009273,GO:0009279,GO:0009987,GO:0016020,GO:0016021,GO:0016740,GO:0016757,GO:0016787,GO:0016798,GO:0019867,GO:0022402,GO:…		bactNOG[38]	01TEP@aproNOG,05CA3@bactNOG,16Q1F@proNOG,COG2821@NOG	05CA3|6.632021505e-125|420.920379639	M	membrane-bound lytic murein transglycosylase
Scaffold_4	BLJAPNOD_00624		hypothetical protein		366394.Smed_3216	9.8e-136	443.8	OCAR_4390			bactNOG[38]	01WK3@aproNOG,08NB0@bactNOG,1756Q@proNOG,COG4395@NOG	08NB0|5.18372004215e-86|290.859130859	S	Import inner membrane translocase subunit TIM44
Scaffold_4	BLJAPNOD_00625		hypothetical protein		1117943.SFHH103_03505	2.5e-64	210.6	FXSA			bactNOG[38]	01Y1H@aproNOG,05NNN@bactNOG,17FNE@proNOG,COG3030@NOG	05NNN|2.27573501042e-49|171.307525635	S	FxsA cytoplasmic membrane protein
Scaffold_4	BLJAPNOD_00626	secB	Protein-export protein SecB		266834.SMc02788	5.2e-104	339.9	SECB	GO:0005575,GO:0005622,GO:0005623,GO:0005737,GO:0006605,GO:0006810,GO:0006886,GO:0008104,GO:0008150,GO:0009306,GO:0009987,GO:0015031,GO:0032940,GO:0033036,GO:0034613,GO:0043952,GO:0044424,GO:0044464,GO:0044699,GO:0044763,GO:0044765,GO:0045184,GO:0046903,GO:0046907,GO:0051179,GO:0051234,GO:0051641,GO:0051649,GO:0055085,GO:0070727,GO:0071702,GO:0071806	map03060,map03070	bactNOG[38]	0200U@aproNOG,05IX2@bactNOG,175GA@proNOG,COG1952@NOG	05IX2|1.36925892298e-62|213.489501953	U	One of the proteins required for the normal export of preproteins out of the cell cytoplasm. It is a molecular chaperone that binds to a subset of precursor proteins, maintaining them in a translocation-competent state. It also specifically binds to its receptor SecA (By similarity)
Scaffold_4	BLJAPNOD_00627	dnaQ_1	DNA polymerase III subunit epsilon		266834.SMc02789	1.8e-130	428.1	DNAQ	GO:0003674,GO:0003824,GO:0004518,GO:0004527,GO:0005575,GO:0005622,GO:0005623,GO:0005737,GO:0006139,GO:0006259,GO:0006260,GO:0006261,GO:0006281,GO:0006725,GO:0006753,GO:0006793,GO:0006796,GO:0006807,GO:0006950,GO:0006974,GO:0008150,GO:0008152,GO:0009058,GO:0009059,GO:0009117,GO:0009987,GO:0016787,GO:0016788,GO:0019637,GO:0033554,GO:0034641,GO:0034645,GO:0043170,GO:0044237,GO:0044238,GO:0044249,GO:…	map00230,map00240,map01100,map03030,map03430,map03440	bactNOG[38]	01RFE@aproNOG,07RZZ@bactNOG,16RKN@proNOG,COG0847@NOG	07RZZ|3.49682950697e-86|293.211395264	L	dna polymerase iii epsilon subunit
Scaffold_4	BLJAPNOD_00628	coaE	Dephospho-CoA kinase		366394.Smed_3212	2.9e-95	313.7	COAE	GO:0000166,GO:0001882,GO:0001884,GO:0002135,GO:0003674,GO:0003824,GO:0004140,GO:0005488,GO:0005575,GO:0005622,GO:0005623,GO:0005737,GO:0005829,GO:0006139,GO:0006163,GO:0006164,GO:0006725,GO:0006732,GO:0006753,GO:0006793,GO:0006796,GO:0006807,GO:0008150,GO:0008152,GO:0009058,GO:0009108,GO:0009116,GO:0009117,GO:0009119,GO:0009150,GO:0009152,GO:0009163,GO:0009165,GO:0009259,GO:0009260,GO:0009987,GO:…	map00770,map01100	bactNOG[38]	01X3I@aproNOG,08ZQD@bactNOG,179UJ@proNOG,COG0237@NOG	08ZQD|3.51446766828e-70|240.701019287	H	Catalyzes the phosphorylation of the 3'-hydroxyl group of dephosphocoenzyme A to form coenzyme A (By similarity)
Scaffold_4	BLJAPNOD_00629	aroE_1	Shikimate dehydrogenase (NADP(+))		394.NGR_c33520	4.7e-159	524.4	AROE	GO:0003674,GO:0003824,GO:0004764,GO:0008150,GO:0008152,GO:0016491,GO:0016614,GO:0016616,GO:0044710,GO:0055114	map00400,map01100,map01110,map01230	bactNOG[38]	01TC3@aproNOG,05E2X@bactNOG,16RGM@proNOG,COG0169@NOG	05E2X|1.34151584565e-98|334.326721191	E	shikimate dehydrogenase
Scaffold_4	BLJAPNOD_00630	yceF	Maf-like protein YceF		366394.Smed_3210	3.1e-103	338.1	MAF	GO:0005575,GO:0005622,GO:0005623,GO:0005737,GO:0044424,GO:0044464		bactNOG[38]	01Y8I@aproNOG,08UHJ@bactNOG,179MU@proNOG,COG0424@NOG	08UHJ|2.99884666981e-66|225.700866699	D	MAF-like protein
Scaffold_4	BLJAPNOD_00631	yqfL	Putative pyruvate%2C phosphate dikinase regulatory protein		394.NGR_c33500	1.8e-172	567.1	YQFL			bactNOG[38]	01SBX@aproNOG,05CF9@bactNOG,16S0C@proNOG,COG1806@NOG	05CF9|9.86267408856e-99|332.991943359	S	Bifunctional serine threonine kinase and phosphorylase involved in the regulation of the pyruvate, phosphate dikinase (PPDK) by catalyzing its phosphorylation dephosphorylation (By similarity)
Scaffold_4	BLJAPNOD_00632	hemE	Uroporphyrinogen decarboxylase		1117943.SFHH103_03498	5.9e-205	676.2	HEME	GO:0005575,GO:0005622,GO:0005623,GO:0005737,GO:0044424,GO:0044464	map00860,map01100,map01110	bactNOG[38]	01R24@aproNOG,05CFZ@bactNOG,16QGF@proNOG,COG0407@NOG	05CFZ|1.22843872441e-132|446.4972229	H	Catalyzes the decarboxylation of four acetate groups of uroporphyrinogen-III to yield coproporphyrinogen-III (By similarity)
Scaffold_4	BLJAPNOD_00633		hypothetical protein		266834.SMc02795	3.3e-103	337.9	ERUM0970	GO:0005575,GO:0005623,GO:0005886,GO:0016020,GO:0044464,GO:0071944		bactNOG[38]	0202I@aproNOG,08YXA@bactNOG,17C31@proNOG,COG1981@NOG	08YXA|1.68092138678e-59|203.295822144	S	Membrane
Scaffold_4	BLJAPNOD_00634		hypothetical protein		266834.SMc02796	8.3e-277	913.5	RHO	GO:0003674,GO:0003676,GO:0003723,GO:0005488,GO:0005575,GO:0005618,GO:0005623,GO:0005886,GO:0006139,GO:0006351,GO:0006353,GO:0006360,GO:0006363,GO:0006461,GO:0006725,GO:0006807,GO:0008150,GO:0008152,GO:0009058,GO:0009059,GO:0009987,GO:0010467,GO:0016020,GO:0016043,GO:0016070,GO:0018130,GO:0019438,GO:0022607,GO:0030312,GO:0032774,GO:0034641,GO:0034645,GO:0034654,GO:0040007,GO:0043170,GO:0043933,GO:…	map03018	bactNOG[38]	01QD3@aproNOG,05C4P@bactNOG,16PGC@proNOG,COG1158@NOG	05C4P|9.70623848667e-214|713.573730469	K	Facilitates transcription termination by a mechanism that involves Rho binding to the nascent RNA, activation of Rho's RNA-dependent ATPase activity, and release of the mRNA from the DNA template (By similarity)
Scaffold_4	BLJAPNOD_00635	mnmE	tRNA modification GTPase MnmE		1117943.SFHH103_03495	2.5e-199	658.6	MNME	GO:0000166,GO:0001510,GO:0001882,GO:0001883,GO:0003674,GO:0003824,GO:0003924,GO:0005488,GO:0005525,GO:0005575,GO:0005622,GO:0005623,GO:0005737,GO:0005829,GO:0006139,GO:0006152,GO:0006163,GO:0006184,GO:0006195,GO:0006396,GO:0006399,GO:0006400,GO:0006725,GO:0006753,GO:0006793,GO:0006796,GO:0006805,GO:0006807,GO:0008033,GO:0008150,GO:0008152,GO:0009056,GO:0009116,GO:0009117,GO:0009119,GO:0009141,GO:…		bactNOG[38]	01Q59@aproNOG,05C1H@bactNOG,16PD7@proNOG,COG0486@NOG	05C1H|2.07589616666e-142|478.553985596	S	Exhibits a very high intrinsic GTPase hydrolysis rate. Involved in the addition of a carboxymethylaminomethyl (cmnm) group at the wobble position (U34) of certain tRNAs, forming tRNA- cmnm(5)s(2)U34 (By similarity)
Scaffold_4	BLJAPNOD_00636	mnmG	tRNA uridine 5-carboxymethylaminomethyl modification enzyme MnmG		394.NGR_c33450	0	1159.8	MNMG	GO:0000166,GO:0001510,GO:0003674,GO:0005488,GO:0005575,GO:0005622,GO:0005623,GO:0005737,GO:0006139,GO:0006396,GO:0006399,GO:0006400,GO:0006725,GO:0006807,GO:0008033,GO:0008150,GO:0008152,GO:0009451,GO:0009987,GO:0010467,GO:0016070,GO:0030488,GO:0032259,GO:0034470,GO:0034641,GO:0034660,GO:0036094,GO:0043167,GO:0043168,GO:0043170,GO:0043412,GO:0043414,GO:0044237,GO:0044238,GO:0044260,GO:0044424,GO:…		bactNOG[38]	01QPD@aproNOG,07RE5@bactNOG,16QRF@proNOG,COG0445@NOG	07RE5|1.11970665825e-259|865.99029541	D	NAD-binding protein involved in the addition of a carboxymethylaminomethyl (cmnm) group at the wobble position (U34) of certain tRNAs, forming tRNA-cmnm(5)s(2)U34 (By similarity)
Scaffold_4	BLJAPNOD_00637	rsmG	Ribosomal RNA small subunit methyltransferase G		1117943.SFHH103_03493	7.3e-118	384.8	RSMG	GO:0005575,GO:0005622,GO:0005623,GO:0005737,GO:0044424,GO:0044464		bactNOG[38]	01Y3K@aproNOG,07YTN@bactNOG,16W36@proNOG,COG0357@NOG	07YTN|2.00374199184e-73|248.995483398	M	Specifically methylates the N7 position of guanine in position 527 of 16S rRNA (By similarity)
Scaffold_4	BLJAPNOD_00638	parA	Chromosome partitioning protein ParA		1117943.SFHH103_03492	4.6e-163	536.8	SOJ	GO:0000003,GO:0000287,GO:0000910,GO:0003674,GO:0003824,GO:0005488,GO:0005575,GO:0005622,GO:0005623,GO:0005694,GO:0005737,GO:0006139,GO:0006152,GO:0006163,GO:0006195,GO:0006200,GO:0006725,GO:0006753,GO:0006793,GO:0006796,GO:0006807,GO:0007049,GO:0008150,GO:0008152,GO:0009056,GO:0009116,GO:0009117,GO:0009119,GO:0009123,GO:0009125,GO:0009126,GO:0009128,GO:0009141,GO:0009143,GO:0009144,GO:0009146,GO:…		bactNOG[38]	01QVY@aproNOG,07QJE@bactNOG,16PGD@proNOG,COG1192@NOG	07QJE|2.21653202073e-128|432.536590576	D	Chromosome Partitioning Protein
Scaffold_4	BLJAPNOD_00639	parB_1	Chromosome-partitioning protein ParB		394.NGR_c33420	3.1e-177	584.5	PARB			bactNOG[38]	01Q6W@aproNOG,05FA0@bactNOG,16QIW@proNOG,COG1475@NOG	05FA0|3.71839696198e-98|332.096191406	K	parb-like partition protein
Scaffold_4	BLJAPNOD_00640		hypothetical protein		1117943.SFHH103_03490	1.2e-174	572.5	HOLA		map00230,map00240,map01100,map03030,map03430,map03440	bactNOG[38]	01V5B@aproNOG,06JKZ@bactNOG,175XG@proNOG,COG1466@NOG	06JKZ|3.68642325576e-126|423.910369873	L	DNA polymerase III subunit delta'
Scaffold_4	BLJAPNOD_00641		hypothetical protein		1117943.SFHH103_03489	2e-85	276.2				bactNOG[38]	022Y6@aproNOG,05WV4@bactNOG,17M5B@proNOG,COG5468@NOG	05WV4|5.67377096102e-56|191.693634033	S	Pfam:DUF2159
Scaffold_4	BLJAPNOD_00642	leuS	Leucine--tRNA ligase		366394.Smed_3198	0	1858.2	LEUS	GO:0003674,GO:0003824,GO:0004812,GO:0004823,GO:0005575,GO:0005622,GO:0005623,GO:0005737,GO:0006082,GO:0006139,GO:0006399,GO:0006412,GO:0006418,GO:0006429,GO:0006520,GO:0006725,GO:0006807,GO:0008150,GO:0008152,GO:0009058,GO:0009059,GO:0009987,GO:0010467,GO:0016070,GO:0016874,GO:0016875,GO:0016876,GO:0019538,GO:0019752,GO:0034641,GO:0034645,GO:0034660,GO:0043038,GO:0043039,GO:0043170,GO:0043436,GO:…	map00970	bactNOG[38]	01Q7M@aproNOG,05C8T@bactNOG,16QCR@proNOG,COG0495@NOG	05C8T|0.0|1288.33044434	J	Leucyl-tRNA synthetase
Scaffold_4	BLJAPNOD_00643		hypothetical protein
Scaffold_4	BLJAPNOD_00644		hypothetical protein		366394.Smed_3197	3.2e-115	379.9	HP0395	GO:0003674,GO:0005488,GO:0030170,GO:0043167,GO:0043168,GO:0048037		bactNOG[38]	01RFY@aproNOG,05DFA@bactNOG,16PKW@proNOG,COG0325@NOG	05DFA|2.96725208364e-77|263.462615967	F	alanine racemase domain protein
Scaffold_4	BLJAPNOD_00645	acsA_1	Acetyl-coenzyme A synthetase		1117943.SFHH103_03486	0	1329.4	PRPE	GO:0003674,GO:0003824,GO:0006082,GO:0006629,GO:0006631,GO:0008150,GO:0008152,GO:0009056,GO:0009062,GO:0009987,GO:0016042,GO:0016054,GO:0016874,GO:0016877,GO:0016878,GO:0019541,GO:0019543,GO:0019626,GO:0019752,GO:0032787,GO:0043436,GO:0044237,GO:0044238,GO:0044242,GO:0044248,GO:0044255,GO:0044281,GO:0044282,GO:0044710,GO:0044712,GO:0046395,GO:0046459,GO:0071704,GO:0072329,GO:1901575	map00010,map00620,map00640,map00680,map00720,map01100,map01110,map01120	bactNOG[38]	02E9D@aproNOG,08IQF@bactNOG,172WM@proNOG,COG0365@NOG	02E9D|0.0|1146.71606445	I	AmP-dependent synthetase and ligase
Scaffold_4	BLJAPNOD_00646	gcvA_2	Glycine cleavage system transcriptional activator		394.NGR_c33360	6.8e-141	458.3				bactNOG[38]	0266Y@aproNOG,05G29@bactNOG,11SE2@NOG,17EPX@proNOG	05G29|6.06016392713e-118|395.96673584	K	LysR family Transcriptional regulator
Scaffold_4	BLJAPNOD_00647	ectC	L-ectoine synthase		394.NGR_c33350	8.4e-82	265.1	ECTC		map00260,map01100,map01120,map01210	bactNOG[38]	01YYM@aproNOG,08Z6K@bactNOG,11NEJ@NOG,17CBH@proNOG	08Z6K|6.10696785248e-44|152.108505249	H	Catalyzes the circularization of gamma-N-acetyl- alpha,gamma-diaminobutyric acid (ADABA) to ectoine (1,4,5,6- tetrahydro-2-methyl-4-pyrimidine carboxylic acid), which is an excellent osmoprotectant (By similarity)
Scaffold_4	BLJAPNOD_00648		hypothetical protein		394.NGR_c33340	3e-146	478.7	ERUM1390			bactNOG[38]	01QBG@aproNOG,05DVJ@bactNOG,16QFB@proNOG,COG3820@NOG	05DVJ|1.40487146283e-106|358.138305664	S	Protein of unknown function (DUF1013)
Scaffold_4	BLJAPNOD_00649	acsA_2	Acetyl-coenzyme A synthetase		394.NGR_c33330	0	1431.6	ACSA	GO:0003674,GO:0003824,GO:0003987,GO:0006082,GO:0006083,GO:0006084,GO:0006085,GO:0006637,GO:0006732,GO:0006793,GO:0008150,GO:0008152,GO:0009056,GO:0009058,GO:0009108,GO:0009987,GO:0016054,GO:0016405,GO:0016874,GO:0016877,GO:0016878,GO:0019427,GO:0019752,GO:0032787,GO:0035383,GO:0035384,GO:0043436,GO:0044237,GO:0044248,GO:0044249,GO:0044281,GO:0044282,GO:0044710,GO:0044712,GO:0045733,GO:0046395,GO:…	map00010,map00620,map00640,map00680,map00720,map01100,map01110,map01120	bactNOG[38]	02E9E@aproNOG,08IQF@bactNOG,172WM@proNOG,COG0365@NOG	02E9E|0.0|1253.63977051	I	Catalyzes the conversion of acetate into acetyl-CoA (AcCoA), an essential intermediate at the junction of anabolic and catabolic pathways. AcsA undergoes a two-step reaction. In the first half reaction, AcsA combines acetate with ATP to form acetyl-adenylate (AcAMP) intermediate. In the second half reaction, it can then transfer the acetyl group from AcAMP to the sulfhydryl group of CoA, forming …
Scaffold_4	BLJAPNOD_00650		hypothetical protein		366394.Smed_3193	4.3e-36	114.1				bactNOG[38]	021N5@aproNOG,062NJ@bactNOG,0XVAZ@NOG,17P60@proNOG	062NJ|2.93606815169e-28|100.874382019	S	Protein of unknown function (DUF1674)
Scaffold_4	BLJAPNOD_00651		hypothetical protein		1117943.SFHH103_03478	1.8e-192	634.3	HTPX	GO:0005575,GO:0005623,GO:0005886,GO:0016020,GO:0044464,GO:0071944	map00900	bactNOG[38]	01RNX@aproNOG,05D0M@bactNOG,16RW8@proNOG,COG0501@NOG	05D0M|1.12864460267e-119|403.187347412	O	Protease HtpX homolog
Scaffold_4	BLJAPNOD_00652	rsmB_2	Ribosomal RNA small subunit methyltransferase B		394.NGR_c33300	6.3e-243	799.8	RSMB	GO:0000154,GO:0001510,GO:0003674,GO:0003824,GO:0005575,GO:0005622,GO:0005623,GO:0005737,GO:0006139,GO:0006364,GO:0006396,GO:0006725,GO:0006807,GO:0008150,GO:0008152,GO:0008168,GO:0008169,GO:0008173,GO:0008649,GO:0008757,GO:0009383,GO:0009451,GO:0009987,GO:0010467,GO:0016070,GO:0016072,GO:0016434,GO:0016740,GO:0016741,GO:0022613,GO:0031167,GO:0032259,GO:0034470,GO:0034641,GO:0034660,GO:0042254,GO:…		bactNOG[38]	01R2S@aproNOG,05CYJ@bactNOG,16PJK@proNOG,COG0144@NOG	01R2S|5.41406172072e-173|578.996032715	J	Ribosomal RNA small subunit methyltransferase B
Scaffold_4	BLJAPNOD_00653		hypothetical protein		266834.SMc04089	0	1028.2	OCAR_4336			bactNOG[38]	01RV0@aproNOG,05HHW@bactNOG,16PTI@proNOG,COG5360@NOG	05HHW|3.51263219942e-178|596.536865234	S	heparinase II III family protein
Scaffold_4	BLJAPNOD_00654	purH	Bifunctional purine biosynthesis protein PurH		266834.SMc04088	0	1067.8	PURH		map00230,map00670,map01100,map01110	bactNOG[38]	01R55@aproNOG,05DC1@bactNOG,16PWM@proNOG,COG0138@NOG	05DC1|3.23027518983e-238|796.31439209	F	bifunctional purine biosynthesis protein purh
Scaffold_4	BLJAPNOD_00655		hypothetical protein		1117943.SFHH103_03474	1.3e-258	853.2	YXIO	GO:0005575,GO:0005623,GO:0005886,GO:0016020,GO:0044464,GO:0071944		bactNOG[38]	01QVH@aproNOG,05DEU@bactNOG,16PUN@proNOG,COG2270@NOG	05DEU|1.71408012962e-145|488.43460083	G	major facilitator superfamily
Scaffold_4	BLJAPNOD_00656	gdhB	NAD-specific glutamate dehydrogenase		1117943.SFHH103_03473	0	3131	GDH	GO:0005575,GO:0005618,GO:0005622,GO:0005623,GO:0005737,GO:0005829,GO:0005886,GO:0016020,GO:0030312,GO:0044424,GO:0044444,GO:0044464,GO:0071944	map00250,map00330,map00430,map00910,map01100	bactNOG[38]	01S9F@aproNOG,05C7I@bactNOG,16QR9@proNOG,COG2902@NOG	05C7I|0.0|1951.09301758	E	Dehydrogenase
Scaffold_4	BLJAPNOD_00657	pdxK	Pyridoxine/pyridoxal/pyridoxamine kinase		394.NGR_c33250	3.6e-168	552.4	PDXY	GO:0003674,GO:0003824,GO:0006081,GO:0006725,GO:0006732,GO:0006766,GO:0006767,GO:0006793,GO:0006796,GO:0006807,GO:0008150,GO:0008152,GO:0008478,GO:0009058,GO:0009108,GO:0009110,GO:0009443,GO:0009987,GO:0016301,GO:0016310,GO:0016740,GO:0016772,GO:0016773,GO:0018130,GO:0019637,GO:0034641,GO:0042364,GO:0042816,GO:0042817,GO:0042819,GO:0042822,GO:0042823,GO:0043094,GO:0044237,GO:0044249,GO:0044271,GO:…	map00750,map01100	bactNOG[38]	01UF0@aproNOG,07XGF@bactNOG,174EZ@proNOG,COG2240@NOG	07XGF|7.19605509649e-98|330.232513428	H	functions in a salvage pathway. Uses pyridoxamine (By similarity)
Scaffold_4	BLJAPNOD_00658	cynT	Carbonic anhydrase 1		1117943.SFHH103_03471	7.5e-139	455.2	CYNT		map00910	bactNOG[38]	01V12@aproNOG,07B2H@bactNOG,16ZXF@proNOG,COG0288@NOG	07B2H|1.64732838785e-81|277.513092041	P	carbonic anhydrase
Scaffold_4	BLJAPNOD_00659	mltB_2	Membrane-bound lytic murein transglycosylase B		266834.SMc04411	3.9e-162	533.7	MLTB	GO:0003674,GO:0003824,GO:0008150,GO:0008152		bactNOG[38]	01TN7@aproNOG,05CVE@bactNOG,16QBZ@proNOG,COG2951@NOG	05CVE|4.8419113454e-84|279.584320068	M	Lytic murein transglycosylase
Scaffold_4	BLJAPNOD_00660	asd2	Aspartate-semialdehyde dehydrogenase 2		394.NGR_c33220	1.7e-223	736.9	ASD	GO:0000096,GO:0000097,GO:0003674,GO:0003824,GO:0004073,GO:0006082,GO:0006520,GO:0006549,GO:0006553,GO:0006555,GO:0006566,GO:0006790,GO:0006807,GO:0008150,GO:0008152,GO:0008652,GO:0009058,GO:0009066,GO:0009067,GO:0009081,GO:0009082,GO:0009085,GO:0009086,GO:0009088,GO:0009089,GO:0009097,GO:0009987,GO:0016053,GO:0016491,GO:0016620,GO:0016903,GO:0019752,GO:0043436,GO:0043648,GO:0044237,GO:0044238,GO:…	map00260,map00270,map00300,map01100,map01110,map01120,map01210,map01230	bactNOG[38]	01Q7W@aproNOG,05CM3@bactNOG,16Q25@proNOG,COG0136@NOG	05CM3|1.61108207984e-156|524.465820312	E	Catalyzes the NADPH-dependent formation of L-aspartate- semialdehyde (L-ASA) by the reductive dephosphorylation of L- aspartyl-4-phosphate (By similarity)
Scaffold_4	BLJAPNOD_00661		hypothetical protein
Scaffold_4	BLJAPNOD_00662	phoA	Alkaline phosphatase 4		395492.Rleg2_3906	4e-303	1001	PHOA	GO:0000287,GO:0003674,GO:0003824,GO:0004035,GO:0005488,GO:0005575,GO:0005576,GO:0005623,GO:0006793,GO:0006796,GO:0008150,GO:0008152,GO:0008270,GO:0009987,GO:0016311,GO:0016491,GO:0016695,GO:0016787,GO:0016788,GO:0016791,GO:0030613,GO:0033748,GO:0042578,GO:0042597,GO:0043167,GO:0043169,GO:0044237,GO:0044464,GO:0044710,GO:0046872,GO:0046914,GO:0055114	map00521,map00627,map00790,map01100,map01110,map01120,map02020	bactNOG[38]	01TKE@aproNOG,05G6Z@bactNOG,16TU2@proNOG,COG1785@NOG	05G6Z|4.93001076898e-123|415.048706055	P	alkaline phosphatase
Scaffold_4	BLJAPNOD_00663		hypothetical protein		491916.RHECIAT_CH0004388	1.5e-74	240.3				bactNOG[38]	01YSZ@aproNOG,05HXN@bactNOG,11NZP@NOG,17CPU@proNOG	05HXN|6.30643340936e-61|207.753234863	S	NA
Scaffold_4	BLJAPNOD_00664		putative ABC transporter ATP-binding protein		561231.Pecwa_4112	1.3e-72	232.8				bactNOG[38]	08J8A@bactNOG,0RAXM@gproNOG,1736M@proNOG,COG4181@NOG	08J8A|1.41257360849e-73|249.803146362	Q	abc transporter
Scaffold_4	BLJAPNOD_00665		hypothetical protein		347834.RHE_CH04096	1.4e-176	581.1				bactNOG[38]	01RB3@aproNOG,05F14@bactNOG,16SK2@proNOG,COG0577@NOG	05F14|3.66734360662e-110|371.533233643	V	permease
Scaffold_4	BLJAPNOD_00666	proP	Proline/betaine transporter		394.NGR_c33200	0	1262.4	MTBA			bactNOG[38]	01SXV@aproNOG,05CSH@bactNOG,0XP7I@NOG,16QT5@proNOG	01SXV|2.3801650975e-293|976.636657715	G	)transporter
Scaffold_4	BLJAPNOD_00667		hypothetical protein		1117943.SFHH103_03467	3.5e-110	359.5	LPXE		map00564,map01100	bactNOG[38]	021KR@aproNOG,05YVM@bactNOG,17K56@proNOG,COG0671@NOG	05YVM|8.73999383062e-69|234.719436646	I	Phosphoesterase, PA-phosphatase related
Scaffold_4	BLJAPNOD_00668		hypothetical protein
Scaffold_4	BLJAPNOD_00669	leuE_1	Leucine efflux protein		266834.SMc04404	5.4e-121	391				bactNOG[38]	025IK@aproNOG,06MTR@bactNOG,0YF7V@NOG,17YQ9@proNOG	06MTR|1.19746589372e-111|374.522583008	E	amino acid efflux protein
Scaffold_4	BLJAPNOD_00670	dcp	Peptidyl-dipeptidase dcp		1117943.SFHH103_03463	0	1375.6	DCP	GO:0003674,GO:0003824,GO:0006508,GO:0008150,GO:0008152,GO:0008233,GO:0008235,GO:0008237,GO:0008238,GO:0008241,GO:0016787,GO:0019538,GO:0043170,GO:0044238,GO:0070011,GO:0071704		bactNOG[38]	01QKX@aproNOG,05DGW@bactNOG,16R2U@proNOG,COG0339@NOG	05DGW|9.87453273845e-208|694.621032715	E	oligopeptidase A
Scaffold_4	BLJAPNOD_00671	pcpR_1	PCP degradation transcriptional activation protein		861208.AGROH133_12466	1.9e-163	538.3	YBIB		map00400,map01100,map01110,map01230	bactNOG[38]	01UYY@aproNOG,08MTB@bactNOG,170Z1@proNOG,COG0547@NOG	08MTB|2.2183353466e-137|462.030029297	M	glycosyl transferase family
Scaffold_4	BLJAPNOD_00672	cirA	Colicin I receptor		176299.Atu3916	0	1201.7	IREA	GO:0005575,GO:0005623,GO:0009279,GO:0016020,GO:0019867,GO:0030312,GO:0030313,GO:0031975,GO:0044462,GO:0044464,GO:0071944		bactNOG[38]	01U9W@aproNOG,05D05@bactNOG,16QBU@proNOG,COG4771@NOG	05D05|1.71806920139e-170|571.688354492	P	Receptor
Scaffold_4	BLJAPNOD_00673		hypothetical protein		394.NGR_c32990	1.3e-235	774				bactNOG[38]	01SKI@aproNOG,05F0W@bactNOG,0XRSJ@NOG,1758V@proNOG	05F0W|2.40037739852e-190|635.331298828	S	Protein of unknown function (DUF993)
Scaffold_4	BLJAPNOD_00674	ccpA_1	Catabolite control protein A		394.NGR_c33000	3e-199	653.4	MALI	GO:0006355,GO:0008150,GO:0009889,GO:0009890,GO:0009892,GO:0010468,GO:0010556,GO:0010558,GO:0010605,GO:0010629,GO:0019219,GO:0019222,GO:0031323,GO:0031324,GO:0031326,GO:0031327,GO:0045892,GO:0045934,GO:0048519,GO:0048523,GO:0050789,GO:0050794,GO:0051171,GO:0051172,GO:0051252,GO:0051253,GO:0060255,GO:0065007,GO:0080090,GO:2000112,GO:2000113,GO:2001141		bactNOG[38]	01V9G@aproNOG,07P2S@bactNOG,16V91@proNOG,COG1609@NOG	07P2S|1.56879202146e-138|464.697357178	K	Transcriptional regulator
Scaffold_4	BLJAPNOD_00675	afr_2	1%2C5-anhydro-D-fructose reductase		266834.SMc04400	1.4e-186	610.3			map00521,map00562,map01100,map01110,map01120	bactNOG[38]	01SVS@aproNOG,07TYG@bactNOG,0XRWS@NOG,16QAA@proNOG	07TYG|3.81371311959e-139|466.348266602	S	Oxidoreductase domain-containing protein
Scaffold_4	BLJAPNOD_00676	carA_1	Caffeate CoA-transferase		366394.Smed_3173	0	1108			map00281,map00626,map01110,map01120	bactNOG[38]	01RAT@aproNOG,07R0K@bactNOG,16RYX@proNOG,COG4670@NOG	07R0K|2.34083636632e-211|705.692138672	I	CoA transferase having broad substrate specificity for short-chain acyl-CoA thioesters with the activity decreasing when the length of the carboxylic acid chain exceeds four carbons (By similarity)
Scaffold_4	BLJAPNOD_00677	crt_1	Short-chain-enoyl-CoA hydratase		1117943.SFHH103_03456	1.1e-151	494.4				bactNOG[38]	01S0A@aproNOG,07NTX@bactNOG,0Z8FE@NOG,16QM0@proNOG	07NTX|1.21150240309e-115|388.479217529	S	Enoyl-CoA hydratase
Scaffold_4	BLJAPNOD_00678	betB_1	NAD/NADP-dependent betaine aldehyde dehydrogenase		391735.Veis_3572	1.4e-199	650.9			map00010,map00040,map00053,map00071,map00260,map00280,map00281,map00310,map00330,map00340,map00380,map00410,map00561,map00620,map00625,map00626,map00640,map00903,map01100,map01110,map01120	bactNOG[38]	05C26@bactNOG,0BIJJ@bproNOG,16PDZ@proNOG,COG1012@NOG	0BIJJ|2.60763051741e-220|735.187561035	C	Aldehyde dehydrogenase family
Scaffold_4	BLJAPNOD_00679	rafR_1	HTH-type transcriptional regulator RafR		394.NGR_c33050	2e-191	626.5				bactNOG[38]	01VNN@aproNOG,08PNE@bactNOG,0XSW8@NOG,177N7@proNOG	08PNE|3.66380906666e-147|492.825592041	K	Transcriptional regulator
Scaffold_4	BLJAPNOD_00680		putative sugar-binding periplasmic protein		430066.BAbS19_II05150	2.6e-238	783.5		GO:0005575,GO:0005623,GO:0042597,GO:0044464		bactNOG[38]	01RDV@aproNOG,05T29@bactNOG,16W49@proNOG,COG1653@NOG	05T29|8.06284996785e-168|561.256286621	G	extracellular solute-binding protein
Scaffold_4	BLJAPNOD_00681	lacF_2	Lactose transport system permease protein LacF		266834.SMc04395	1.1e-188	619.6	RL1825	GO:0005575,GO:0016020	map02010	bactNOG[38]	01RZ9@aproNOG,05I9W@bactNOG,0XRGU@NOG,16RQC@proNOG	05I9W|6.57564663617e-135|451.992156982	G	Binding-protein-dependent transport systems, inner membrane component
Scaffold_4	BLJAPNOD_00682	araQ_3	L-arabinose transport system permease protein AraQ		394.NGR_c33080	2.2e-182	599.8		GO:0005575,GO:0016020	map02010	bactNOG[38]	01S5W@aproNOG,05EB1@bactNOG,16S8U@proNOG,COG0395@NOG	05EB1|3.05339446412e-102|344.595947266	P	binding-protein-dependent transport systems inner membrane Component
Scaffold_4	BLJAPNOD_00683	ugpC_2	sn-glycerol-3-phosphate import ATP-binding protein UgpC		439375.Oant_3814	7e-211	695	GLTK	GO:0005575,GO:0005623,GO:0005886,GO:0016020,GO:0044464,GO:0071944	map02010	bactNOG[38]	02E86@aproNOG,08IJ9@bactNOG,172T7@proNOG,COG3839@NOG	172T7|1.61094295628e-163|548.684020996	G	Abc transporter
Scaffold_4	BLJAPNOD_00684	fdhL_1	Fructose dehydrogenase large subunit		632772.ROP_44750	4.1e-132	432.9				bactNOG[38]	00MC8@actNOG,07T7R@bactNOG,0YMIP@NOG	07T7R|4.90047213006e-146|490.182922363	E	Dehydrogenase
Scaffold_4	BLJAPNOD_00685	fabG_3	3-oxoacyl-[acyl-carrier-protein] reductase FabG		1117943.SFHH103_03448	4.4e-124	404.9				bactNOG[38]	01S6E@aproNOG,08KA3@bactNOG,11HAD@NOG,16RBS@proNOG	08KA3|3.58854372688e-102|343.897644043	S	Short-chain dehydrogenase reductase Sdr
Scaffold_4	BLJAPNOD_00686	alkJ_1	Alcohol dehydrogenase [acceptor]		394.NGR_c33130	0	1191.2	BETA		map00260,map00440,map01100	bactNOG[38]	01QKF@aproNOG,05CZ6@bactNOG,16Q7M@proNOG,COG2303@NOG	05CZ6|3.00872725086e-217|726.610412598	E	Can catalyze the oxidation of choline to betaine aldehyde and betaine aldehyde to glycine betaine (By similarity)
Scaffold_4	BLJAPNOD_00687		hypothetical protein		394.NGR_c33140	6.4e-51	161.5				bactNOG[38]	023HR@aproNOG,05WRN@bactNOG,0ZXBT@NOG,17NP8@proNOG	05WRN|9.21816698633e-41|141.242965698	S	stress responsive alpha-beta barrel domain-containing protein
Scaffold_4	BLJAPNOD_00688	ttuD_1	Putative hydroxypyruvate reductase		366394.Smed_3163	3.9e-219	722.3	TTUD		map00260,map00630,map01100	bactNOG[38]	01QT1@aproNOG,05D1Z@bactNOG,16QIZ@proNOG,COG2379@NOG	05D1Z|4.84437682611e-179|599.46472168	G	hydroxypyruvate reductase
Scaffold_4	BLJAPNOD_00689	bauA_1	Beta-alanine--pyruvate aminotransferase		420662.Mpe_A1898	5.6e-205	672.4	APTA		map00280,map00330,map00410,map00640,map00780,map01100	bactNOG[38]	08JPX@bactNOG,0BRRY@bproNOG,173ED@proNOG,COG0161@NOG	0BRRY|1.38027659314e-223|745.268310547	E	beta alanine--pyruvate transaminase
Scaffold_4	BLJAPNOD_00690	puuR_1	HTH-type transcriptional regulator PuuR		1117943.SFHH103_03444	3.3e-122	397.9	PUUR	GO:0006139,GO:0006351,GO:0006725,GO:0006807,GO:0008150,GO:0008152,GO:0009058,GO:0009059,GO:0009987,GO:0010467,GO:0016070,GO:0018130,GO:0019438,GO:0032774,GO:0034641,GO:0034645,GO:0034654,GO:0043170,GO:0044237,GO:0044238,GO:0044249,GO:0044260,GO:0044271,GO:0046483,GO:0071704,GO:0090304,GO:1901360,GO:1901362,GO:1901576		bactNOG[38]	01RR4@aproNOG,07VRI@bactNOG,11ISD@NOG,1780D@proNOG	07VRI|2.34045188101e-69|237.10017395	K	Transcriptional regulator
Scaffold_4	BLJAPNOD_00691		Aspartate aminotransferase		266834.SMc04386	6.4e-256	841.9	ASPC	GO:0003674,GO:0003824,GO:0004069,GO:0005575,GO:0005622,GO:0005623,GO:0005737,GO:0006082,GO:0006520,GO:0006531,GO:0006533,GO:0006807,GO:0008150,GO:0008152,GO:0008483,GO:0009056,GO:0009063,GO:0009066,GO:0009068,GO:0009987,GO:0016054,GO:0016740,GO:0016769,GO:0019752,GO:0043436,GO:0043648,GO:0043649,GO:0044237,GO:0044238,GO:0044248,GO:0044281,GO:0044282,GO:0044424,GO:0044464,GO:0044710,GO:0044712,GO:…	map00250,map00270,map00330,map00350,map00360,map00400,map00401,map00950,map00960,map01100,map01110,map01120,map01210,map01230	bactNOG[38]	01R9D@aproNOG,05CHM@bactNOG,16PWZ@proNOG,COG0436@NOG	01R9D|4.46813724341e-197|657.321960449	E	Aspartate aminotransferase
Scaffold_4	BLJAPNOD_00692	davD_2	Glutarate-semialdehyde dehydrogenase DavD		394.NGR_c32950	0	1058.7	PCD		map00010,map00040,map00053,map00071,map00280,map00310,map00330,map00340,map00380,map00410,map00561,map00620,map00625,map00640,map00903,map01100,map01110,map01120	bactNOG[38]	01Q6N@aproNOG,05C26@bactNOG,16PDZ@proNOG,COG1012@NOG	01Q6N|6.48459109344e-273|908.833679199	C	Aldehyde dehydrogenase
Scaffold_4	BLJAPNOD_00693		putative FAD-linked oxidoreductase		1117943.SFHH103_03440	2e-279	916.7			map00620	bactNOG[38]	01RF0@aproNOG,07U25@bactNOG,0ZNC6@NOG,175GQ@proNOG	07U25|1.9642564519e-214|715.555053711	C	D-lactate dehydrogenase
Scaffold_4	BLJAPNOD_00694		hypothetical protein		266834.SMc04383	9.5e-277	910.7	YDCJ			bactNOG[38]	01T4M@aproNOG,05E32@bactNOG,16REK@proNOG,COG5383@NOG	05E32|4.08446730654e-211|704.606506348	S	cytoplasmic protein
Scaffold_4	BLJAPNOD_00695	gcvA_3	Glycine cleavage system transcriptional activator		266834.SMc04882	7.9e-182	598.7				bactNOG[38]	01TTP@aproNOG,05ETT@bactNOG,0XS6G@NOG,16Q8J@proNOG	05ETT|1.14699570054e-103|350.278289795	K	transcriptional Regulator, LysR family
Scaffold_4	BLJAPNOD_00696	cbpA_1	Cellobiose phosphorylase		394.NGR_c32910	0	5802.5	NDVB	GO:0005575,GO:0005623,GO:0005886,GO:0016020,GO:0044464,GO:0071944		bactNOG[38]	01RUA@aproNOG,05E2V@bactNOG,16RNJ@proNOG,COG3459@NOG	05E2V|0.0|3565.66625977	G	Glycosyltransferase 36
Scaffold_4	BLJAPNOD_00697		hypothetical protein		1117943.SFHH103_03435	1.5e-198	652.9	OPGC			bactNOG[38]	01VI0@aproNOG,08MDI@bactNOG,1711Q@proNOG,COG4645@NOG	08MDI|2.86314254987e-116|391.314605713	S	OpgC protein
Scaffold_4	BLJAPNOD_00698	ndvA	Beta-(1-->2)glucan export ATP-binding/permease protein NdvA		1117943.SFHH103_03433	0	1144.5	NDVA	GO:0003674,GO:0003824,GO:0005215,GO:0005319,GO:0005575,GO:0005623,GO:0005886,GO:0006139,GO:0006152,GO:0006163,GO:0006195,GO:0006200,GO:0006725,GO:0006753,GO:0006793,GO:0006796,GO:0006807,GO:0006810,GO:0006869,GO:0008150,GO:0008152,GO:0009056,GO:0009116,GO:0009117,GO:0009119,GO:0009123,GO:0009125,GO:0009126,GO:0009128,GO:0009141,GO:0009143,GO:0009144,GO:0009146,GO:0009150,GO:0009154,GO:0009158,GO:…		bactNOG[38]	01Q8T@aproNOG,05BZ1@bactNOG,16T6R@proNOG,COG1132@NOG	16T6R|3.54379117184e-289|963.177429199	H	Involved in Beta-(1-- 2)glucan export. Transmembrane domains (TMD) form a pore in the inner membrane and the ATP- binding domain (NBD) is responsible for energy generation (By similarity)
Scaffold_4	BLJAPNOD_00699	rpaR_1	HTH-type quorum sensing-dependent transcriptional regulator RpaR		366394.Smed_3140	2.6e-163	529.7			map02020	bactNOG[38]	01W49@aproNOG,08R8P@bactNOG,11FND@NOG,177WS@proNOG	08R8P|3.57162875646e-134|448.576812744	K	regulatoR
Scaffold_4	BLJAPNOD_00700	cfiB	2-oxoglutarate carboxylase small subunit		1117943.SFHH103_03305	0	2447.7	PYC	GO:0005575,GO:0005618,GO:0005623,GO:0005886,GO:0008150,GO:0016020,GO:0030312,GO:0040007,GO:0044464,GO:0071944	map00020,map00620,map00720,map01100,map01120,map01230	bactNOG[38]	02EEZ@aproNOG,08JIJ@bactNOG,173B3@proNOG,COG1038@NOG	08JIJ|0.0|1774.14221191	C	Catalyzes a 2-step reaction, involving the ATP-dependent carboxylation of the covalently attached biotin in the first step and the transfer of the carboxyl group to pyruvate in the second (By similarity)
Scaffold_4	BLJAPNOD_00701	tcyC	L-cystine import ATP-binding protein TcyC		266834.SMc03894	4.4e-153	498.1	GLNQ		map02010	bactNOG[38]	01UCJ@aproNOG,05CDA@bactNOG,16PHM@proNOG,COG1126@NOG	01UCJ|1.65557560239e-133|446.461547852	E	ABC transporter
Scaffold_4	BLJAPNOD_00702	tcyB_1	L-cystine transport system permease protein TcyB		536019.Mesop_1345	8.2e-124	405.8	TCYB	GO:0005575,GO:0005623,GO:0005886,GO:0016020,GO:0044464,GO:0071944	map02010	bactNOG[38]	01UTI@aproNOG,05E5Q@bactNOG,16TPZ@proNOG,COG0765@NOG	16TPZ|1.39116357859e-101|343.866088867	E	amino acid abc transporter
Scaffold_4	BLJAPNOD_00703		putative amino-acid ABC transporter-binding protein		1117943.SFHH103_03302	2.4e-156	511	FLIY		map02010	bactNOG[38]	02EBE@aproNOG,08IY1@bactNOG,0XSV7@NOG,17311@proNOG	08IY1|1.25007092166e-116|391.543273926	E	(ABC) transporter
Scaffold_4	BLJAPNOD_00704	glpR_1	Glycerol-3-phosphate regulon repressor		266834.SMc03890	2e-121	397.2	QNRR			bactNOG[38]	01XHX@aproNOG,08KGY@bactNOG,179FC@proNOG,COG1349@NOG	08KGY|3.99201917464e-93|314.161102295	K	deoR family transcriptional regulator
Scaffold_4	BLJAPNOD_00705		hypothetical protein		1117943.SFHH103_03300	7.5e-65	210.4	YYAH		map00620,map04011	bactNOG[38]	05KHA@bactNOG,17EV5@proNOG,COG0346@NOG	05KHA|9.79982655568e-39|136.167938232	E	Glyoxalase Bleomycin resistance protein (Dioxygenase
Scaffold_4	BLJAPNOD_00706	ybjJ_1	Inner membrane protein YbjJ		366394.Smed_3134	6.1e-228	750.6	YBJJ	GO:0005575,GO:0016020		bactNOG[38]	01SSJ@aproNOG,06UW1@bactNOG,0XRK1@NOG,1748Y@proNOG	06UW1|8.24676419061e-129|432.649383545	G	Major Facilitator superfamily
Scaffold_4	BLJAPNOD_00707	ispG	4-hydroxy-3-methylbut-2-en-1-yl diphosphate synthase (flavodoxin)		366394.Smed_3133	1.6e-263	869.9	ISPG	GO:0003674,GO:0003824,GO:0005488,GO:0005575,GO:0005618,GO:0005623,GO:0005886,GO:0006732,GO:0006733,GO:0006743,GO:0006744,GO:0008150,GO:0008152,GO:0009055,GO:0009058,GO:0009108,GO:0009987,GO:0016020,GO:0016491,GO:0016725,GO:0030312,GO:0042180,GO:0042181,GO:0042375,GO:0044237,GO:0044249,GO:0044281,GO:0044283,GO:0044464,GO:0044710,GO:0044711,GO:0045426,GO:0046429,GO:0051186,GO:0051188,GO:0051536,GO:…	map00900,map01100,map01110	bactNOG[38]	01QDB@aproNOG,05C4E@bactNOG,16PQ2@proNOG,COG0821@NOG	05C4E|1.07422427242e-149|503.098815918	I	Converts 2C-methyl-D-erythritol 2,4-cyclodiphosphate (ME-2,4cPP) into 1-hydroxy-2-methyl-2-(E)-butenyl 4-diphosphate (By similarity)
Scaffold_4	BLJAPNOD_00708	rhtC_1	Threonine efflux protein		266834.SMc03887	2e-115	375.6	RHTB			bactNOG[38]	01TM1@aproNOG,08TZR@bactNOG,11I7N@NOG,179KT@proNOG	08TZR|1.04644427208e-74|253.221160889	S	Lysine exporter protein (Lyse ygga)
Scaffold_4	BLJAPNOD_00709	hisC_1	Histidinol-phosphate aminotransferase		340100.Bpet2024	7e-151	493.5	HISC		map00340,map00350,map00360,map00400,map00401,map00960,map01100,map01110,map01230	bactNOG[38]	05CIH@bactNOG,0B85E@bproNOG,16QKB@proNOG,COG0079@NOG	0B85E|3.14605629888e-173|578.739624023	E	Imidazole acetol-phosphate transaminase
Scaffold_4	BLJAPNOD_00710		Farnesyl diphosphate synthase		266834.SMc03884	6.8e-157	517.7	ISPA	GO:0003674,GO:0003824,GO:0004337,GO:0004659,GO:0005575,GO:0005622,GO:0005623,GO:0005737,GO:0006629,GO:0006644,GO:0006720,GO:0006721,GO:0006793,GO:0006796,GO:0008150,GO:0008152,GO:0008299,GO:0008610,GO:0008654,GO:0009058,GO:0009987,GO:0016114,GO:0016740,GO:0016765,GO:0019637,GO:0044237,GO:0044238,GO:0044249,GO:0044255,GO:0044424,GO:0044464,GO:0044710,GO:0045337,GO:0045338,GO:0071704,GO:0090407,GO:…	map00900,map01100,map01110	bactNOG[38]	01TKM@aproNOG,05CTB@bactNOG,16PUE@proNOG,COG0142@NOG	05CTB|5.82208732554e-101|341.920776367	H	Polyprenyl synthetase
Scaffold_4	BLJAPNOD_00711	mtgA	Monofunctional biosynthetic peptidoglycan transglycosylase		1117943.SFHH103_03295	4.9e-147	482.9	MTGA	GO:0000270,GO:0003674,GO:0003824,GO:0005575,GO:0005623,GO:0005886,GO:0006022,GO:0006023,GO:0006024,GO:0006807,GO:0008150,GO:0008152,GO:0008955,GO:0009058,GO:0009059,GO:0009252,GO:0009273,GO:0009987,GO:0016020,GO:0016740,GO:0016757,GO:0016758,GO:0030203,GO:0034645,GO:0042546,GO:0043164,GO:0043170,GO:0044036,GO:0044038,GO:0044085,GO:0044237,GO:0044249,GO:0044260,GO:0044464,GO:0044699,GO:0044710,GO:…	map00550	bactNOG[38]	01QRT@aproNOG,08VKV@bactNOG,16QKK@proNOG,COG0744@NOG	08VKV|1.31513008121e-82|281.813903809	M	Monofunctional biosynthetic peptidoglycan transglycosylase
Scaffold_4	BLJAPNOD_00712	yfcF	Glutathione S-transferase YfcF		394.NGR_c32750	7.5e-117	383.1	OCAR_5755		map00480	bactNOG[38]	01QF3@aproNOG,08S5X@bactNOG,178F3@proNOG,COG0625@NOG	08S5X|5.55853705671e-95|321.143981934	O	Glutathione S-transferase
Scaffold_4	BLJAPNOD_00713	rpmF	50S ribosomal protein L32		366394.Smed_3119	1.1e-39	125.4	RPMF		map03010	bactNOG[38]	021MV@aproNOG,082R8@bactNOG,16WX8@proNOG,COG0333@NOG	082R8|1.22978170975e-35|124.246124268	J	50S ribosomal protein l32
Scaffold_4	BLJAPNOD_00714		hypothetical protein		347834.RHE_CH04016	1.6e-51	165.2				bactNOG[38]	021S8@aproNOG,05YAQ@bactNOG,120DK@NOG,17JWD@proNOG	05YAQ|7.19637493098e-47|163.253753662	S	NA
Scaffold_4	BLJAPNOD_00715		hypothetical protein		394.NGR_c32730	5.3e-120	391.8	PHAR			bactNOG[38]	01TVG@aproNOG,08NVM@bactNOG,16XAU@proNOG,COG5394@NOG	08NVM|3.09230889717e-70|239.772171021	S	synthesis repressor PhaR
Scaffold_4	BLJAPNOD_00716	phbA	Acetyl-CoA acetyltransferase		394.NGR_c32720	6.8e-246	809.3	PHBA	GO:0005575,GO:0005622,GO:0005623,GO:0005737,GO:0044424,GO:0044464	map00071,map00072,map00280,map00310,map00362,map00380,map00620,map00630,map00640,map00650,map00720,map00900,map01100,map01110,map01120,map02020	bactNOG[38]	01R4W@aproNOG,05CHU@bactNOG,16PGG@proNOG,COG0183@NOG	01R4W|6.29699518143e-206|686.646057129	I	acetyl-coa acetyltransferase
Scaffold_4	BLJAPNOD_00717		hypothetical protein
Scaffold_4	BLJAPNOD_00718	phbB	Acetoacetyl-CoA reductase		1117943.SFHH103_03289	8e-155	506.2	PHBB	GO:0003674,GO:0003824,GO:0005575,GO:0005622,GO:0005623,GO:0005737,GO:0008150,GO:0008152,GO:0009058,GO:0016491,GO:0016614,GO:0016616,GO:0018454,GO:0042618,GO:0042619,GO:0044424,GO:0044464,GO:0044710,GO:0055114,GO:0071704,GO:1901440,GO:1901441,GO:1901576	map00061,map00630,map00650,map00780,map01040,map01100,map01120	bactNOG[38]	01R4M@aproNOG,05CHR@bactNOG,0XNW1@NOG,16PMA@proNOG	01R4M|2.81721240158e-133|445.721038818	C	Acetoacetyl-CoA reductase
Scaffold_4	BLJAPNOD_00719		hypothetical protein		1117943.SFHH103_03288	0	1899.1	MGPS			bactNOG[38]	01QB7@aproNOG,05C3C@bactNOG,16PF1@proNOG,COG0513@NOG	05C3C|0.0|1279.7401123	L	helicase
Scaffold_4	BLJAPNOD_00720	hslR	Heat shock protein 15		1117943.SFHH103_03287	1.5e-62	202.9	HSLR			bactNOG[38]	021J9@aproNOG,082YZ@bactNOG,16XD7@proNOG,COG1188@NOG	082YZ|1.62234654915e-43|150.580429077	J	s4 domain protein
Scaffold_4	BLJAPNOD_00721	fdxA	Ferredoxin-2		1117943.SFHH103_03286	4.3e-75	245	FDXA	GO:0003674,GO:0008150,GO:0008152,GO:0009055,GO:0044710,GO:0055114		bactNOG[38]	01Y8D@aproNOG,08Z4U@bactNOG,17CA3@proNOG,COG1146@NOG	08Z4U|2.04446351693e-48|168.761566162	C	Ferredoxin
Scaffold_4	BLJAPNOD_00722	carD	RNA polymerase-binding transcription factor CarD		1117943.SFHH103_03285	1.3e-117	385.8	CARD	GO:0006950,GO:0007154,GO:0008150,GO:0009267,GO:0009405,GO:0009605,GO:0009987,GO:0009991,GO:0015968,GO:0031667,GO:0031668,GO:0031669,GO:0033554,GO:0040007,GO:0042594,GO:0044699,GO:0044763,GO:0050896,GO:0051704,GO:0051716,GO:0071496		bactNOG[38]	01QMC@aproNOG,08VJ1@bactNOG,178T0@proNOG,COG1329@NOG	08VJ1|2.59636516796e-104|352.791381836	K	Transcriptional regulator (CarD family
Scaffold_4	BLJAPNOD_00723	rpoH_1	RNA polymerase sigma factor RpoH		366394.Smed_3111	5.4e-168	552.6	RPOH	GO:0000988,GO:0000990,GO:0000996,GO:0003674,GO:0003676,GO:0003677,GO:0005488,GO:0006139,GO:0006351,GO:0006352,GO:0006355,GO:0006725,GO:0006807,GO:0008150,GO:0008152,GO:0009058,GO:0009059,GO:0009889,GO:0009987,GO:0010467,GO:0010468,GO:0010556,GO:0016070,GO:0016987,GO:0018130,GO:0019219,GO:0019222,GO:0019438,GO:0031323,GO:0031326,GO:0032774,GO:0034641,GO:0034645,GO:0034654,GO:0043170,GO:0044237,GO:…		bactNOG[38]	01SJ0@aproNOG,05DEK@bactNOG,16QYT@proNOG,COG0568@NOG	05DEK|2.2799791502e-100|339.129180908	K	Sigma factors are initiation factors that promote the attachment of RNA polymerase to specific initiation sites and are then released (By similarity)
Scaffold_4	BLJAPNOD_00724	bepA_2	Beta-barrel assembly-enhancing protease		641118.OINT_1002137	9.1e-199	648.1				bactNOG[38]	02E9T@aproNOG,08IR4@bactNOG,172X8@proNOG,COG4784@NOG	08IR4|7.55978733422e-204|680.794799805	O	Peptidase family M48
Scaffold_4	BLJAPNOD_00725	thiQ	Thiamine import ATP-binding protein ThiQ		266834.SMc03871	1.4e-119	391.5	THIQ	GO:0003674,GO:0003824,GO:0005215,GO:0005575,GO:0005623,GO:0005886,GO:0006139,GO:0006152,GO:0006163,GO:0006195,GO:0006200,GO:0006725,GO:0006753,GO:0006793,GO:0006796,GO:0006807,GO:0006810,GO:0008150,GO:0008152,GO:0009056,GO:0009116,GO:0009117,GO:0009119,GO:0009123,GO:0009125,GO:0009126,GO:0009128,GO:0009141,GO:0009143,GO:0009144,GO:0009146,GO:0009150,GO:0009154,GO:0009158,GO:0009161,GO:0009164,GO:…	map02010	bactNOG[38]	01TSG@aproNOG,07T0D@bactNOG,16PPG@proNOG,COG3840@NOG	07T0D|5.13557096114e-90|303.641815186	H	ABC, transporter
Scaffold_4	BLJAPNOD_00726	cysW_1	Sulfate transport system permease protein CysW		394.NGR_c32620	5.6e-245	807.8	THIP	GO:0003674,GO:0003824,GO:0005215,GO:0005575,GO:0005623,GO:0005886,GO:0006139,GO:0006152,GO:0006163,GO:0006195,GO:0006200,GO:0006725,GO:0006753,GO:0006793,GO:0006796,GO:0006807,GO:0006810,GO:0008150,GO:0008152,GO:0009056,GO:0009116,GO:0009117,GO:0009119,GO:0009123,GO:0009125,GO:0009126,GO:0009128,GO:0009141,GO:0009143,GO:0009144,GO:0009146,GO:0009150,GO:0009154,GO:0009158,GO:0009161,GO:0009164,GO:…	map02010	bactNOG[38]	01R6X@aproNOG,06SMU@bactNOG,16Q37@proNOG,COG1178@NOG	06SMU|9.64013438544e-177|591.506591797	P	thiamine transporter membrane protein
Scaffold_4	BLJAPNOD_00727	thiB	Thiamine-binding periplasmic protein		1117943.SFHH103_03279	2.4e-203	668.6	TBPA	GO:0003674,GO:0003824,GO:0005215,GO:0005575,GO:0005623,GO:0006139,GO:0006152,GO:0006163,GO:0006195,GO:0006200,GO:0006725,GO:0006753,GO:0006793,GO:0006796,GO:0006807,GO:0006810,GO:0008150,GO:0008152,GO:0009056,GO:0009116,GO:0009117,GO:0009119,GO:0009123,GO:0009125,GO:0009126,GO:0009128,GO:0009141,GO:0009143,GO:0009144,GO:0009146,GO:0009150,GO:0009154,GO:0009158,GO:0009161,GO:0009164,GO:0009166,GO:…	map02010	bactNOG[38]	01TIZ@aproNOG,05DP9@bactNOG,16RF7@proNOG,COG4143@NOG	05DP9|2.63534604228e-131|440.201263428	H	ABC transporter
Scaffold_4	BLJAPNOD_00729	thiN	Thiamine pyrophosphokinase		1117943.SFHH103_03277	4.4e-111	361.1	THIN		map00730,map01100	bactNOG[38]	01W9P@aproNOG,07XKC@bactNOG,17811@proNOG,COG1564@NOG	07XKC|2.63708096879e-89|301.306182861	H	thiamine pyrophosphokinase
Scaffold_4	BLJAPNOD_00730	uup	ABC transporter ATP-binding protein uup		1117943.SFHH103_03276	0	1222.6	UUP	GO:0003674,GO:0003676,GO:0003677,GO:0003824,GO:0005215,GO:0005488,GO:0005575,GO:0005622,GO:0005623,GO:0005737,GO:0006139,GO:0006152,GO:0006163,GO:0006195,GO:0006200,GO:0006725,GO:0006753,GO:0006793,GO:0006796,GO:0006807,GO:0006810,GO:0008150,GO:0008152,GO:0009056,GO:0009116,GO:0009117,GO:0009119,GO:0009123,GO:0009125,GO:0009126,GO:0009128,GO:0009141,GO:0009143,GO:0009144,GO:0009146,GO:0009150,GO:…		bactNOG[38]	01RIZ@aproNOG,05C5H@bactNOG,16PJF@proNOG,COG0488@NOG	01RIZ|1.05964625351e-282|942.025695801	S	ABC transporter
Scaffold_4	BLJAPNOD_00731	yusO_1	putative HTH-type transcriptional regulator YusO		394.NGR_c32560	3.3e-87	282.5				bactNOG[38]	021MH@aproNOG,05MPS@bactNOG,0XUB6@NOG,17GKR@proNOG	05MPS|3.00590661273e-49|169.527893066	K	Transcriptional regulator, MarR family
Scaffold_4	BLJAPNOD_00732	ydhC	Inner membrane transport protein YdhC		1117943.SFHH103_03274	2.1e-224	740.8	BCR			bactNOG[38]	01QNH@aproNOG,05C2C@bactNOG,0XNNX@NOG,16SB6@proNOG	05C2C|4.567149357e-110|371.671051025	P	drug resistance transporter, Bcr CflA
Scaffold_4	BLJAPNOD_00733	argG	Argininosuccinate synthase		1117943.SFHH103_03273	1.4e-267	883	ARGG	GO:0003674,GO:0003824,GO:0004055,GO:0005575,GO:0005622,GO:0005623,GO:0005737,GO:0006082,GO:0006520,GO:0006525,GO:0006526,GO:0006807,GO:0008150,GO:0008152,GO:0008652,GO:0009058,GO:0009064,GO:0009084,GO:0009987,GO:0016053,GO:0016874,GO:0016879,GO:0019752,GO:0043436,GO:0044237,GO:0044238,GO:0044249,GO:0044281,GO:0044283,GO:0044424,GO:0044464,GO:0044710,GO:0044711,GO:0046394,GO:0071704,GO:1901564,GO:…	map00250,map00330,map01100,map01110,map01230	bactNOG[38]	01QIR@aproNOG,05CDH@bactNOG,16PSZ@proNOG,COG0137@NOG	05CDH|4.63623046248e-215|718.785766602	E	Citrulline--aspartate ligase
Scaffold_4	BLJAPNOD_00734	rhtB_4	Homoserine/homoserine lactone efflux protein		1117943.SFHH103_03272	3.3e-107	348.3				bactNOG[38]	01VWY@aproNOG,063RB@bactNOG,16RPW@proNOG,COG1280@NOG	01VWY|4.72890178694e-92|310.059448242	E	lysine exporter protein LysE YggA
Scaffold_4	BLJAPNOD_00735	ecfA2	Energy-coupling factor transporter ATP-binding protein EcfA2		266834.SMc03828	1.2e-155	511.1	BMUL_0474	GO:0003674,GO:0003824,GO:0005215,GO:0006139,GO:0006152,GO:0006163,GO:0006195,GO:0006200,GO:0006725,GO:0006753,GO:0006793,GO:0006796,GO:0006807,GO:0006810,GO:0008150,GO:0008152,GO:0009056,GO:0009116,GO:0009117,GO:0009119,GO:0009123,GO:0009125,GO:0009126,GO:0009128,GO:0009141,GO:0009143,GO:0009144,GO:0009146,GO:0009150,GO:0009154,GO:0009158,GO:0009161,GO:0009164,GO:0009166,GO:0009167,GO:0009169,GO:…		bactNOG[38]	01USY@aproNOG,05DB0@bactNOG,16QC8@proNOG,COG1101@NOG	05DB0|1.42710538354e-106|358.29574585	S	abc transporter atp-binding protein
Scaffold_4	BLJAPNOD_00736		hypothetical protein		366394.Smed_3066	4.3e-167	549.3	BMUL_0473	GO:0003674,GO:0003824,GO:0005215,GO:0005575,GO:0005623,GO:0005886,GO:0006139,GO:0006152,GO:0006163,GO:0006195,GO:0006200,GO:0006725,GO:0006753,GO:0006793,GO:0006796,GO:0006807,GO:0006810,GO:0008150,GO:0008152,GO:0009056,GO:0009116,GO:0009117,GO:0009119,GO:0009123,GO:0009125,GO:0009126,GO:0009128,GO:0009141,GO:0009143,GO:0009144,GO:0009146,GO:0009150,GO:0009154,GO:0009158,GO:0009161,GO:0009164,GO:…		bactNOG[38]	01QR2@aproNOG,05C7J@bactNOG,16QEV@proNOG,COG4120@NOG	05C7J|2.24835324418e-115|389.452758789	S	ABC transporter, permease
Scaffold_4	BLJAPNOD_00737		hypothetical protein		266834.SMc03830	1.8e-183	603.7	BMUL_0472			bactNOG[38]	01U7X@aproNOG,05DAZ@bactNOG,16QF5@proNOG,COG2984@NOG	05DAZ|1.89541467322e-126|425.94329834	S	ABC transporter
Scaffold_4	BLJAPNOD_00738	rlmN	Dual-specificity RNA methyltransferase RlmN		266834.SMc03831	2.1e-268	886.3	RLMN	GO:0000049,GO:0000154,GO:0001510,GO:0002935,GO:0003674,GO:0003676,GO:0003723,GO:0003824,GO:0005488,GO:0005575,GO:0005622,GO:0005623,GO:0005737,GO:0006139,GO:0006364,GO:0006396,GO:0006399,GO:0006400,GO:0006725,GO:0006807,GO:0008033,GO:0008150,GO:0008152,GO:0008168,GO:0008169,GO:0008173,GO:0008175,GO:0008649,GO:0008757,GO:0009451,GO:0009987,GO:0010467,GO:0016070,GO:0016072,GO:0016426,GO:0016433,GO:…		bactNOG[38]	01QKS@aproNOG,05C55@bactNOG,16PVK@proNOG,COG0820@NOG	05C55|3.3627231419e-167|560.54083252	J	Specifically methylates position 2 of adenine 2503 in 23S rRNA and position 2 of adenine 37 in tRNAs
Scaffold_4	BLJAPNOD_00739		hypothetical protein		394.NGR_c32510	2.4e-102	330.6				bactNOG[38]	01WZQ@aproNOG,08UZD@bactNOG,11WBA@NOG,17B9R@proNOG	08UZD|1.22292284982e-74|252.210388184	S	NA
Scaffold_4	BLJAPNOD_00740		hypothetical protein		394.NGR_c32500	1.6e-72	235.3	OCAR_4302			bactNOG[38]	01ZQ4@aproNOG,05WBM@bactNOG,17HJB@proNOG,COG3339@NOG	05WBM|1.90666527796e-42|148.416992188	S	Protein of unknown function (DUF1232)
Scaffold_4	BLJAPNOD_00741	phhB	Putative pterin-4-alpha-carbinolamine dehydratase		1117943.SFHH103_03268	3.4e-60	195.1	PHHB			bactNOG[38]	021KS@aproNOG,05KZX@bactNOG,17GA4@proNOG,COG2154@NOG	05KZX|1.8363503119e-41|143.842086792	H	Pterin carbinolamine dehydratase
Scaffold_4	BLJAPNOD_00742	yfkJ	Low molecular weight protein-tyrosine-phosphatase YfkJ		394.NGR_c32480	8.6e-65	213.2	PTPA			bactNOG[38]	020MI@aproNOG,05KJF@bactNOG,17CN9@proNOG,COG0394@NOG	05KJF|1.71419243978e-53|183.716827393	T	protein tyrosine phosphatase
Scaffold_4	BLJAPNOD_00743	thpR	RNA 2'%2C3'-cyclic phosphodiesterase		266834.SMc03835	1e-121	398.3	LIGT			bactNOG[38]	01SZX@aproNOG,05M7V@bactNOG,17FQ3@proNOG,COG1514@NOG	05M7V|1.12975541767e-57|198.402618408	J	2'-5' rna ligase
Scaffold_4	BLJAPNOD_00744		Arylesterase		266834.SMc03836	1.2e-111	366.2	TESA	GO:0003674,GO:0003824,GO:0004064,GO:0004091,GO:0004620,GO:0004622,GO:0005575,GO:0005576,GO:0005623,GO:0008150,GO:0008152,GO:0008233,GO:0016289,GO:0016298,GO:0016787,GO:0016788,GO:0016790,GO:0030288,GO:0030312,GO:0030313,GO:0031975,GO:0042597,GO:0044462,GO:0044464,GO:0047617,GO:0052689,GO:0071944	map01040	bactNOG[38]	01XBQ@aproNOG,08UJV@bactNOG,179Q9@proNOG,COG2755@NOG	08UJV|7.12635022125e-86|291.992340088	E	acyl-CoA thioesterase i
Scaffold_4	BLJAPNOD_00745	lolD_1	Lipoprotein-releasing system ATP-binding protein LolD		383372.Rcas_3149	2.2e-91	302.8	SSCG_03030	GO:0005575,GO:0005623,GO:0005886,GO:0016020,GO:0044464,GO:0071944	map02010	bactNOG[38]	05CQU@bactNOG,0D24P@chloNOG,COG1136@NOG	05CQU|2.2252096293e-100|340.568969727	V	Part of the ABC transporter complex LolCDE involved in the translocation of mature outer membrane-directed lipoproteins, from the inner membrane to the periplasmic chaperone, LolA. Responsible for the formation of the LolA-lipoprotein complex in an ATP-dependent manner (By similarity)
Scaffold_4	BLJAPNOD_00746	macB_1	Macrolide export ATP-binding/permease protein MacB		394.NGR_c32440	0	1577.5	OCAR_4576			bactNOG[38]	01QD6@aproNOG,05CV6@bactNOG,16PJY@proNOG,COG3127@NOG	05CV6|5.33918776804e-278|927.201477051	Q	ABC transporter, permease
Scaffold_4	BLJAPNOD_00748	ybhL	Inner membrane protein YbhL		366394.Smed_3076	1.1e-142	468.6	YBHL	GO:0005575,GO:0005623,GO:0005886,GO:0009279,GO:0016020,GO:0019867,GO:0030312,GO:0030313,GO:0031975,GO:0044462,GO:0044464,GO:0071944		bactNOG[38]	01R58@aproNOG,05HFZ@bactNOG,16YP6@proNOG,COG0670@NOG	05HFZ|2.06533121196e-95|321.883026123	S	Membrane
Scaffold_4	BLJAPNOD_00749	pitA_2	L-methionine sulfoximine/L-methionine sulfone acetyltransferase		1117943.SFHH103_03262	4.9e-97	317.4	PAT		map00440,map01110	bactNOG[38]	01W6C@aproNOG,08Z7F@bactNOG,17DAK@proNOG,COG1247@NOG	08Z7F|9.75904370022e-71|242.08631897	M	N-acetyltransferase
Scaffold_4	BLJAPNOD_00750		hypothetical protein		366394.Smed_3081	1.6e-76	247.8	OCAR_4573			bactNOG[38]	0203P@aproNOG,05M8X@bactNOG,11V1P@NOG,17G9P@proNOG	05M8X|7.1162379229e-55|188.101669312	S	Protein of unknown function (DUF2794)
Scaffold_4	BLJAPNOD_00751		hypothetical protein		1117943.SFHH103_03260	1.5e-133	436.9				bactNOG[38]	01WVE@aproNOG,08YGZ@bactNOG,179I6@proNOG,COG5429@NOG	08YGZ|1.38918363942e-85|290.786865234	S	Protein of unknown function (DUF1223)
Scaffold_4	BLJAPNOD_00752	acnA	Aconitate hydratase A		394.NGR_c32380	0	1964.5	ACNA	GO:0003674,GO:0003676,GO:0003723,GO:0003729,GO:0003730,GO:0003824,GO:0003994,GO:0005488,GO:0005506,GO:0005575,GO:0005576,GO:0005618,GO:0005622,GO:0005623,GO:0005737,GO:0005829,GO:0005886,GO:0005975,GO:0006081,GO:0006082,GO:0006091,GO:0006097,GO:0006099,GO:0006950,GO:0006979,GO:0008150,GO:0008152,GO:0009060,GO:0009061,GO:0009987,GO:0010035,GO:0010038,GO:0010039,GO:0015980,GO:0016020,GO:0016829,GO:…	map00020,map00300,map00630,map00720,map01100,map01110,map01120,map01210,map01230	bactNOG[38]	01Q82@aproNOG,07QM5@bactNOG,16QN3@proNOG,COG1048@NOG	07QM5|0.0|1431.53308105	C	aconitate hydratase
Scaffold_4	BLJAPNOD_00753	ccmA	Cytochrome c biogenesis ATP-binding export protein CcmA		266834.SMc03847	5.9e-107	351.3	CCMA	GO:0003674,GO:0003824,GO:0005215,GO:0005575,GO:0005623,GO:0005886,GO:0006139,GO:0006152,GO:0006163,GO:0006195,GO:0006200,GO:0006725,GO:0006753,GO:0006793,GO:0006796,GO:0006807,GO:0006810,GO:0008150,GO:0008152,GO:0009056,GO:0009116,GO:0009117,GO:0009119,GO:0009123,GO:0009125,GO:0009126,GO:0009128,GO:0009141,GO:0009143,GO:0009144,GO:0009146,GO:0009150,GO:0009154,GO:0009158,GO:0009161,GO:0009164,GO:…	map02010	bactNOG[38]	01YSQ@aproNOG,07EV4@bactNOG,17G01@proNOG,COG4133@NOG	07EV4|2.06198319645e-67|230.580337524	O	once thought to export heme, this seems not to be the case, but its exact role is uncertain. Responsible for energy coupling to the transport system (By similarity)
Scaffold_4	BLJAPNOD_00754	ccmB	Heme exporter protein B		1117943.SFHH103_03257	1.4e-125	411.8	CCMB	GO:0003674,GO:0003824,GO:0005215,GO:0005575,GO:0005623,GO:0005886,GO:0006139,GO:0006152,GO:0006163,GO:0006195,GO:0006200,GO:0006725,GO:0006753,GO:0006793,GO:0006796,GO:0006807,GO:0006810,GO:0008150,GO:0008152,GO:0009056,GO:0009116,GO:0009117,GO:0009119,GO:0009123,GO:0009125,GO:0009126,GO:0009128,GO:0009141,GO:0009143,GO:0009144,GO:0009146,GO:0009150,GO:0009154,GO:0009158,GO:0009161,GO:0009164,GO:…	map02010	bactNOG[38]	01VU0@aproNOG,05CA5@bactNOG,16R9G@proNOG,COG2386@NOG	05CA5|1.02591186036e-78|266.614624023	O	Required for the export of heme to the periplasm for the biogenesis of c-type cytochromes (By similarity)
Scaffold_4	BLJAPNOD_00755	ccmC	Heme exporter protein C		1117943.SFHH103_03256	3.2e-160	526.2	CCMC	GO:0003674,GO:0005215,GO:0005488,GO:0005575,GO:0005623,GO:0005886,GO:0006461,GO:0006810,GO:0008150,GO:0015232,GO:0015886,GO:0016020,GO:0016021,GO:0016043,GO:0017004,GO:0022607,GO:0031224,GO:0034622,GO:0043623,GO:0043933,GO:0044085,GO:0044425,GO:0044464,GO:0044699,GO:0044765,GO:0048037,GO:0050662,GO:0051179,GO:0051181,GO:0051184,GO:0051234,GO:0065003,GO:0070271,GO:0071702,GO:0071705,GO:0071822,GO:…	map02010	bactNOG[38]	01TEY@aproNOG,060IM@bactNOG,16RJ8@proNOG,COG0755@NOG	060IM|7.34901964577e-100|337.038513184	O	Heme exporter protein
Scaffold_4	BLJAPNOD_00756		hypothetical protein		366394.Smed_3087	1.9e-24	73.1			map02010	bactNOG[38]	0245Y@aproNOG,069N2@bactNOG,0XW2V@NOG,17U2B@proNOG	069N2|8.08248836553e-24|86.0828552246	U	heme exporter protein
Scaffold_4	BLJAPNOD_00757	cycY	Thiol:disulfide interchange protein CycY		394.NGR_c32340	2.6e-114	374.5	CCMG	GO:0003674,GO:0003824,GO:0005575,GO:0005623,GO:0005886,GO:0006461,GO:0008150,GO:0008152,GO:0016020,GO:0016043,GO:0017004,GO:0022607,GO:0034622,GO:0042597,GO:0043623,GO:0043933,GO:0044085,GO:0044464,GO:0065003,GO:0070271,GO:0071822,GO:0071840,GO:0071944		bactNOG[38]	01X3S@aproNOG,07QX9@bactNOG,16Q0A@proNOG,COG0526@NOG	07QX9|6.10200452412e-69|234.254241943	O	Thiol disulfide interChange protein
Scaffold_4	BLJAPNOD_00758		hypothetical protein		394.NGR_c32320	1.8e-109	355.9		GO:0005575,GO:0005623,GO:0005886,GO:0016020,GO:0044464,GO:0071944		bactNOG[38]	01X2T@aproNOG,08VRQ@bactNOG,11JNG@NOG,17A5W@proNOG	08VRQ|7.27718605441e-89|299.02041626	S	UPF0314 protein
Scaffold_4	BLJAPNOD_00759	yciB	Intracellular septation protein		266834.SMc03853	1.2e-127	418.7	ISPZ	GO:0005575,GO:0005623,GO:0005886,GO:0016020,GO:0044464,GO:0071944		bactNOG[38]	01ST8@aproNOG,07835@bactNOG,16SRG@proNOG,COG2917@NOG	07835|4.31547311272e-73|248.471221924	D	probably involved in intracellular septation (By similarity)
Scaffold_4	BLJAPNOD_00760	ftsY	Signal recognition particle receptor FtsY		266834.SMc03854	2.1e-201	666.9	FTSY	GO:0000166,GO:0001882,GO:0001883,GO:0003674,GO:0003824,GO:0003924,GO:0005488,GO:0005525,GO:0005575,GO:0005618,GO:0005622,GO:0005623,GO:0005737,GO:0005829,GO:0005886,GO:0006139,GO:0006152,GO:0006163,GO:0006184,GO:0006195,GO:0006605,GO:0006612,GO:0006613,GO:0006614,GO:0006725,GO:0006753,GO:0006793,GO:0006796,GO:0006807,GO:0006810,GO:0006886,GO:0008104,GO:0008150,GO:0008152,GO:0009056,GO:0009116,GO:…	map03060,map03070	bactNOG[38]	01RW0@aproNOG,05CCP@bactNOG,16PX1@proNOG,COG0552@NOG	05CCP|9.35795520898e-160|536.67956543	U	Involved in targeting and insertion of nascent membrane proteins into the cytoplasmic membrane. Acts as a receptor for the complex formed by the signal recognition particle (SRP) and the ribosome-nascent chain (RNC)
Scaffold_4	BLJAPNOD_00761	mtaB	Threonylcarbamoyladenosine tRNA methylthiotransferase MtaB		266834.SMc03855	2e-259	853.3	MTAB	GO:0005575,GO:0005622,GO:0005623,GO:0005737,GO:0044424,GO:0044464	map00051,map00363,map00591,map00625,map00650,map01100,map01120	bactNOG[38]	01SCS@aproNOG,05CIW@bactNOG,16RHH@proNOG,COG0621@NOG	01SCS|9.04315161499e-208|693.180603027	J	MiaB-like tRNA modifying enzyme
Scaffold_4	BLJAPNOD_00762	dapF	Diaminopimelate epimerase		1117943.SFHH103_03250	1.2e-182	602.6	DAPF	GO:0003674,GO:0003824,GO:0005575,GO:0005622,GO:0005623,GO:0005737,GO:0005886,GO:0006082,GO:0006520,GO:0006553,GO:0006807,GO:0008150,GO:0008152,GO:0008652,GO:0008837,GO:0009058,GO:0009066,GO:0009067,GO:0009085,GO:0009089,GO:0009987,GO:0016020,GO:0016053,GO:0016853,GO:0016854,GO:0016855,GO:0019752,GO:0036361,GO:0040007,GO:0043436,GO:0043648,GO:0044237,GO:0044238,GO:0044249,GO:0044281,GO:0044283,GO:…	map00300,map01100,map01110,map01120,map01230	bactNOG[38]	01T1N@aproNOG,05E4Z@bactNOG,16PRB@proNOG,COG0253@NOG	05E4Z|3.61793503052e-92|312.648376465	E	Catalyzes the stereoinversion of LL-2,6- diaminoheptanedioate (L,L-DAP) to meso-diaminoheptanedioate (meso- DAP), a precursor of L-lysine and an essential component of the bacterial peptidoglycan (By similarity)
Scaffold_4	BLJAPNOD_00763		hypothetical protein		1117943.SFHH103_03249	6.4e-182	599.5	Y2960		map04723	bactNOG[38]	01RHM@aproNOG,05E6X@bactNOG,16RZQ@proNOG,COG2220@NOG	05E6X|3.46089417122e-108|365.105621338	S	Zn-dependent Hydrolase of the beta-lactamase
Scaffold_4	BLJAPNOD_00764		hypothetical protein		394.NGR_c32260	1.2e-80	258.6				bactNOG[38]	05I3F@bactNOG,11T9D@NOG	05I3F|8.99951082004e-53|180.775024414	K	transcriptional regulator), MarR family
Scaffold_4	BLJAPNOD_00766	ffh	Signal recognition particle protein		394.NGR_c32250	0	1010.5	FFH	GO:0000166,GO:0001882,GO:0001883,GO:0003674,GO:0003824,GO:0003924,GO:0005488,GO:0005525,GO:0005575,GO:0005618,GO:0005622,GO:0005623,GO:0005737,GO:0005886,GO:0006139,GO:0006152,GO:0006163,GO:0006184,GO:0006195,GO:0006605,GO:0006612,GO:0006725,GO:0006753,GO:0006793,GO:0006796,GO:0006807,GO:0006810,GO:0006886,GO:0008104,GO:0008150,GO:0008152,GO:0009056,GO:0009116,GO:0009117,GO:0009119,GO:0009141,GO:…	map03060,map03070	bactNOG[38]	01RM4@aproNOG,05CB9@bactNOG,16Q52@proNOG,COG0541@NOG	05CB9|1.32027438208e-218|730.739440918	U	Involved in targeting and insertion of nascent membrane proteins into the cytoplasmic membrane. Binds to the hydrophobic signal sequence of the ribosome-nascent chain (RNC) as it emerges from the ribosomes. The SRP-RNC complex is then targeted to the cytoplasmic membrane where it interacts with the SRP receptor FtsY
Scaffold_4	BLJAPNOD_00767	tyrA_1	T-protein		1117943.SFHH103_03246	2.8e-68	220.7	TYRA		map00400,map01100,map01110,map01230	bactNOG[38]	02005@aproNOG,05Q0R@bactNOG,17FBZ@proNOG,COG1605@NOG	05Q0R|2.5604775206e-53|182.814361572	E	Chorismate mutase
Scaffold_4	BLJAPNOD_00768	rpsP	30S ribosomal protein S16		394.NGR_c32230	1e-73	241.9	RPSP	GO:0000028,GO:0003674,GO:0003676,GO:0003677,GO:0003735,GO:0003824,GO:0004518,GO:0004519,GO:0004520,GO:0004536,GO:0005198,GO:0005488,GO:0005575,GO:0005622,GO:0005623,GO:0005737,GO:0005829,GO:0005840,GO:0005886,GO:0006139,GO:0006412,GO:0006725,GO:0006807,GO:0006996,GO:0008150,GO:0008152,GO:0009058,GO:0009059,GO:0009987,GO:0010467,GO:0015935,GO:0016020,GO:0016043,GO:0016787,GO:0016788,GO:0019538,GO:…	map03010	bactNOG[38]	01Y8W@aproNOG,05K5M@bactNOG,17FHF@proNOG,COG0228@NOG	05K5M|9.69301424078e-47|163.326461792	J	30s ribosomal protein S16
Scaffold_4	BLJAPNOD_00769	rimM	Ribosome maturation factor RimM		1117943.SFHH103_03245	2.5e-109	358.8	RIMM	GO:0005575,GO:0005622,GO:0005623,GO:0005737,GO:0006139,GO:0006364,GO:0006396,GO:0006725,GO:0006807,GO:0008150,GO:0008152,GO:0009987,GO:0010467,GO:0016070,GO:0016072,GO:0022613,GO:0030490,GO:0034470,GO:0034641,GO:0034660,GO:0042254,GO:0042274,GO:0043170,GO:0044085,GO:0044237,GO:0044238,GO:0044260,GO:0044424,GO:0044464,GO:0046483,GO:0071704,GO:0071840,GO:0090304,GO:1901360		bactNOG[38]	01XHZ@aproNOG,08ZR6@bactNOG,16TAJ@proNOG,COG0806@NOG	08ZR6|4.61639360131e-74|251.776107788	J	An accessory protein needed during the final step in the assembly of 30S ribosomal subunit, possibly for assembly of the head region. Probably interacts with S19. Essential for efficient processing of 16S rRNA. May be needed both before and after RbfA during the maturation of 16S rRNA. It has affinity for free ribosomal 30S subunits but not for 70S ribosomes (By similarity)
Scaffold_4	BLJAPNOD_00770	trmD	tRNA (guanine-N(1)-)-methyltransferase		394.NGR_c32210	5.3e-139	457.7	TRMD	GO:0001510,GO:0003674,GO:0003824,GO:0005575,GO:0005622,GO:0005623,GO:0005737,GO:0006139,GO:0006396,GO:0006399,GO:0006400,GO:0006725,GO:0006807,GO:0008033,GO:0008150,GO:0008152,GO:0008168,GO:0008173,GO:0008175,GO:0008757,GO:0009019,GO:0009451,GO:0009987,GO:0010467,GO:0016070,GO:0016423,GO:0016740,GO:0016741,GO:0030488,GO:0032259,GO:0034470,GO:0034641,GO:0034660,GO:0040007,GO:0043170,GO:0043412,GO:…	map00900,map01100,map01110	bactNOG[38]	01RRE@aproNOG,05D6X@bactNOG,16PND@proNOG,COG0336@NOG	05D6X|3.95304914683e-109|368.000976562	J	Specifically methylates guanosine-37 in various tRNAs (By similarity)
Scaffold_4	BLJAPNOD_00771		hypothetical protein		266834.SMc03862	1.3e-136	447.8	OCAR_5127			bactNOG[38]	08ZAK@bactNOG,17A3Q@proNOG,COG0730@NOG	08ZAK|3.98487379195e-79|268.226226807	S	Membrane
Scaffold_4	BLJAPNOD_00772	rplS	50S ribosomal protein L19		366394.Smed_3101	3.3e-99	325.8	RPLS	GO:0003674,GO:0003735,GO:0005198,GO:0005575,GO:0005623,GO:0005886,GO:0006412,GO:0008150,GO:0008152,GO:0009058,GO:0009059,GO:0009987,GO:0010467,GO:0016020,GO:0019538,GO:0034645,GO:0040007,GO:0043170,GO:0044237,GO:0044238,GO:0044249,GO:0044260,GO:0044267,GO:0044464,GO:0071704,GO:0071944,GO:1901576	map03010	bactNOG[38]	01WVY@aproNOG,08YY1@bactNOG,179PE@proNOG,COG0335@NOG	08YY1|5.95021191891e-71|241.64414978	J	This protein is located at the 30S-50S ribosomal subunit interface and may play a role in the structure and function of the aminoacyl-tRNA binding site (By similarity)
Scaffold_4	BLJAPNOD_00773	fliY_1	L-cystine-binding protein FliY		744872.Spica_2601	2e-111	361.4			map02010	bactNOG[38]	05DUS@bactNOG,COG0834@NOG	05DUS|4.03152294156e-82|278.741607666	E	amino acid ABC transporter substrate-binding protein, PAAT family
Scaffold_4	BLJAPNOD_00774	yxeN	putative amino-acid permease protein YxeN		266834.SMc03865	8.4e-153	500.3		GO:0005575,GO:0016020		bactNOG[38]	02E24@aproNOG,08HW5@bactNOG,0XR35@NOG,172DT@proNOG	08HW5|4.98972959898e-92|311.931884766	E	amino acid AbC transporter
Scaffold_4	BLJAPNOD_00775	leuC	3-isopropylmalate dehydratase large subunit		394.NGR_c31400	0	1038.1	LEUC	GO:0003674,GO:0003824,GO:0003861,GO:0005575,GO:0005618,GO:0005622,GO:0005623,GO:0005737,GO:0005829,GO:0006082,GO:0006520,GO:0006551,GO:0006807,GO:0008150,GO:0008152,GO:0008652,GO:0009058,GO:0009081,GO:0009082,GO:0009098,GO:0009316,GO:0009987,GO:0016053,GO:0016829,GO:0016835,GO:0016836,GO:0016853,GO:0016866,GO:0019752,GO:0030312,GO:0032991,GO:0043234,GO:0043436,GO:0044237,GO:0044238,GO:0044249,GO:…	map00290,map00660,map01100,map01110,map01210,map01230	bactNOG[38]	01QGA@aproNOG,05CQI@bactNOG,16PYZ@proNOG,COG0065@NOG	01QGA|1.29855907214e-269|897.272766113	E	Catalyzes the isomerization between 2-isopropylmalate and 3-isopropylmalate, via the formation of 2-isopropylmaleate (By similarity)
Scaffold_4	BLJAPNOD_00776		hypothetical protein		266834.SMc03822	5.5e-73	239.1	SIXA			bactNOG[38]	01YDS@aproNOG,05M4E@bactNOG,17MW9@proNOG,COG2062@NOG	05M4E|4.44401957159e-56|193.715286255	T	phosphohistidine phosphatase, SixA
Scaffold_4	BLJAPNOD_00777		hypothetical protein		582899.Hden_1634	1.2e-61	198.1				bactNOG[38]	020A4@aproNOG,05PZH@bactNOG,17J6X@proNOG,COG5653@NOG	05PZH|3.3857181077e-79|269.117095947	M	Protein involved in cellulose biosynthesis (CelD)-like protein
Scaffold_4	BLJAPNOD_00778		hypothetical protein		369723.Strop_4418	1.5e-31	99.7				bactNOG[38]	00MEG@actNOG,05IFK@bactNOG,11T79@NOG	05IFK|1.14040491122e-38|135.920761108	S	NA
Scaffold_4	BLJAPNOD_00779		hypothetical protein		1117943.SFHH103_03175	1.3e-94	308.2				bactNOG[38]	01Y0J@aproNOG,08ZQ9@bactNOG,17D2J@proNOG,COG3786@NOG	08ZQ9|3.78043224194e-57|196.694793701	S	ErfK ybiS ycfS ynhG family protein
Scaffold_4	BLJAPNOD_00780	mtrA_1	DNA-binding response regulator MtrA		366394.Smed_3056	6.2e-147	480	MTRA		map02020	bactNOG[38]	01QVP@aproNOG,05F2E@bactNOG,0XP65@NOG,16Q7A@proNOG	05F2E|4.36107910527e-110|369.501281738	T	Two component transcriptional regulator (Winged helix family
Scaffold_4	BLJAPNOD_00781		putative NTE family protein		366394.Smed_3055	1.1e-80	257.8				bactNOG[38]	01ZGE@aproNOG,090Y7@bactNOG,125F9@NOG,17DV1@proNOG	090Y7|1.0734443621e-71|242.390090942	T	cNMP
Scaffold_4	BLJAPNOD_00782	xthA_1	Exodeoxyribonuclease III		1117943.SFHH103_03178	3.4e-172	564.7	XTHA1		map03410	bactNOG[38]	01RVI@aproNOG,07QTV@bactNOG,16QZE@proNOG,COG0708@NOG	07QTV|8.86392063059e-128|428.092803955	L	Exodeoxyribonuclease III
Scaffold_4	BLJAPNOD_00783	lolA	Outer-membrane lipoprotein carrier protein		266834.SMc03809	1.2e-123	403.3	LOLA			bactNOG[38]	01W07@aproNOG,08TUR@bactNOG,179HB@proNOG,COG2834@NOG	08TUR|2.37857166512e-79|269.379547119	M	outer membrane lipoprotein carrier protein
Scaffold_4	BLJAPNOD_00784	ftsK_1	DNA translocase FtsK		366394.Smed_3052	0	1770	FTSK	GO:0000166,GO:0000910,GO:0000920,GO:0001882,GO:0001883,GO:0003674,GO:0003676,GO:0003677,GO:0003824,GO:0005488,GO:0005524,GO:0005575,GO:0005623,GO:0005886,GO:0005887,GO:0006139,GO:0006152,GO:0006163,GO:0006195,GO:0006200,GO:0006355,GO:0006725,GO:0006753,GO:0006793,GO:0006796,GO:0006807,GO:0006950,GO:0006970,GO:0007049,GO:0007059,GO:0008094,GO:0008150,GO:0008152,GO:0009056,GO:0009116,GO:0009117,GO:…		bactNOG[38]	01S3W@aproNOG,05CNU@bactNOG,16RI4@proNOG,COG1674@NOG	05CNU|1.39720571143e-275|919.766967773	D	cell division protein FtsK
Scaffold_4	BLJAPNOD_00785	amtB	Ammonia channel		391597.LMED105_03195	3.3e-171	562.3	AMTB	GO:0003674,GO:0005215,GO:0005575,GO:0005623,GO:0005886,GO:0005887,GO:0006810,GO:0006811,GO:0006812,GO:0006820,GO:0008150,GO:0009987,GO:0015291,GO:0015292,GO:0015669,GO:0015670,GO:0015672,GO:0015696,GO:0015698,GO:0016020,GO:0016021,GO:0019755,GO:0022804,GO:0022857,GO:0022891,GO:0022892,GO:0031224,GO:0031226,GO:0044425,GO:0044459,GO:0044464,GO:0044699,GO:0044763,GO:0044765,GO:0051179,GO:0051234,GO:…		bactNOG[38]	05BZU@bactNOG,0B8FR@bproNOG,0XNMH@NOG,16PRG@proNOG	0B8FR|5.08944722024e-190|634.91003418	P	Ammonium transporter
Scaffold_4	BLJAPNOD_00786	glnB_1	Nitrogen regulatory protein P-II 1		366394.Smed_3050	6.2e-69	225.3	GLNK		map02020	bactNOG[38]	01Y2W@aproNOG,08YZA@bactNOG,17C4Z@proNOG,COG0347@NOG	08YZA|3.28341853152e-48|167.451797485	E	Nitrogen regulatory protein pii
Scaffold_4	BLJAPNOD_00787	tesB	Acyl-CoA thioesterase 2		266834.SMc03805	1.5e-186	613.3	TESB	GO:0003674,GO:0003824,GO:0006082,GO:0006629,GO:0006631,GO:0006637,GO:0006732,GO:0006793,GO:0008150,GO:0008152,GO:0009056,GO:0009062,GO:0009987,GO:0016042,GO:0016054,GO:0016289,GO:0016787,GO:0016788,GO:0016790,GO:0019752,GO:0032787,GO:0035383,GO:0043436,GO:0044237,GO:0044238,GO:0044242,GO:0044248,GO:0044255,GO:0044281,GO:0044282,GO:0044710,GO:0044712,GO:0046395,GO:0047617,GO:0051186,GO:0071704,GO:…	map00062,map01040,map01100,map01110	bactNOG[38]	01RME@aproNOG,05C29@bactNOG,16QYU@proNOG,COG1946@NOG	05C29|1.76016722151e-145|487.825622559	I	acyl-CoA thioesterase
Scaffold_4	BLJAPNOD_00788	ubiF_1	2-octaprenyl-3-methyl-6-methoxy-1%2C4-benzoquinol hydroxylase		394.NGR_c31520	2.3e-246	808.8	UBIH		map00130,map01100,map01110	bactNOG[38]	02DU1@aproNOG,07TZQ@bactNOG,171KA@proNOG,COG0654@NOG	07TZQ|1.12957476754e-150|504.584136963	H	ubiquinone biosynthesis hydroxylase, ubiH ubiF VisC COQ6 family
Scaffold_4	BLJAPNOD_00789		hypothetical protein
Scaffold_4	BLJAPNOD_00790		hypothetical protein		266834.SMc03803	1.6e-36	116.8	YCAR			bactNOG[38]	021EW@aproNOG,05W49@bactNOG,17JS5@proNOG,COG2835@NOG	05W49|2.37591936153e-28|100.485206604	S	UPF0434 protein
Scaffold_4	BLJAPNOD_00791	lon2	Lon protease 2		366394.Smed_3046	2.3e-141	462.4	LOND		map04112	bactNOG[38]	01UQZ@aproNOG,05IBQ@bactNOG,16QRH@proNOG,COG2802@NOG	05IBQ|1.03858557832e-83|283.112548828	O	Peptidase S16, lon domain protein
Scaffold_4	BLJAPNOD_00792	trxA	Thioredoxin-1		366394.Smed_3045	1.7e-172	567.1	YBBN			bactNOG[38]	02E3S@aproNOG,08I3N@bactNOG,172HU@proNOG,COG3118@NOG	08I3N|7.22408065531e-121|406.682128906	O	Thioredoxin
Scaffold_4	BLJAPNOD_00793	proX_1	Prolyl-tRNA editing protein ProX		394.NGR_c31930	1.2e-100	328			map00363,map00960,map01120	bactNOG[38]	01Y77@aproNOG,08ZQX@bactNOG,17CKV@proNOG,COG3760@NOG	08ZQX|1.74712046891e-63|216.765594482	S	ybak prolyl-trna synthetase
Scaffold_4	BLJAPNOD_00795		putative TonB-dependent receptor		208964.PA4897	1.8e-298	984.8		GO:0003674,GO:0004872,GO:0005575,GO:0005623,GO:0006810,GO:0008150,GO:0009279,GO:0015886,GO:0016020,GO:0019867,GO:0030312,GO:0030313,GO:0031975,GO:0044462,GO:0044464,GO:0044699,GO:0044765,GO:0051179,GO:0051181,GO:0051234,GO:0071702,GO:0071705,GO:0071944,GO:1901678		bactNOG[38]	05E30@bactNOG,0QN1K@gproNOG,0XQK8@NOG,16RPG@proNOG	05E30|2.84682112825e-285|952.088806152	P	Receptor
Scaffold_4	BLJAPNOD_00796		hypothetical protein		176299.Atu3386	3e-72	233.6	FECR			bactNOG[38]	01Z6Z@aproNOG,05GPA@bactNOG,17E46@proNOG,COG3712@NOG	05GPA|2.06705280855e-78|266.771636963	P, T	FecR protein
Scaffold_4	BLJAPNOD_00797	sigL	ECF RNA polymerase sigma factor SigL		861208.AGROH133_11418	1.1e-55	179.9	PFRI	GO:0006355,GO:0008150,GO:0009889,GO:0010468,GO:0010556,GO:0019219,GO:0019222,GO:0031323,GO:0031326,GO:0050789,GO:0050794,GO:0051171,GO:0051252,GO:0060255,GO:0065007,GO:0080090,GO:2000112,GO:2001141		bactNOG[38]	022N0@aproNOG,05N9X@bactNOG,11V9S@NOG,17GE3@proNOG	05N9X|3.40362113989e-40|140.469589233	K	RNA Polymerase
Scaffold_4	BLJAPNOD_00798	galM_1	Aldose 1-epimerase		366394.Smed_3031	1.4e-197	651.6	GALM		map00010,map01110,map01120	bactNOG[38]	01R4E@aproNOG,05ENN@bactNOG,16SYY@proNOG,COG2017@NOG	05ENN|4.80300884195e-115|387.484130859	G	converts alpha-aldose to the beta-anomer. It is active on D-glucose, L-arabinose, D-xylose, D-galactose, maltose and lactose (By similarity)
Scaffold_4	BLJAPNOD_00799		hypothetical protein		394.NGR_c31620	1.2e-237	782.4	BMUL_0944			bactNOG[38]	01S2A@aproNOG,05F94@bactNOG,16PAT@proNOG,COG3825@NOG	05F94|4.67344340448e-170|568.704589844	S	Vwa containing coxe family protein
Scaffold_4	BLJAPNOD_00800	metA	Homoserine O-succinyltransferase		394.NGR_c31610	1.9e-194	639.9	META	GO:0000096,GO:0000097,GO:0003674,GO:0003824,GO:0005575,GO:0005622,GO:0005623,GO:0005737,GO:0006082,GO:0006520,GO:0006555,GO:0006790,GO:0006807,GO:0008150,GO:0008152,GO:0008374,GO:0008652,GO:0008899,GO:0009058,GO:0009066,GO:0009067,GO:0009086,GO:0009987,GO:0016053,GO:0016740,GO:0016746,GO:0016747,GO:0016748,GO:0016750,GO:0019752,GO:0043436,GO:0044237,GO:0044238,GO:0044249,GO:0044272,GO:0044281,GO:…	map00270,map00920,map01100,map01110,map01230	bactNOG[38]	01QH0@aproNOG,05CVG@bactNOG,16QK5@proNOG,COG1897@NOG	05CVG|6.34884765625e-145|487.213897705	E	Homoserine O-transsuccinylase
Scaffold_4	BLJAPNOD_00802	rppH_1	RNA pyrophosphohydrolase		311403.Arad_4642	6.3e-51	162.5				bactNOG[38]	01Z6I@aproNOG,05J81@bactNOG,17EZP@proNOG,COG0494@NOG	05J81|1.30789513477e-50|173.75718689	L	Nudix Hydrolase
Scaffold_4	BLJAPNOD_00803		hypothetical protein		1117943.SFHH103_03190	4.8e-174	571.9	SSCG_01979			bactNOG[38]	01QPK@aproNOG,05CB6@bactNOG,16PQF@proNOG,COG0714@NOG	05CB6|4.45601459708e-121|407.842987061	Q	ATPase associated with various cellular activities aaa_5
Scaffold_4	BLJAPNOD_00804	rutC	Putative aminoacrylate peracid reductase RutC		266834.SMc03796	1.9e-83	269.2				bactNOG[38]	01Z6R@aproNOG,0811S@bactNOG,17E6A@proNOG,COG0251@NOG	0811S|9.0601908259e-55|189.009780884	J	endoribonuclease L-psp
Scaffold_4	BLJAPNOD_00805	leuD	3-isopropylmalate dehydratase small subunit		394.NGR_c31560	5.2e-129	424.1	LEUD		map00290,map00660,map01100,map01110,map01210,map01230	bactNOG[38]	01R85@aproNOG,05MQS@bactNOG,16QQT@proNOG,COG0066@NOG	05MQS|5.97898705732e-87|294.276824951	E	Catalyzes the isomerization between 2-isopropylmalate and 3-isopropylmalate, via the formation of 2-isopropylmaleate (By similarity)
Scaffold_4	BLJAPNOD_00806		hypothetical protein		491916.RHECIAT_CH0004380	2.8e-72	232.2				bactNOG[38]	01Y0D@aproNOG,05GUU@bactNOG,17EJ6@proNOG,COG2764@NOG	05GUU|2.68423052895e-62|212.028778076	S	Glyoxalase Bleomycin resistance protein (Dioxygenase
Scaffold_4	BLJAPNOD_00807		hypothetical protein		366394.Smed_3027	4.1e-37	114.9				bactNOG[38]	02A5H@aproNOG,0734Q@bactNOG,0ZEFC@NOG,187WA@proNOG	0734Q|5.66358716978e-32|112.493911743	S	NA
Scaffold_4	BLJAPNOD_00808	mcl2_1	(3S)-malyl-CoA thioesterase		366394.Smed_3026	4.3e-159	521	CITE		map00020,map00630,map01110,map01120,map02020	bactNOG[38]	01S25@aproNOG,05CI0@bactNOG,16T2J@proNOG,COG2301@NOG	01S25|1.21106452165e-122|411.29977417	C	Citrate lyase
Scaffold_4	BLJAPNOD_00809		hypothetical protein		1117943.SFHH103_03185	3.7e-45	143.1				bactNOG[38]	021XH@aproNOG,05VV9@bactNOG,17K4Q@proNOG,COG5515@NOG	05VV9|4.81493844858e-35|122.212104797	S	Domain of unknown function (DUF1737)
Scaffold_4	BLJAPNOD_00810		hypothetical protein		394.NGR_c31890	3.5e-95	308.3			map00330,map01100,map01110,map01210,map01230	bactNOG[38]	01Y89@aproNOG,080IE@bactNOG,17CEM@proNOG,COG3824@NOG	080IE|5.79856666951e-64|216.854278564	S	Possibl zinc metallo-peptidase
Scaffold_4	BLJAPNOD_00811		hypothetical protein		266834.SMc03790	4.9e-133	433.1				bactNOG[38]	01ZDZ@aproNOG,08ZTQ@bactNOG,17ECY@proNOG,COG4544@NOG	08ZTQ|2.44753023323e-117|394.705871582	S	NA
Scaffold_4	BLJAPNOD_00812	dinB_1	DNA polymerase IV		266834.SMc03789	2.1e-202	667.2	IMUB			bactNOG[38]	01R2R@aproNOG,07F83@bactNOG,16RBR@proNOG,COG0389@NOG	07F83|3.6999615553e-165|554.088378906	L	nucleotidyltransferase DNA polymerase involved in DNA
Scaffold_4	BLJAPNOD_00813	dnaE2	Error-prone DNA polymerase		1117943.SFHH103_03212	0	1835.8	DNAE2	GO:0005575,GO:0005618,GO:0005622,GO:0005623,GO:0005737,GO:0005886,GO:0006139,GO:0006259,GO:0006281,GO:0006301,GO:0006725,GO:0006807,GO:0006950,GO:0006974,GO:0008150,GO:0008152,GO:0009058,GO:0009059,GO:0009636,GO:0009987,GO:0016020,GO:0018130,GO:0019438,GO:0019985,GO:0030312,GO:0033554,GO:0034641,GO:0034645,GO:0034654,GO:0042221,GO:0042276,GO:0043170,GO:0044237,GO:0044238,GO:0044249,GO:0044260,GO:…	map00230,map00240,map01100,map03030,map03430,map03440	bactNOG[38]	01R7T@aproNOG,05C0B@bactNOG,16SMW@proNOG,COG0587@NOG	01R7T|0.0|1656.24230957	L	DNA polymerase involved in damage-induced mutagenesis and translesion synthesis (TLS). It is not the major replicative DNA polymerase (By similarity)
Scaffold_4	BLJAPNOD_00814		hypothetical protein		1117943.SFHH103_03211	7.4e-73	233.7				bactNOG[38]	020UR@aproNOG,05NGT@bactNOG,11Z7T@NOG,17HZI@proNOG	05NGT|3.6863335225e-56|190.304672241	S	BFD-like [2Fe-2S] binding domain
Scaffold_4	BLJAPNOD_00815	bfr	Bacterioferritin		1117943.SFHH103_03210	1.6e-100	328.9	BFR	GO:0003674,GO:0003824,GO:0004322,GO:0005488,GO:0005506,GO:0005575,GO:0005576,GO:0005622,GO:0005623,GO:0005737,GO:0005829,GO:0005886,GO:0006810,GO:0006873,GO:0006875,GO:0006879,GO:0006880,GO:0008150,GO:0008152,GO:0008199,GO:0009607,GO:0009987,GO:0010035,GO:0010038,GO:0010039,GO:0016020,GO:0016491,GO:0016722,GO:0016724,GO:0019725,GO:0030003,GO:0033212,GO:0033214,GO:0042221,GO:0042592,GO:0043167,GO:…		bactNOG[38]	01W6W@aproNOG,08UQY@bactNOG,17A64@proNOG,COG2193@NOG	08UQY|5.35725926067e-68|230.80116272	P	Iron-storage protein
Scaffold_4	BLJAPNOD_00816		hypothetical protein
Scaffold_4	BLJAPNOD_00817	rppH_2	RNA pyrophosphohydrolase		1117943.SFHH103_03209	9.6e-109	356.4	RPPH	GO:0003674,GO:0003824,GO:0006139,GO:0006259,GO:0006281,GO:0006401,GO:0006402,GO:0006725,GO:0006753,GO:0006793,GO:0006796,GO:0006807,GO:0006950,GO:0006974,GO:0008150,GO:0008152,GO:0009056,GO:0009057,GO:0009117,GO:0009166,GO:0009987,GO:0010468,GO:0010608,GO:0015959,GO:0015961,GO:0016070,GO:0016071,GO:0016462,GO:0016787,GO:0016817,GO:0016818,GO:0019222,GO:0019439,GO:0019637,GO:0033554,GO:0034353,GO:…	map03018	bactNOG[38]	01Y93@aproNOG,05EJF@bactNOG,16S8P@proNOG,COG0494@NOG	05EJF|6.28218282689e-64|218.520904541	J	Accelerates the degradation of transcripts by removing pyrophosphate from the 5'-end of triphosphorylated RNA, leading to a more labile monophosphorylated state that can stimulate subsequent ribonuclease cleavage (By similarity)
Scaffold_4	BLJAPNOD_00818		hypothetical protein		394.NGR_c31780	2e-194	640.6	OCAR_4598			bactNOG[38]	01UJU@aproNOG,05PXI@bactNOG,16TTQ@proNOG,COG2861@NOG	05PXI|5.55071078143e-72|245.303619385	M	polysaccharide deacetylase
Scaffold_4	BLJAPNOD_00819		putative CtpA-like serine protease		394.NGR_c31770	1.4e-275	906.6	CTPA	GO:0005575,GO:0005576,GO:0005623,GO:0005886,GO:0016020,GO:0030288,GO:0030312,GO:0030313,GO:0031975,GO:0042597,GO:0044462,GO:0044464,GO:0071944		bactNOG[38]	01RTP@aproNOG,05CN1@bactNOG,16QAK@proNOG,COG0793@NOG	01RTP|1.34969301437e-194|649.721313477	M	protease
Scaffold_4	BLJAPNOD_00820	envC	Murein hydrolase activator EnvC		394.NGR_c31760	1.8e-238	784.7	FILA			bactNOG[38]	01SHK@aproNOG,05IJQ@bactNOG,16SA5@proNOG,COG4942@NOG	05IJQ|3.31595945789e-145|487.124969482	D	peptidase
Scaffold_4	BLJAPNOD_00821	rlmH	Ribosomal RNA large subunit methyltransferase H		1117943.SFHH103_03205	1e-93	307.6	RLMH	GO:0000154,GO:0001510,GO:0003674,GO:0003824,GO:0005488,GO:0005515,GO:0005575,GO:0005622,GO:0005623,GO:0005737,GO:0006139,GO:0006364,GO:0006396,GO:0006725,GO:0006807,GO:0008150,GO:0008152,GO:0008168,GO:0008173,GO:0008649,GO:0008757,GO:0009451,GO:0009987,GO:0010467,GO:0016070,GO:0016072,GO:0016740,GO:0016741,GO:0022613,GO:0031167,GO:0032259,GO:0034470,GO:0034641,GO:0034660,GO:0042254,GO:0042802,GO:…		bactNOG[38]	0208I@aproNOG,08UXA@bactNOG,178DX@proNOG,COG1576@NOG	08UXA|3.2711571688e-49|169.811843872	S	Specifically methylates the pseudouridine at position 1915 (m3Psi1915) in 23S rRNA (By similarity)
Scaffold_4	BLJAPNOD_00822	rsfS	Ribosomal silencing factor RsfS		266834.SMc03780	6e-91	298.5	RSFS	GO:0003674,GO:0005488,GO:0005575,GO:0005622,GO:0005623,GO:0005737,GO:0006417,GO:0008150,GO:0009889,GO:0009890,GO:0009892,GO:0010468,GO:0010556,GO:0010558,GO:0010605,GO:0010608,GO:0017148,GO:0019222,GO:0031323,GO:0031324,GO:0031326,GO:0031327,GO:0032268,GO:0032269,GO:0043021,GO:0043023,GO:0044087,GO:0044424,GO:0044464,GO:0048519,GO:0048523,GO:0050789,GO:0050794,GO:0051246,GO:0051248,GO:0060255,GO:…		bactNOG[38]	01ZTW@aproNOG,05KEM@bactNOG,17FD3@proNOG,COG0799@NOG	05KEM|4.22007940059e-52|180.559906006	S	Functions as a ribosomal silencing factor. Interacts with ribosomal protein L14 (rplN), blocking formation of intersubunit bridge B8. Prevents association of the 30S and 50S ribosomal subunits and the formation of functional ribosomes, thus repressing translation (By similarity)
Scaffold_4	BLJAPNOD_00823	nadD	Nicotinate-nucleotide adenylyltransferase		394.NGR_c31730	2.1e-118	386.7	NADD		map00760,map01100	bactNOG[38]	01Y87@aproNOG,07WK2@bactNOG,16VR2@proNOG,COG1057@NOG	07WK2|9.19391162185e-85|287.973327637	H	Catalyzes the reversible adenylation of nicotinate mononucleotide (NaMN) to nicotinic acid adenine dinucleotide (NaAD) (By similarity)
Scaffold_4	BLJAPNOD_00824	proA_1	Gamma-glutamyl phosphate reductase		1117943.SFHH103_03201	1.7e-238	787.6	PROA	GO:0005575,GO:0005622,GO:0005623,GO:0005737,GO:0005829,GO:0005886,GO:0016020,GO:0044424,GO:0044444,GO:0044464,GO:0071944	map00330,map01100,map01230	bactNOG[38]	01SDF@aproNOG,05C2S@bactNOG,16R4V@proNOG,COG0014@NOG	05C2S|3.29317725822e-172|576.016540527	E	Catalyzes the NADPH dependent reduction of L-gamma- glutamyl 5-phosphate into L-glutamate 5-semialdehyde and phosphate. The product spontaneously undergoes cyclization to form 1-pyrroline-5-carboxylate (By similarity)
Scaffold_4	BLJAPNOD_00825	proB	Glutamate 5-kinase		266834.SMc03776	3.9e-220	726.5	PROB	GO:0000287,GO:0003674,GO:0003824,GO:0004349,GO:0005488,GO:0005575,GO:0005622,GO:0005623,GO:0005737,GO:0006082,GO:0006520,GO:0006560,GO:0006561,GO:0006793,GO:0006796,GO:0006807,GO:0008150,GO:0008152,GO:0008652,GO:0009058,GO:0009064,GO:0009084,GO:0009987,GO:0016053,GO:0016301,GO:0016310,GO:0016740,GO:0016772,GO:0016774,GO:0018130,GO:0019202,GO:0019752,GO:0040007,GO:0043167,GO:0043169,GO:0043436,GO:…	map00330,map01100,map01230	bactNOG[38]	01QQN@aproNOG,05CGT@bactNOG,16PXA@proNOG,COG0263@NOG	05CGT|1.55549499604e-157|528.764831543	E	Catalyzes the transfer of a phosphate group to glutamate to form glutamate 5-phosphate which rapidly cyclizes to 5- oxoproline (By similarity)
Scaffold_4	BLJAPNOD_00826	cgtA	GTPase Obg/CgtA		266834.SMc03775	1.7e-212	701.3	OBG	GO:0000166,GO:0000287,GO:0001882,GO:0001883,GO:0003674,GO:0003824,GO:0003924,GO:0005488,GO:0005525,GO:0005575,GO:0005622,GO:0005623,GO:0005737,GO:0005829,GO:0005840,GO:0005886,GO:0006139,GO:0006152,GO:0006163,GO:0006184,GO:0006195,GO:0006464,GO:0006468,GO:0006725,GO:0006753,GO:0006793,GO:0006796,GO:0006807,GO:0006996,GO:0007059,GO:0008150,GO:0008152,GO:0009056,GO:0009116,GO:0009117,GO:0009119,GO:…		bactNOG[38]	01R9S@aproNOG,05C9R@bactNOG,16QDE@proNOG,COG0536@NOG	05C9R|8.60327888366e-154|516.256164551	C	An essential GTPase which binds GTP, GDP and possibly (p)ppGpp with moderate affinity, with high nucleotide exchange rates and a fairly low GTP hydrolysis rate (By similarity). It may play a role in control of the cell cycle, stress response, ribosome biogenesis and in those bacteria that undergo differentiation, in morphogenesis control
Scaffold_4	BLJAPNOD_00827		hypothetical protein		311402.Avi_4283	1.8e-114	372.4				bactNOG[38]	021FP@aproNOG,05NM6@bactNOG,17HNN@proNOG,COG3568@NOG	05NM6|1.25353563155e-100|339.319274902	S	Endonuclease Exonuclease phosphatase
Scaffold_4	BLJAPNOD_00828		hypothetical protein		266834.SMc03774	3.2e-112	366.6	VV1_2482			bactNOG[38]	021XM@aproNOG,05WDP@bactNOG,17KI7@proNOG,COG1670@NOG	05WDP|1.44730843191e-57|198.705047607	J	acetyltransferase
Scaffold_4	BLJAPNOD_00829	rimL	Ribosomal-protein-serine acetyltransferase		266834.SMc03773	1e-140	458.5				bactNOG[38]	02DGJ@aproNOG,05NFW@bactNOG,170MN@proNOG,COG1670@NOG	05NFW|3.69440359284e-82|277.439422607	J	Gcn5-related n-acetyltransferase
Scaffold_4	BLJAPNOD_00830	rpmA	50S ribosomal protein L27		366394.Smed_3006	5.7e-56	182.8	RPMA	GO:0003674,GO:0003735,GO:0005198,GO:0005575,GO:0005618,GO:0005623,GO:0005886,GO:0006412,GO:0008150,GO:0008152,GO:0009058,GO:0009059,GO:0009987,GO:0010467,GO:0016020,GO:0019538,GO:0030312,GO:0034645,GO:0040007,GO:0043170,GO:0044237,GO:0044238,GO:0044249,GO:0044260,GO:0044267,GO:0044464,GO:0071704,GO:0071944,GO:1901576	map03010	bactNOG[38]	01ZUP@aproNOG,05K46@bactNOG,17FAU@proNOG,COG0211@NOG	05K46|2.94308394565e-46|161.692993164	J	50S ribosomal protein l27
Scaffold_4	BLJAPNOD_00831	rplU_1	50S ribosomal protein L21		266834.SMc03770	2.1e-72	236.5	RPLU	GO:0003674,GO:0003735,GO:0005198,GO:0005575,GO:0005623,GO:0005886,GO:0006412,GO:0008150,GO:0008152,GO:0009058,GO:0009059,GO:0009987,GO:0010467,GO:0016020,GO:0019538,GO:0034645,GO:0040007,GO:0043170,GO:0044237,GO:0044238,GO:0044249,GO:0044260,GO:0044267,GO:0044464,GO:0071704,GO:0071944,GO:1901576	map03010	bactNOG[38]	01ZZ9@aproNOG,05KK9@bactNOG,17FD9@proNOG,COG0261@NOG	05KK9|1.30116133349e-57|198.654037476	J	This protein binds to 23S rRNA in the presence of protein L20 (By similarity)
Scaffold_4	BLJAPNOD_00833		hypothetical protein		595536.MettrDRAFT_4059	6.6e-109	355.7				bactNOG[38]	01UKD@aproNOG,05W6F@bactNOG,1747G@proNOG,COG3440@NOG	05W6F|3.69422804063e-49|170.230743408	V	restriction endonuclease
Scaffold_4	BLJAPNOD_00834		hypothetical protein		290633.GOX1506	2.2e-248	814.9				bactNOG[38]	01QPN@aproNOG,08XZ5@bactNOG,0XNV0@NOG,16PQH@proNOG	08XZ5|1.14726702267e-196|658.590881348	S	chromosome segregation SMC protein
Scaffold_4	BLJAPNOD_00835		putative type I restriction enzymeP M protein		318586.Pden_1525	0	1640.9				bactNOG[38]	01SKS@aproNOG,07RSA@bactNOG,16S9W@proNOG,COG1002@NOG	07RSA|0.0|1074.90527344	V	type II dna modification enzyme
Scaffold_4	BLJAPNOD_00836	rapA	RNA polymerase-associated protein RapA		981222.Cabther_B0710	2.8e-192	630				bactNOG[38]	07TR7@bactNOG,COG0553@NOG	07TR7|3.98284233167e-254|848.954162598	L	helicase
Scaffold_4	BLJAPNOD_00837	rhlB	ATP-dependent RNA helicase RhlB		465541.SSAG_04084	4.6e-289	952.4	CCE_4793			bactNOG[38]	07R7S@bactNOG,COG1205@NOG	07R7S|0.0|1423.11645508	L	dEAD DEAH box helicase
Scaffold_4	BLJAPNOD_00838		hypothetical protein		394.NGR_c30690	1.4e-21	63.7				bactNOG[38]	02B3I@aproNOG,07CVB@bactNOG,0ZA2M@NOG,187B6@proNOG	07CVB|3.03222559463e-21|78.0894546509	S	NA
Scaffold_4	BLJAPNOD_00839	fliC_2	Flagellin		287752.SI859A1_00600	8.6e-97	318.6	FLIC	GO:0005575,GO:0005576,GO:0005622,GO:0005623,GO:0009288,GO:0043226,GO:0043228,GO:0043229,GO:0043232,GO:0044424,GO:0044464	map02020,map02040,map04626,map05132,map05134	bactNOG[38]	01SF2@aproNOG,07W75@bactNOG,1741P@proNOG,COG1344@NOG	07W75|9.38306477487e-95|319.40335083	N	Flagellin
Scaffold_4	BLJAPNOD_00840		hypothetical protein		317025.Tcr_1422	3e-103	335.6				bactNOG[38]	08NVB@bactNOG,0QZTF@gproNOG,11C71@NOG,17BX4@proNOG	08NVB|4.74361837008e-62|212.775665283	S	NA
Scaffold_4	BLJAPNOD_00841		hypothetical protein
Scaffold_4	BLJAPNOD_00842		hypothetical protein		402881.Plav_0324	1.1e-36	116.9				bactNOG[38]	02271@aproNOG,05WRQ@bactNOG,1268D@NOG,17MXM@proNOG	05WRQ|1.27850098602e-42|147.45425415	S	Protein of unknown function (DUF3768)
Scaffold_4	BLJAPNOD_00843	xerC_1	Tyrosine recombinase XerC		439375.Oant_4322	7.7e-50	158.2				bactNOG[38]	01YY9@aproNOG,05HPI@bactNOG,11TCF@NOG,17F6H@proNOG	05HPI|2.52912186752e-50|173.732177734	S	Phage integrase family
Scaffold_4	BLJAPNOD_00844		hypothetical protein
Scaffold_4	BLJAPNOD_00845		hypothetical protein		685035.CbatJ_010100004209	6.6e-43	137.9				bactNOG[38]	022NC@aproNOG,05GDQ@bactNOG,11Q5P@NOG,17NGU@proNOG	05GDQ|1.71689483362e-53|185.102340698	S	NA
Scaffold_4	BLJAPNOD_00846	recF_2	DNA replication and repair protein RecF		315730.BcerKBAB4_3443	2.1e-59	194.9				bactNOG[38]	05EZK@bactNOG,0NN8E@firmNOG,COG3950@NOG	05EZK|2.26591127887e-60|208.035018921	S	SMC domain protein
Scaffold_4	BLJAPNOD_00847		hypothetical protein		315730.BcerKBAB4_3442	8.5e-24	75.5				bactNOG[38]	05GDQ@bactNOG,11Q5P@NOG	05GDQ|3.8919571862e-31|111.468238831	S	NA
Scaffold_4	BLJAPNOD_00848		hypothetical protein		983920.Y88_3348	9.4e-47	147.8				bactNOG[38]	0646N@bactNOG,12CR4@NOG	0646N|2.64951592984e-55|190.316055298	S	NA
Scaffold_4	BLJAPNOD_00849		hypothetical protein
Scaffold_4	BLJAPNOD_00850		hypothetical protein
Scaffold_4	BLJAPNOD_00851		hypothetical protein		419610.Mext_0255	1.4e-27	86.4				bactNOG[38]	021NN@aproNOG,0660I@bactNOG,12344@NOG,17KGE@proNOG	0660I|5.12739288584e-32|112.402290344	K	Phage transcriptional regulator, AlpA
Scaffold_4	BLJAPNOD_00852		hypothetical protein
Scaffold_4	BLJAPNOD_00853	intS	Putative prophage CPS-53 integrase		622637.Met49242DRAFT_3655	1.1e-170	563.3				bactNOG[38]	01SCX@aproNOG,05DFP@bactNOG,16Q1R@proNOG,COG0582@NOG	05DFP|1.21439684593e-140|473.036102295	L	Integrase
Scaffold_4	BLJAPNOD_00854		hypothetical protein		395965.Msil_1389	1.2e-56	180.4				bactNOG[38]	021B4@aproNOG,05RW6@bactNOG,120A9@NOG,17J3J@proNOG	05RW6|1.93538511012e-55|190.37940979	S	NA
Scaffold_4	BLJAPNOD_00855		hypothetical protein		1037409.BJ6T_56110	6.7e-62	197.9				bactNOG[38]	028BI@aproNOG,06DVC@bactNOG,0XWYP@NOG,181SB@proNOG	06DVC|6.31896074001e-76|257.25378418	S	NA
Scaffold_4	BLJAPNOD_00856		hypothetical protein		366394.Smed_2986	3.5e-67	214.4				bactNOG[38]	02461@aproNOG,06CZW@bactNOG,0Y4RA@NOG,17UW9@proNOG	06CZW|5.63259275508e-69|234.512939453	S	NA
Scaffold_4	BLJAPNOD_00857		hypothetical protein
Scaffold_4	BLJAPNOD_00858	mdlY_2	Mandelamide hydrolase		1117943.SFHH103_03221	1.1e-196	648.3	AMIDASE		map00330,map00360,map00380,map00627,map00643,map00970,map01100,map01120	bactNOG[38]	01TV6@aproNOG,086NF@bactNOG,16SE8@proNOG,COG0154@NOG	086NF|1.63685593363e-131|442.704711914	J	K02433 aspartyl-tRNA(Asn) glutamyl-tRNA (Gln) amidotransferase subunit A EC 6.3.5.6 6.3.5.7
Scaffold_4	BLJAPNOD_00859	bioC_1	Malonyl-[acyl-carrier protein] O-methyltransferase		384765.SIAM614_11523	7.6e-61	196.1				bactNOG[38]	01WQD@aproNOG,07Y7Z@bactNOG,11JX2@NOG,178X9@proNOG	07Y7Z|1.7465461611e-65|223.64163208	M	phosphatidylethanolamine N-methyltransferase
Scaffold_4	BLJAPNOD_00860	pazS	Pseudoazurin		1050720.Agau_L300311	6.4e-58	187.4				bactNOG[38]	01ZJP@aproNOG,05P0B@bactNOG,17FFS@proNOG,COG3794@NOG	05P0B|3.55594404244e-51|175.33265686	C	pseudoazurin
Scaffold_4	BLJAPNOD_00861	fecE_1	Fe(3+) dicitrate transport ATP-binding protein FecE		641118.OINT_2001017	6.3e-111	359.4			map02010	bactNOG[38]	01WFX@aproNOG,05E0A@bactNOG,16RI1@proNOG,COG1120@NOG	01WFX|7.98743822434e-120|401.555999756	P	ABC transporter
Scaffold_4	BLJAPNOD_00862	yfhA	putative siderophore transport system permease protein YfhA		224914.BAWG_2035	5.2e-171	558.9	FECD		map02010	bactNOG[38]	01T77@aproNOG,05EHG@bactNOG,16Q2S@proNOG,COG0609@NOG	01T77|2.10157123584e-168|562.620300293	P	permease protein
Scaffold_4	BLJAPNOD_00863	btuF_1	Vitamin B12-binding protein		861208.AGROH133_11450	6.9e-168	552.5			map02010	bactNOG[38]	01RAR@aproNOG,05DBF@bactNOG,16QV8@proNOG,COG0614@NOG	05DBF|1.29882344123e-100|339.799468994	P	Periplasmic binding protein
Scaffold_4	BLJAPNOD_00865	phoD	Alkaline phosphatase D		1117943.SFHH103_03222	0	1121.2	PHOD		map00627,map00790,map01100,map01120,map02020	bactNOG[38]	01UTN@aproNOG,05DGI@bactNOG,16RVH@proNOG,COG3540@NOG	05DGI|8.64425647271e-129|433.791900635	P	Alkaline phosphatase
Scaffold_4	BLJAPNOD_00866	typA	GTP-binding protein TypA/BipA		394.NGR_c32000	0	1308.6	TYPA	GO:0005575,GO:0005618,GO:0005623,GO:0005886,GO:0006412,GO:0006950,GO:0008150,GO:0008152,GO:0009058,GO:0009059,GO:0009266,GO:0009409,GO:0009628,GO:0009987,GO:0010467,GO:0016020,GO:0019538,GO:0030312,GO:0034645,GO:0043170,GO:0044237,GO:0044238,GO:0044249,GO:0044260,GO:0044267,GO:0044464,GO:0050896,GO:0071704,GO:0071944,GO:1901576		bactNOG[38]	01Q8R@aproNOG,05CI3@bactNOG,16Q3K@proNOG,COG1217@NOG	05CI3|1.43904357471e-284|947.703125	T	gtp-binding protein typa
Scaffold_4	BLJAPNOD_00867		hypothetical protein		266834.SMc03241	1.3e-106	347.4	OCAR_4307		map00350,map00362,map00627,map00642,map00903,map01120	bactNOG[38]	01YP7@aproNOG,05VRR@bactNOG,11NHW@NOG,17DBE@proNOG	05VRR|4.61678662243e-48|166.861160278	S	gCN5-related N-acetyltransferase
Scaffold_4	BLJAPNOD_00868		hypothetical protein		266834.SMc03240	3.7e-82	265.2				bactNOG[38]	01WUF@aproNOG,08X6Y@bactNOG,11MGJ@NOG,17BRV@proNOG	08X6Y|1.01681752755e-51|177.947387695	S	NA
Scaffold_4	BLJAPNOD_00869	ppa	Inorganic pyrophosphatase		1117943.SFHH103_03225	7.4e-118	386.8	PPA	GO:0000287,GO:0003674,GO:0003824,GO:0004427,GO:0005488,GO:0005575,GO:0005622,GO:0005623,GO:0005737,GO:0005829,GO:0005886,GO:0006793,GO:0006796,GO:0008150,GO:0008152,GO:0008270,GO:0009987,GO:0016020,GO:0016462,GO:0016787,GO:0016817,GO:0016818,GO:0043167,GO:0043169,GO:0044237,GO:0044424,GO:0044444,GO:0044464,GO:0046872,GO:0046914,GO:0071944	map00190	bactNOG[38]	01X1C@aproNOG,05F0N@bactNOG,16R80@proNOG,COG0221@NOG	05F0N|4.22008917932e-80|271.214782715	C	pyrophosphate phospho-hydrolase
Scaffold_4	BLJAPNOD_00870		hypothetical protein		1117943.SFHH103_03226	1.3e-48	155.7	OCAR_4310			bactNOG[38]	021S5@aproNOG,0856B@bactNOG,17MEI@proNOG,COG1872@NOG	0856B|1.70609991096e-42|146.280471802	S	UPF0235 protein
Scaffold_4	BLJAPNOD_00871		hypothetical protein		266834.SMc03238	1e-59	192	YGGT			bactNOG[38]	021VW@aproNOG,05WXU@bactNOG,17MYS@proNOG,COG0762@NOG	05WXU|1.96143830975e-35|123.781738281	S	Yggt family
Scaffold_4	BLJAPNOD_00872	entS_2	Enterobactin exporter EntS		266834.SMc03237	6.5e-244	801.5	TETV			bactNOG[38]	01SSZ@aproNOG,05E8G@bactNOG,16TAU@proNOG,COG0477@NOG	01SSZ|7.08203460314e-183|610.723327637	G	Major facilitator superfamily
Scaffold_4	BLJAPNOD_00873		hypothetical protein		266834.SMc03236	2.5e-146	480.8	GUAA2		map00230,map00983,map01100	bactNOG[38]	01UAB@aproNOG,089BK@bactNOG,16TEF@proNOG,COG0518@NOG	089BK|6.79590290679e-79|268.820892334	F	Glutamine amido-transferase
Scaffold_4	BLJAPNOD_00874		hypothetical protein		266834.SMc03235	1.2e-79	259.1	OCAR_4315			bactNOG[38]	01ZP6@aproNOG,05WVS@bactNOG,17K9A@proNOG,COG4103@NOG	05WVS|3.05084244745e-50|172.918670654	S	Tellurite resistance protein TerB
Scaffold_4	BLJAPNOD_00875		hypothetical protein		266834.SMc03234	1.9e-271	894.2	HEMY			bactNOG[38]	01T4J@aproNOG,05EG7@bactNOG,173VK@proNOG,COG3898@NOG	05EG7|4.64811772981e-179|599.162902832	S	HemY domain protein
Scaffold_4	BLJAPNOD_00876		hypothetical protein		366394.Smed_2968	4.8e-148	483.5				bactNOG[38]	020QZ@aproNOG,05TMP@bactNOG,17FZB@proNOG,COG4223@NOG	05TMP|9.78493488007e-121|406.7762146	S	Inherit from COG: phage Tail Protein
Scaffold_4	BLJAPNOD_00877		hypothetical protein		394.NGR_c32100	4e-72	231.1			map00860,map01100,map01110	bactNOG[38]	02C6C@aproNOG,08BA7@bactNOG,0ZXNE@NOG,18CSK@proNOG	08BA7|3.45456489085e-64|219.438415527	H	synthase
Scaffold_4	BLJAPNOD_00878	hemC	Porphobilinogen deaminase		394.NGR_c32110	4.7e-185	609.9	HEMC	GO:0003674,GO:0003824,GO:0004418,GO:0005575,GO:0005622,GO:0005623,GO:0005737,GO:0005886,GO:0006464,GO:0006725,GO:0006778,GO:0006779,GO:0006783,GO:0006807,GO:0008150,GO:0008152,GO:0009058,GO:0009987,GO:0016020,GO:0016740,GO:0016765,GO:0018065,GO:0018130,GO:0018160,GO:0018193,GO:0018198,GO:0019438,GO:0019538,GO:0033013,GO:0033014,GO:0034641,GO:0036211,GO:0040007,GO:0042168,GO:0042440,GO:0043170,GO:…	map00860,map01100,map01110	bactNOG[38]	01SE6@aproNOG,05D6W@bactNOG,16QES@proNOG,COG0181@NOG	05D6W|1.0734402307e-114|387.193237305	H	Tetrapolymerization of the monopyrrole PBG into the hydroxymethylbilane pre-uroporphyrinogen in several discrete steps (By similarity)
Scaffold_4	BLJAPNOD_00879	tsaD	tRNA N6-adenosine threonylcarbamoyltransferase		1117943.SFHH103_03235	4.3e-222	732.8	GCP	GO:0001948,GO:0003674,GO:0003824,GO:0004175,GO:0004222,GO:0005488,GO:0005515,GO:0005575,GO:0005576,GO:0005622,GO:0005623,GO:0005737,GO:0005829,GO:0006139,GO:0006396,GO:0006399,GO:0006400,GO:0006508,GO:0006725,GO:0006807,GO:0008033,GO:0008150,GO:0008152,GO:0008233,GO:0008237,GO:0009116,GO:0009119,GO:0009451,GO:0009987,GO:0010467,GO:0016070,GO:0016787,GO:0019538,GO:0034470,GO:0034641,GO:0034660,GO:…		bactNOG[38]	01R7P@aproNOG,05CPM@bactNOG,16Q7G@proNOG,COG0533@NOG	05CPM|1.96465477583e-165|555.617553711	O	Required for the formation of a threonylcarbamoyl group on adenosine at position 37 (t(6)A37) in tRNAs that read codons beginning with adenine (By similarity)
Scaffold_4	BLJAPNOD_00880	gpsA	Glycerol-3-phosphate dehydrogenase [NAD(P)+]		394.NGR_c32130	3e-169	558.5	GPSA	GO:0003674,GO:0003824,GO:0004367,GO:0005575,GO:0005622,GO:0005623,GO:0005737,GO:0006072,GO:0006629,GO:0006644,GO:0006650,GO:0006793,GO:0006796,GO:0008150,GO:0008152,GO:0008610,GO:0008654,GO:0009058,GO:0009987,GO:0016491,GO:0016614,GO:0016616,GO:0019637,GO:0044237,GO:0044238,GO:0044249,GO:0044255,GO:0044424,GO:0044464,GO:0044710,GO:0045017,GO:0046474,GO:0046486,GO:0047952,GO:0052646,GO:0055114,GO:…	map00564	bactNOG[38]	01S54@aproNOG,05CSF@bactNOG,16QXB@proNOG,COG0240@NOG	05CSF|1.1781087186e-104|354.145874023	C	NADPH-dependent glycerol-3-phosphate dehydrogenase
Scaffold_4	BLJAPNOD_00881		hypothetical protein		1117943.SFHH103_03237	3e-61	196.1	YCII			bactNOG[38]	021IM@aproNOG,082GK@bactNOG,16WV0@proNOG,COG2350@NOG	082GK|1.32650445517e-35|124.086921692	S	ycii-related
Scaffold_4	BLJAPNOD_00882		hypothetical protein		266834.SMc03227	1.1e-92	302.2	OCAR_4329			bactNOG[38]	01X0D@aproNOG,08Z1F@bactNOG,17C6X@proNOG,COG2947@NOG	08Z1F|1.01487662796e-49|171.159332275	S	Conserved Protein
Scaffold_4	BLJAPNOD_00883	prmA_1	Ribosomal protein L11 methyltransferase		1117943.SFHH103_03239	1.7e-121	397	PRMA_2		map00340,map00350,map00624,map01120	bactNOG[38]	01WFZ@aproNOG,08RKB@bactNOG,17AQV@proNOG,COG3897@NOG	08RKB|2.13485126414e-90|305.019439697	S	methyltransferase
Scaffold_4	BLJAPNOD_00884		hypothetical protein		394.NGR_c31380	2.3e-45	144				bactNOG[38]	029Q5@aproNOG,07CBS@bactNOG,0Z1Q7@NOG,187ZU@proNOG	07CBS|7.08429414974e-47|162.693939209	S	NA
Scaffold_4	BLJAPNOD_00885	sdhC	Succinate dehydrogenase cytochrome b556 subunit		1117943.SFHH103_03169	7.2e-82	265.9	SDHC	GO:0005575,GO:0005623,GO:0005886,GO:0016020,GO:0044464,GO:0071944	map00020,map00190,map00623,map00650,map00720,map01100,map01110,map01120	bactNOG[38]	01Z23@aproNOG,0612Q@bactNOG,17K2X@proNOG,COG2009@NOG	0612Q|1.02572274267e-56|193.549530029	C	succinate dehydrogenase (cytochrome b-556 subunit)
Scaffold_4	BLJAPNOD_00886		hypothetical protein		266834.SMc02464	8.4e-72	231.9	SDHD		map00020,map00190,map00623,map00650,map00720,map01100,map01110,map01120	bactNOG[38]	0203N@aproNOG,05RJ5@bactNOG,17HI1@proNOG,COG2142@NOG	05RJ5|4.31726339731e-57|194.390625	C	Succinate dehydrogenase hydrophobic membrane anchor
Scaffold_4	BLJAPNOD_00887	sdhA	Succinate dehydrogenase flavoprotein subunit		266834.SMc02465	0	1361.1	SDHA	GO:0000104,GO:0003674,GO:0003824,GO:0005575,GO:0005622,GO:0005623,GO:0005737,GO:0005829,GO:0005886,GO:0006091,GO:0006099,GO:0008150,GO:0008152,GO:0009060,GO:0009987,GO:0015980,GO:0016020,GO:0016491,GO:0016627,GO:0032991,GO:0043234,GO:0044237,GO:0044238,GO:0044424,GO:0044425,GO:0044444,GO:0044459,GO:0044464,GO:0044710,GO:0045273,GO:0045274,GO:0045281,GO:0045282,GO:0045333,GO:0055114,GO:0070469,GO:…	map00020,map00190,map00623,map00650,map00720,map01100,map01110,map01120,map05134	bactNOG[38]	01RNY@aproNOG,05C00@bactNOG,16QPK@proNOG,COG1053@NOG	05C00|6.8039126824e-233|777.763000488	C	Succinate dehydrogenase (Flavoprotein subunit)
Scaffold_4	BLJAPNOD_00888	sdhB	Succinate dehydrogenase iron-sulfur subunit		266834.SMc02466	9.8e-181	595.2	SDHB	GO:0005575,GO:0005623,GO:0005886,GO:0016020,GO:0044464,GO:0071944	map00020,map00190,map00623,map00650,map00720,map01100,map01110,map01120	bactNOG[38]	01Q9F@aproNOG,05E33@bactNOG,16R1C@proNOG,COG0479@NOG	05E33|1.98349017348e-100|339.503112793	C	succinate dehydrogenase
Scaffold_4	BLJAPNOD_00889		hypothetical protein		1117943.SFHH103_03164	1.2e-96	311.8	OMP4	GO:0005575,GO:0005623,GO:0009279,GO:0016020,GO:0019867,GO:0030312,GO:0030313,GO:0031975,GO:0044462,GO:0044464,GO:0071944		bactNOG[38]	022ST@aproNOG,05YU5@bactNOG,126ZS@NOG,17N9Q@proNOG	05YU5|6.63163846458e-80|270.365081787	M	Outer membrane lipoprotein
Scaffold_4	BLJAPNOD_00890	zapE	Cell division protein ZapE		266834.SMc02478	2.3e-225	742.3	YHCM			bactNOG[38]	01R5D@aproNOG,05D6Z@bactNOG,16QPT@proNOG,COG1485@NOG	05D6Z|2.64245242276e-127|428.067810059	S	AFG1 family ATPase
Scaffold_4	BLJAPNOD_00891	mdh_1	Malate dehydrogenase		1117943.SFHH103_03162	1.6e-207	681.4	MDH	GO:0003674,GO:0003824,GO:0006091,GO:0006099,GO:0008150,GO:0008152,GO:0009060,GO:0009987,GO:0015980,GO:0016491,GO:0016614,GO:0016615,GO:0016616,GO:0030060,GO:0044237,GO:0044238,GO:0044710,GO:0045333,GO:0055114	map00020,map00620,map00630,map00680,map00710,map00720,map01100,map01110,map01120	bactNOG[38]	01QQM@aproNOG,05C80@bactNOG,16Q71@proNOG,COG0039@NOG	01QQM|2.88668318473e-179|598.105529785	C	Catalyzes the reversible oxidation of malate to oxaloacetate (By similarity)
Scaffold_4	BLJAPNOD_00892	sucC_1	Succinyl-CoA ligase [ADP-forming] subunit beta		394.NGR_c31290	1.5e-251	829.5	SUCC	GO:0003674,GO:0003824,GO:0004774,GO:0004775,GO:0005575,GO:0005618,GO:0005622,GO:0005623,GO:0005737,GO:0005829,GO:0006091,GO:0006099,GO:0008150,GO:0008152,GO:0009060,GO:0009987,GO:0015980,GO:0016405,GO:0016874,GO:0016877,GO:0016878,GO:0030312,GO:0040007,GO:0044237,GO:0044238,GO:0044424,GO:0044444,GO:0044464,GO:0044710,GO:0045333,GO:0055114,GO:0071944	map00020,map00630,map00640,map00660,map00680,map00720,map01100,map01110,map01120	bactNOG[38]	01QF4@aproNOG,05CMV@bactNOG,16PX3@proNOG,COG0045@NOG	05CMV|8.77118278984e-159|531.355773926	C	Succinyl-CoA synthetase subunit beta
Scaffold_4	BLJAPNOD_00893	sucD	Succinyl-CoA ligase [ADP-forming] subunit alpha		394.NGR_c31280	6.8e-195	642	SUCD	GO:0003674,GO:0003824,GO:0004774,GO:0004775,GO:0005575,GO:0005622,GO:0005623,GO:0005737,GO:0006091,GO:0006099,GO:0008150,GO:0008152,GO:0009060,GO:0009987,GO:0015980,GO:0016405,GO:0016874,GO:0016877,GO:0016878,GO:0044237,GO:0044238,GO:0044424,GO:0044464,GO:0044710,GO:0045333,GO:0055114	map00020,map00630,map00640,map00660,map00680,map00720,map01100,map01110,map01120	bactNOG[38]	01QV6@aproNOG,05CH8@bactNOG,16PUA@proNOG,COG0074@NOG	05CH8|6.37706901517e-135|453.727203369	C	Succinyl-CoA ligase ADP-forming subunit alpha
Scaffold_4	BLJAPNOD_00894	sucA	2-oxoglutarate dehydrogenase E1 component		366394.Smed_2941	0	2195.9	SUCA	GO:0000287,GO:0003674,GO:0003824,GO:0004591,GO:0005488,GO:0005575,GO:0005618,GO:0005622,GO:0005623,GO:0005737,GO:0005829,GO:0005886,GO:0006082,GO:0006091,GO:0006099,GO:0006103,GO:0006520,GO:0006807,GO:0008150,GO:0008152,GO:0008683,GO:0009055,GO:0009060,GO:0009987,GO:0015980,GO:0016020,GO:0016491,GO:0016624,GO:0016740,GO:0016744,GO:0016829,GO:0016830,GO:0016831,GO:0016903,GO:0019752,GO:0030312,GO:…	map00020,map00310,map00380,map01100,map01110,map01120	bactNOG[38]	01QDC@aproNOG,05C7P@bactNOG,16PJV@proNOG,COG0567@NOG	05C7P|0.0|1416.21472168	C	2-oxoglutarate dehydrogenase, E1
Scaffold_4	BLJAPNOD_00895	sucB	Dihydrolipoyllysine-residue succinyltransferase component of 2-oxoglutarate dehydrogenase complex		394.NGR_c31260	3e-245	806.5	SUCB	GO:0003674,GO:0003824,GO:0004149,GO:0005488,GO:0005504,GO:0005575,GO:0005622,GO:0005623,GO:0005737,GO:0006091,GO:0006099,GO:0008150,GO:0008152,GO:0008289,GO:0009060,GO:0009987,GO:0015980,GO:0016417,GO:0016740,GO:0016746,GO:0016747,GO:0016748,GO:0016751,GO:0031405,GO:0031406,GO:0032991,GO:0033293,GO:0043167,GO:0043168,GO:0043234,GO:0044237,GO:0044238,GO:0044424,GO:0044444,GO:0044464,GO:0044710,GO:…	map00010,map00020,map00310,map00620,map01100,map01110,map01120	bactNOG[38]	01QHZ@aproNOG,05C7S@bactNOG,16PK1@proNOG,COG0508@NOG	01QHZ|5.35727921369e-208|693.918395996	C	Dihydrolipoamide succinyltransferase
Scaffold_4	BLJAPNOD_00896		hypothetical protein		402881.Plav_2146	2.5e-27	86.3				bactNOG[38]	021SK@aproNOG,0629B@bactNOG,17MY4@proNOG,COG3686@NOG	0629B|3.71451461999e-34|120.344268799	S	Membrane
Scaffold_4	BLJAPNOD_00897		hypothetical protein		216594.MMAR_4645	2.6e-33	106.5	OCAR_4272			bactNOG[38]	00KSA@actNOG,05GM2@bactNOG,COG2764@NOG	05GM2|4.57360993366e-38|134.060394287	S	Glyoxalase Bleomycin resistance protein (Dioxygenase
Scaffold_4	BLJAPNOD_00898	rhtC_2	Threonine efflux protein		266834.SMc02484	1.2e-119	391.6	RHTC			bactNOG[38]	01WYQ@aproNOG,05CCF@bactNOG,16QQW@proNOG,COG1280@NOG	05CCF|8.94970769923e-70|237.43107605	E	Lysine exporter protein (Lyse ygga)
Scaffold_4	BLJAPNOD_00899		hypothetical protein		394.NGR_c31240	6.3e-74	237.3				bactNOG[38]	020QG@aproNOG,05SQ5@bactNOG,12173@NOG,17IFZ@proNOG	05SQ5|4.97227718374e-68|231.189575195	S	NA
Scaffold_4	BLJAPNOD_00900	ycdF	Glucose 1-dehydrogenase 2		1117943.SFHH103_03155	4.8e-127	414	YGFF	GO:0003674,GO:0003824,GO:0008150,GO:0008152,GO:0016491,GO:0044710,GO:0055114	map00030,map00051,map00363,map00591,map00625,map00650,map01100,map01120	bactNOG[38]	01ST0@aproNOG,05CYX@bactNOG,0XNUN@NOG,16SI2@proNOG	01ST0|1.61395741603e-119|400.733154297	S	Short-chain dehydrogenase reductase SDR
Scaffold_4	BLJAPNOD_00901	lpd3	Dihydrolipoyl dehydrogenase 3		266834.SMc02487	1.6e-278	917.2	LPDA	GO:0005575,GO:0005622,GO:0005623,GO:0005737,GO:0044424,GO:0044464	map00010,map00020,map00260,map00280,map00620,map01100,map01110,map01120	bactNOG[38]	01QSC@aproNOG,07QN2@bactNOG,16Q3B@proNOG,COG1249@NOG	01QSC|4.28341691653e-233|776.925598145	C	Dihydrolipoyl dehydrogenase
Scaffold_4	BLJAPNOD_00902		hypothetical protein		366394.Smed_2935	2.2e-59	192.6				bactNOG[38]	020EY@aproNOG,05YX7@bactNOG,125AP@NOG,17IDH@proNOG	05YX7|5.36369147191e-51|175.331054688	S	Protein of unknown function (DUF2867)
Scaffold_4	BLJAPNOD_00903	tetC_2	Transposon Tn10 TetC protein		682634.SOD_f00610	1.4e-68	223				bactNOG[38]	05MSK@bactNOG,0QPIT@gproNOG,11NY0@NOG,175HI@proNOG	05MSK|4.5163643085e-63|215.814575195	K	Tetr family transcriptional regulator
Scaffold_4	BLJAPNOD_00904		hypothetical protein		682634.SOD_f00600	1.8e-149	491.3				bactNOG[38]	05DNG@bactNOG,0QM27@gproNOG,0XQD0@NOG,16RGS@proNOG	05DNG|3.50258145346e-143|479.832244873	G	Major Facilitator superfamily
Scaffold_4	BLJAPNOD_00905		hypothetical protein		1117943.SFHH103_03152	3.3e-177	580.8				bactNOG[38]	01RPU@aproNOG,07Y87@bactNOG,1782S@proNOG,COG3735@NOG	07Y87|1.91567168254e-112|378.611724854	S	gumn family
Scaffold_4	BLJAPNOD_00906	xerC_2	Tyrosine recombinase XerC		266834.SMc02489	3.4e-180	588.8	XERC	GO:0005575,GO:0005622,GO:0005623,GO:0005737,GO:0044424,GO:0044464		bactNOG[38]	01R06@aproNOG,05C13@bactNOG,16PR7@proNOG,COG4974@NOG	01R06|2.00113498178e-136|456.916992188	L	Site-specific tyrosine recombinase, which acts by catalyzing the cutting and rejoining of the recombining DNA molecules. The XerC-XerD complex is essential to convert dimers of the bacterial chromosome into monomers to permit their segregation at cell division. It also contributes to the segregational stability of plasmids (By similarity)
Scaffold_4	BLJAPNOD_00907		hypothetical protein		1117943.SFHH103_03150	1.6e-182	600.4				bactNOG[38]	01RBU@aproNOG,05CDD@bactNOG,16UT2@proNOG,COG3176@NOG	05CDD|2.97190806947e-76|259.858795166	S	Phospholipid glycerol acyltransferase
Scaffold_4	BLJAPNOD_00908	recF_3	DNA replication and repair protein RecF		366394.Smed_2931	1.8e-221	728.3	RECF2			bactNOG[38]	01T1V@aproNOG,05X44@bactNOG,17581@proNOG,COG4637@NOG	05X44|3.51694848336e-101|342.247070312	S	SMC domain protein
Scaffold_4	BLJAPNOD_00909	tal	Transaldolase		394.NGR_c31170	6.8e-137	449.7	TAL	GO:0005575,GO:0005622,GO:0005623,GO:0005737,GO:0044424,GO:0044464	map00030,map01100,map01110,map01120,map01230	bactNOG[38]	01RHH@aproNOG,05CW3@bactNOG,16QDJ@proNOG,COG0176@NOG	05CW3|1.19807465782e-88|300.754089355	G	Transaldolase is important for the balance of metabolites in the pentose-phosphate pathway (By similarity)
Scaffold_4	BLJAPNOD_00910	priA	Primosomal protein N'		394.NGR_c31160	0	1522.4	PRIA	GO:0003674,GO:0003676,GO:0003677,GO:0003678,GO:0003824,GO:0004003,GO:0004386,GO:0005488,GO:0006139,GO:0006152,GO:0006163,GO:0006195,GO:0006200,GO:0006259,GO:0006260,GO:0006261,GO:0006268,GO:0006269,GO:0006270,GO:0006276,GO:0006281,GO:0006302,GO:0006310,GO:0006725,GO:0006753,GO:0006793,GO:0006796,GO:0006807,GO:0006950,GO:0006974,GO:0008026,GO:0008094,GO:0008150,GO:0008152,GO:0009056,GO:0009058,GO:…	map03440	bactNOG[38]	01RYI@aproNOG,05C25@bactNOG,16PDY@proNOG,COG1198@NOG	05C25|4.91162250159e-235|784.69543457	L	Primosomal protein n'
Scaffold_4	BLJAPNOD_00911		hypothetical protein		366394.Smed_2926	7.3e-73	232.9				bactNOG[38]	020XT@aproNOG,05T5C@bactNOG,11X9M@NOG,17FW7@proNOG	05T5C|3.17233621587e-54|185.623596191	S	NA
Scaffold_4	BLJAPNOD_00912	atpH	ATP synthase subunit delta		394.NGR_c31140	2.8e-106	346.9	ATPH	GO:0005575,GO:0005622,GO:0005623,GO:0005737,GO:0005886,GO:0009579,GO:0016020,GO:0016469,GO:0032991,GO:0034357,GO:0042651,GO:0042716,GO:0042717,GO:0043234,GO:0044424,GO:0044425,GO:0044436,GO:0044444,GO:0044459,GO:0044464,GO:0045259,GO:0045260,GO:0071944	map00190,map00195,map01100	bactNOG[38]	01VV7@aproNOG,05E3N@bactNOG,16WBC@proNOG,COG0712@NOG	05E3N|3.76652133541e-69|235.185165405	C	F(1)F(0) ATP synthase produces ATP from ADP in the presence of a proton or sodium gradient. F-type ATPases consist of two structural domains, F(1) containing the extramembraneous catalytic core and F(0) containing the membrane proton channel, linked together by a central stalk and a peripheral stalk. During catalysis, ATP synthesis in the catalytic domain of F(1) is coupled via a rotary mechanism…
Scaffold_4	BLJAPNOD_00913	atpA	ATP synthase subunit alpha		1117943.SFHH103_03144	0	1092.3	ATPA	GO:0003674,GO:0003824,GO:0005215,GO:0005575,GO:0005618,GO:0005622,GO:0005623,GO:0005737,GO:0005886,GO:0006139,GO:0006152,GO:0006163,GO:0006164,GO:0006195,GO:0006200,GO:0006725,GO:0006753,GO:0006754,GO:0006793,GO:0006796,GO:0006807,GO:0006810,GO:0006811,GO:0006812,GO:0006818,GO:0008150,GO:0008152,GO:0008324,GO:0009056,GO:0009058,GO:0009116,GO:0009117,GO:0009119,GO:0009123,GO:0009124,GO:0009125,GO:…	map00190,map00195,map01100	bactNOG[38]	01RDP@aproNOG,05CDG@bactNOG,16RGH@proNOG,COG0056@NOG	05CDG|6.55454183338e-260|866.961730957	C	Produces ATP from ADP in the presence of a proton gradient across the membrane. The alpha chain is a regulatory subunit (By similarity)
Scaffold_4	BLJAPNOD_00914	atpG_1	ATP synthase gamma chain		394.NGR_c31120	4.9e-178	586.4	ATPG	GO:0003674,GO:0003824,GO:0005215,GO:0005575,GO:0005618,GO:0005622,GO:0005623,GO:0005737,GO:0005886,GO:0006139,GO:0006152,GO:0006163,GO:0006164,GO:0006195,GO:0006200,GO:0006725,GO:0006753,GO:0006754,GO:0006793,GO:0006796,GO:0006807,GO:0006810,GO:0006811,GO:0006812,GO:0006818,GO:0008150,GO:0008152,GO:0008324,GO:0009056,GO:0009058,GO:0009116,GO:0009117,GO:0009119,GO:0009123,GO:0009124,GO:0009125,GO:…	map00190,map00195,map01100	bactNOG[38]	01RK7@aproNOG,05J80@bactNOG,16RH6@proNOG,COG0224@NOG	05J80|5.69483199185e-107|360.759063721	C	Produces ATP from ADP in the presence of a proton gradient across the membrane. The gamma chain is believed to be important in regulating ATPase activity and the flow of protons through the CF(0) complex (By similarity)
Scaffold_4	BLJAPNOD_00915	atpD	ATP synthase subunit beta		266834.SMc02501	0	1039	ATPD	GO:0003674,GO:0003824,GO:0005215,GO:0005575,GO:0005576,GO:0005618,GO:0005622,GO:0005623,GO:0005737,GO:0005829,GO:0005886,GO:0006139,GO:0006152,GO:0006163,GO:0006164,GO:0006195,GO:0006200,GO:0006725,GO:0006753,GO:0006754,GO:0006793,GO:0006796,GO:0006807,GO:0006810,GO:0006811,GO:0006812,GO:0006818,GO:0008150,GO:0008152,GO:0008324,GO:0009056,GO:0009058,GO:0009116,GO:0009117,GO:0009119,GO:0009123,GO:…	map00190,map00195,map01100	bactNOG[38]	01RNF@aproNOG,05C4J@bactNOG,16PQK@proNOG,COG0055@NOG	05C4J|4.73953328488e-254|848.357971191	C	Produces ATP from ADP in the presence of a proton gradient across the membrane. The catalytic sites are hosted primarily by the beta subunits (By similarity)
Scaffold_4	BLJAPNOD_00916	atpC	ATP synthase epsilon chain		266834.SMc02502	5e-78	252.8	ATPC	GO:0005575,GO:0005622,GO:0005623,GO:0005737,GO:0005886,GO:0009579,GO:0016020,GO:0034357,GO:0042716,GO:0042717,GO:0044424,GO:0044436,GO:0044444,GO:0044464,GO:0071944	map00190,map00195,map01100	bactNOG[38]	021XI@aproNOG,07ZDE@bactNOG,16W2S@proNOG,COG0355@NOG	07ZDE|6.50041516391e-47|161.505065918	C	Produces ATP from ADP in the presence of a proton gradient across the membrane (By similarity)
Scaffold_4	BLJAPNOD_00917	algA	Alginate biosynthesis protein AlgA		491916.RHECIAT_CH0003488	2.1e-212	701.9	MANC		map00051,map00520,map01100,map01110	bactNOG[38]	01RD0@aproNOG,05CJT@bactNOG,16PHF@proNOG,COG0662@NOG,COG0836@NOG	05CJT|1.32838335146e-200|671.949584961	M	Mannose-1-phosphate guanylyltransferase
Scaffold_4	BLJAPNOD_00918	lysDH_1	Lysine 6-dehydrogenase		266834.SMc02503	7.9e-225	737.7	BMUL_1536		map00300,map00310,map01100,map01110,map01230	bactNOG[38]	01RJ2@aproNOG,05DTK@bactNOG,16QDP@proNOG,COG1748@NOG	05DTK|1.64904550827e-168|563.022460938	E	saccharopine dehydrogenase
Scaffold_4	BLJAPNOD_00919	lrp_2	Leucine-responsive regulatory protein		266834.SMc02504	1.9e-82	266.2	BMUL_1534			bactNOG[38]	01YVW@aproNOG,05H8T@bactNOG,17EKZ@proNOG,COG1522@NOG	05H8T|9.23164853046e-58|197.107116699	K	transcriptional regulator AsnC family
Scaffold_4	BLJAPNOD_00920		hypothetical protein		266834.SMc02505	3e-111	360.9	PSSV			bactNOG[38]	024ZR@aproNOG,06IP1@bactNOG,0Y503@NOG,17VFM@proNOG	06IP1|1.25236036876e-92|312.534851074	S	NA
Scaffold_4	BLJAPNOD_00921	gcvA_4	Glycine cleavage system transcriptional activator		311403.Arad_4303	1.4e-134	443.5				bactNOG[38]	01W5J@aproNOG,05ETT@bactNOG,0XS6G@NOG,16Q8J@proNOG	05ETT|2.45693872228e-76|260.216796875	K	transcriptional Regulator, LysR family
Scaffold_4	BLJAPNOD_00922	puuC_1	Aldehyde dehydrogenase PuuC		311403.Arad_4300	0	1015.1	PUUC		map00010,map00040,map00053,map00071,map00280,map00310,map00330,map00340,map00380,map00410,map00561,map00620,map00625,map00640,map00903,map01100,map01110,map01120	bactNOG[38]	01QA3@aproNOG,05C26@bactNOG,16PDZ@proNOG,COG1012@NOG	01QA3|1.69931437866e-199|667.820861816	C	Aldehyde dehydrogenase
Scaffold_4	BLJAPNOD_00923		L-talarate/galactarate dehydratase		591158.SSMG_03012	6.6e-106	342.8				bactNOG[38]	07SA9@bactNOG,COG4948@NOG	07SA9|6.21660618703e-119|399.95880127	M	mandelate racemase muconate lactonizing
Scaffold_4	BLJAPNOD_00924		hypothetical protein		272624.lpg0553	5e-123	400.6			map00350,map00362,map00627,map00642,map00903,map01120	bactNOG[38]	08ZB1@bactNOG,0QWEH@gproNOG,11NKG@NOG,17CFS@proNOG	08ZB1|7.59022009162e-132|443.187072754	S	acetyltransferase
Scaffold_4	BLJAPNOD_00925	atpB_1	ATP synthase subunit a		439375.Oant_2514	1.8e-122	402.8	ATPB	GO:0003674,GO:0003824,GO:0005215,GO:0005575,GO:0005622,GO:0005623,GO:0005737,GO:0005886,GO:0006139,GO:0006152,GO:0006163,GO:0006164,GO:0006195,GO:0006200,GO:0006725,GO:0006753,GO:0006754,GO:0006793,GO:0006796,GO:0006807,GO:0006810,GO:0006811,GO:0006812,GO:0006818,GO:0008150,GO:0008152,GO:0008324,GO:0009056,GO:0009058,GO:0009116,GO:0009117,GO:0009119,GO:0009123,GO:0009124,GO:0009125,GO:0009126,GO:…	map00190,map00195,map01100	bactNOG[38]	01RS8@aproNOG,05EE4@bactNOG,16QNK@proNOG,COG0356@NOG	05EE4|3.88949161741e-75|255.495132446	C	it plays a direct role in the translocation of protons across the membrane (By similarity)
Scaffold_4	BLJAPNOD_00926	mntB_1	Manganese transport system membrane protein MntB		1117943.SFHH103_03135	5.3e-156	514	MTSC	GO:0003674,GO:0005215,GO:0005575,GO:0005623,GO:0005886,GO:0006810,GO:0006811,GO:0006812,GO:0008150,GO:0008324,GO:0009987,GO:0015075,GO:0016020,GO:0022857,GO:0022891,GO:0022892,GO:0034220,GO:0044464,GO:0044699,GO:0044763,GO:0044765,GO:0051179,GO:0051234,GO:0055085,GO:0071944	map02010	bactNOG[38]	01RJP@aproNOG,05CC5@bactNOG,16QFY@proNOG,COG1108@NOG	05CC5|4.79055907123e-110|372.297607422	P	ABC transporter
Scaffold_4	BLJAPNOD_00927	mntB_2	Manganese transport system membrane protein MntB		394.NGR_c31040	1.2e-165	545.7	SITC	GO:0005575,GO:0005623,GO:0005886,GO:0016020,GO:0044464,GO:0071944	map02010,map02020	bactNOG[38]	01RJ4@aproNOG,05CC5@bactNOG,16QBF@proNOG,COG1108@NOG	05CC5|9.8586526031e-117|394.246124268	P	ABC transporter
Scaffold_4	BLJAPNOD_00928		putative ABC transporter ATP-binding protein		394.NGR_c31030	3.5e-184	606.8	SITB	GO:0005575,GO:0005623,GO:0005886,GO:0016020,GO:0044464,GO:0071944	map02010,map02020	bactNOG[38]	01R0R@aproNOG,05DIK@bactNOG,16SSH@proNOG,COG1121@NOG	05DIK|3.29640515914e-98|331.173553467	P	(ABC) transporter
Scaffold_4	BLJAPNOD_00929		putative periplasmic iron-binding protein		394.NGR_c31020	1.1e-184	608.7	SITA	GO:0005575,GO:0005623,GO:0005886,GO:0016020,GO:0042597,GO:0044464,GO:0071944	map02010,map02020	bactNOG[38]	01QSG@aproNOG,05DSE@bactNOG,16S70@proNOG,COG0803@NOG	05DSE|1.74588793552e-105|357.080718994	P	periplasmic solute binding protein
Scaffold_4	BLJAPNOD_00930	fur	Ferric uptake regulation protein		366394.Smed_2913	5.5e-88	287.5	FUR	GO:0005575,GO:0005622,GO:0005623,GO:0005737,GO:0006355,GO:0008150,GO:0009889,GO:0010468,GO:0010556,GO:0019219,GO:0019222,GO:0031323,GO:0031326,GO:0044424,GO:0044464,GO:0050789,GO:0050794,GO:0051171,GO:0051252,GO:0060255,GO:0065007,GO:0080090,GO:2000112,GO:2001141		bactNOG[38]	01X2M@aproNOG,090R7@bactNOG,17CQF@proNOG,COG0735@NOG	090R7|6.67277034576e-49|169.586257935	P	Ferric uptake
Scaffold_4	BLJAPNOD_00931	yedA_2	putative inner membrane transporter YedA		366394.Smed_2912	1.2e-148	485				bactNOG[38]	01V1E@aproNOG,07ZSN@bactNOG,0XQ4H@NOG,16WA9@proNOG	07ZSN|1.15996413838e-136|457.628967285	S	EamA-like transporter family
Scaffold_4	BLJAPNOD_00932	uacT_1	Uric acid transporter UacT		266834.SMc02512	1.4e-289	957.5				bactNOG[38]	01T11@aproNOG,05C2W@bactNOG,16R02@proNOG,COG2233@NOG	05C2W|4.19206279422e-154|517.06048584	F	permease
Scaffold_4	BLJAPNOD_00933		hypothetical protein
Scaffold_4	BLJAPNOD_00934	pgrR_3	HTH-type transcriptional regulator PgrR		137722.AZL_011200	8.6e-47	150.9				bactNOG[38]	01VS4@aproNOG,05NS2@bactNOG,0XPMF@NOG,16RDC@proNOG	05NS2|1.72193402625e-42|148.251922607	K	LysR family transcriptional regulator
Scaffold_4	BLJAPNOD_00935	pgrR_4	HTH-type transcriptional regulator PgrR		331869.BAL199_03744	3.1e-78	253.4				bactNOG[38]	01VS4@aproNOG,05NS2@bactNOG,0XPMF@NOG,16RDC@proNOG	05NS2|2.42415122428e-83|282.464324951	K	LysR family transcriptional regulator
Scaffold_4	BLJAPNOD_00936		hypothetical protein		176299.Atu8039	7.7e-57	178.5				bactNOG[38]	027YJ@aproNOG,05GID@bactNOG,11S0E@NOG,17EGM@proNOG	05GID|2.43276919449e-56|191.549179077	S	Antibiotic biosynthesis monooxygenase
Scaffold_4	BLJAPNOD_00937	nepI_1	Purine ribonucleoside efflux pump NepI		220664.PFL_3980	1.3e-145	478.2				bactNOG[38]	05CXP@bactNOG,COG2814@NOG	05CXP|2.91646480581e-152|510.066986084	G	Major Facilitator
Scaffold_4	BLJAPNOD_00938		hypothetical protein		394.NGR_c31000	0	1226.4				bactNOG[38]	01STA@aproNOG,05CUE@bactNOG,16RWM@proNOG,COG1653@NOG	05CUE|1.45568522709e-269|898.250427246	G	extracellular solute-binding protein
Scaffold_4	BLJAPNOD_00939		hypothetical protein		394.NGR_c30990	1.3e-54	176.2				bactNOG[38]	02265@aproNOG,05XCF@bactNOG,17KE7@proNOG,COG5477@NOG	05XCF|4.83734807803e-39|135.368469238	S	integral membrane protein
Scaffold_4	BLJAPNOD_00940	sugB_1	Trehalose transport system permease protein SugB		366394.Smed_2907	6.6e-174	570.1		GO:0005575,GO:0016020		bactNOG[38]	01QP6@aproNOG,05EH6@bactNOG,16PCH@proNOG,COG0395@NOG	05EH6|7.43278644042e-122|409.003601074	G	Binding-protein-dependent transport systems inner membrane component
Scaffold_4	BLJAPNOD_00941	lacF_3	Lactose transport system permease protein LacF		1117943.SFHH103_03125	1.6e-188	617.4		GO:0003674,GO:0005215,GO:0005351,GO:0005402,GO:0005575,GO:0006810,GO:0006811,GO:0006812,GO:0006818,GO:0008150,GO:0008324,GO:0008643,GO:0009987,GO:0015075,GO:0015144,GO:0015291,GO:0015293,GO:0015294,GO:0015295,GO:0015672,GO:0015992,GO:0016020,GO:0022804,GO:0022857,GO:0022891,GO:0022892,GO:0034219,GO:0034220,GO:0044699,GO:0044763,GO:0044765,GO:0051119,GO:0051179,GO:0051234,GO:0055085,GO:0071702,GO:…		bactNOG[38]	01SI8@aproNOG,05HS6@bactNOG,16PHY@proNOG,COG1175@NOG	01SI8|1.54981479407e-171|572.348815918	G	Binding-protein-dependent transport systems inner membrane component
Scaffold_4	BLJAPNOD_00942	ugpC_3	sn-glycerol-3-phosphate import ATP-binding protein UgpC		366394.Smed_2905	5.1e-225	737.2				bactNOG[38]	01QEI@aproNOG,05C53@bactNOG,16PHI@proNOG,COG3842@NOG	01QEI|1.20165994667e-193|645.952453613	E	ABC transporter
Scaffold_4	BLJAPNOD_00943	ugpC_4	sn-glycerol-3-phosphate import ATP-binding protein UgpC		394.NGR_c30950	7.1e-211	689.6		GO:0003674,GO:0003824,GO:0005215,GO:0006139,GO:0006152,GO:0006163,GO:0006195,GO:0006200,GO:0006725,GO:0006753,GO:0006793,GO:0006796,GO:0006807,GO:0006810,GO:0008150,GO:0008152,GO:0008643,GO:0009056,GO:0009116,GO:0009117,GO:0009119,GO:0009123,GO:0009125,GO:0009126,GO:0009128,GO:0009141,GO:0009143,GO:0009144,GO:0009146,GO:0009150,GO:0009154,GO:0009158,GO:0009161,GO:0009164,GO:0009166,GO:0009167,GO:…		bactNOG[38]	01QYB@aproNOG,05C53@bactNOG,16SST@proNOG,COG3842@NOG	01QYB|6.8291260056e-180|600.240722656	E	ABC transporter
Scaffold_4	BLJAPNOD_00944	glpD_1	Aerobic glycerol-3-phosphate dehydrogenase		394.NGR_c30940	5.6e-297	980.9	GLPD	GO:0003674,GO:0003824,GO:0004368,GO:0005575,GO:0005622,GO:0005623,GO:0005737,GO:0005886,GO:0005887,GO:0005975,GO:0006066,GO:0006071,GO:0006072,GO:0006793,GO:0006796,GO:0008150,GO:0008152,GO:0009055,GO:0009056,GO:0009331,GO:0009987,GO:0016020,GO:0016021,GO:0016491,GO:0016614,GO:0016901,GO:0019400,GO:0019637,GO:0019751,GO:0031224,GO:0031226,GO:0032991,GO:0043234,GO:0044237,GO:0044238,GO:0044262,GO:…	map00564	bactNOG[38]	01QNC@aproNOG,05C6V@bactNOG,16PPF@proNOG,COG0578@NOG	05C6V|2.07326869297e-189|634.219848633	C	Glycerol-3-phosphate dehydrogenase
Scaffold_4	BLJAPNOD_00945	glpR_2	Glycerol-3-phosphate regulon repressor		394.NGR_c30930	2.1e-158	517.2	GLPR			bactNOG[38]	01T7M@aproNOG,05E98@bactNOG,16QT1@proNOG,COG1349@NOG	01T7M|2.09505478682e-122|410.034118652	K	transcriptional regulator DeoR family
Scaffold_4	BLJAPNOD_00946	fabG_4	3-oxoacyl-[acyl-carrier-protein] reductase FabG		266834.SMc02522	1.3e-145	473.6			map00061,map00780,map01040,map01100	bactNOG[38]	01UWW@aproNOG,05CYX@bactNOG,0XNUN@NOG,16QVI@proNOG	01UWW|1.3521522967e-120|404.425842285	I	Short-chain dehydrogenase reductase SDR
Scaffold_4	BLJAPNOD_00947	cynR_1	HTH-type transcriptional regulator CynR		266834.SMc02523	3.6e-183	600.4				bactNOG[38]	01RGC@aproNOG,08KB8@bactNOG,0XQ4R@NOG,16R8F@proNOG	08KB8|1.41278994944e-120|405.312866211	K	LysR family transcriptional regulator
Scaffold_4	BLJAPNOD_00948	hndA	NADP-reducing hydrogenase subunit HndA		266834.SMc02524	6.3e-93	304.6	FDSG	GO:0003674,GO:0003824,GO:0003954,GO:0005488,GO:0005575,GO:0005622,GO:0005623,GO:0005737,GO:0005739,GO:0005740,GO:0005743,GO:0005746,GO:0005747,GO:0006082,GO:0006091,GO:0006119,GO:0006120,GO:0006139,GO:0006725,GO:0006732,GO:0006733,GO:0006734,GO:0006753,GO:0006793,GO:0006796,GO:0006807,GO:0008137,GO:0008150,GO:0008152,GO:0008863,GO:0009117,GO:0009326,GO:0009987,GO:0015942,GO:0015980,GO:0016020,GO:…	map00190,map00630,map00680,map00910,map01100,map01120,map05010,map05012,map05016	bactNOG[38]	01WVM@aproNOG,0902H@bactNOG,17CVK@proNOG,COG1905@NOG	0902H|2.33160263312e-60|207.8306427	C	NADH dehydrogenase (Ubiquinone), 24 kDa subunit
Scaffold_4	BLJAPNOD_00949	hndC	NADP-reducing hydrogenase subunit HndC		1117943.SFHH103_03118	0	1051	FDSB	GO:0003674,GO:0003824,GO:0005575,GO:0005623,GO:0006082,GO:0006091,GO:0008150,GO:0008152,GO:0008863,GO:0009061,GO:0009326,GO:0009987,GO:0015942,GO:0015944,GO:0015980,GO:0016491,GO:0016620,GO:0016695,GO:0016696,GO:0016903,GO:0019752,GO:0032787,GO:0032991,GO:0043234,GO:0043436,GO:0044237,GO:0044281,GO:0044464,GO:0044710,GO:0045333,GO:0050583,GO:0055114,GO:0071704	map00190,map00630,map00680,map00910,map01100,map01120	bactNOG[38]	01SEK@aproNOG,07QIZ@bactNOG,16PNT@proNOG,COG1894@NOG	07QIZ|1.15207851202e-210|705.408325195	C	NADH dehydrogenase
Scaffold_4	BLJAPNOD_00950		hypothetical protein
Scaffold_4	BLJAPNOD_00951		Putative formate dehydrogenase		1117943.SFHH103_03117	0	2127.5	FDSA		map00630,map00680,map01100,map01120	bactNOG[38]	02E6F@aproNOG,08IEG@bactNOG,172PR@proNOG,COG3383@NOG	08IEG|0.0|1456.89257812	C	Formate dehydrogenase Alpha subunit
Scaffold_4	BLJAPNOD_00952	fdhD	Sulfurtransferase FdhD		266834.SMc03085	7.9e-142	467.2	FDHD	GO:0003674,GO:0003824,GO:0005575,GO:0005622,GO:0005623,GO:0005737,GO:0006091,GO:0008150,GO:0008152,GO:0008863,GO:0009061,GO:0009987,GO:0015980,GO:0016491,GO:0016620,GO:0016903,GO:0044237,GO:0044424,GO:0044464,GO:0044710,GO:0045333,GO:0055114		bactNOG[38]	01U39@aproNOG,07H9G@bactNOG,16TE6@proNOG,COG1526@NOG	07H9G|1.40583244437e-86|294.265167236	C	Necessary for formate dehydrogenase activity (By similarity)
Scaffold_4	BLJAPNOD_00953		hypothetical protein		1117943.SFHH103_03115	1.8e-41	132.2	FDSD	GO:0003674,GO:0003824,GO:0005575,GO:0005623,GO:0008150,GO:0008152,GO:0008863,GO:0009326,GO:0016491,GO:0016620,GO:0016903,GO:0032991,GO:0043234,GO:0044464,GO:0044710,GO:0055114	map00630,map00680,map01100,map01120	bactNOG[38]	021I0@aproNOG,06007@bactNOG,123J3@NOG,17MWE@proNOG	06007|6.49023365475e-33|116.313262939	C	Formate dehydrogenase, delta subunit
Scaffold_4	BLJAPNOD_00954	bdlA_1	Biofilm dispersion protein BdlA		1033802.SSPSH_02897	4.4e-237	776.2			map02020,map02030	bactNOG[38]	08HXR@bactNOG,172F7@proNOG,COG2202@NOG	08HXR|1.07576908803e-192|632.186950684	T	methyl-accepting chemotaxis sensory transducer with Pas Pac sensor
Scaffold_4	BLJAPNOD_00955	cheW_1	Chemotaxis protein CheW		491916.RHECIAT_CH0004134	9.7e-88	281.3			map02020,map02030	bactNOG[38]	081JH@bactNOG,COG0835@NOG	081JH|2.04437715253e-49|170.010757446	N, T	chew protein
Scaffold_4	BLJAPNOD_00956	rocD	Ornithine aminotransferase		1117943.SFHH103_03110	1.5e-250	820.9	ROCD	GO:0003674,GO:0003824,GO:0004587,GO:0005575,GO:0005622,GO:0005623,GO:0005737,GO:0006082,GO:0006520,GO:0006525,GO:0006807,GO:0008150,GO:0008152,GO:0008483,GO:0009064,GO:0009987,GO:0016740,GO:0016769,GO:0019752,GO:0043436,GO:0044237,GO:0044238,GO:0044281,GO:0044424,GO:0044464,GO:0044710,GO:0071704,GO:1901564,GO:1901605	map00330,map01100,map01110	bactNOG[38]	01RID@aproNOG,05C8Y@bactNOG,16Q45@proNOG,COG4992@NOG	01RID|1.32924524041e-222|741.480957031	E	Aminotransferase
Scaffold_4	BLJAPNOD_00957	arcA_1	Arginase		1117943.SFHH103_03109	6.3e-188	617.2	ROCF	GO:0003674,GO:0003824,GO:0004053,GO:0006082,GO:0006520,GO:0006525,GO:0006807,GO:0008150,GO:0008152,GO:0009064,GO:0009987,GO:0016787,GO:0016810,GO:0016813,GO:0019752,GO:0043436,GO:0044237,GO:0044238,GO:0044281,GO:0044710,GO:0071704,GO:1901564,GO:1901605	map00330,map00340,map01100,map01110,map01230,map05146	bactNOG[38]	01R1C@aproNOG,066UZ@bactNOG,16T8I@proNOG,COG0010@NOG	066UZ|2.80994633498e-115|388.011230469	E	arginase EC 3.5.3.1
Scaffold_4	BLJAPNOD_00958	asnC_1	Regulatory protein AsnC		1117943.SFHH103_03108	1.5e-87	283.2				bactNOG[38]	0208B@aproNOG,05NUM@bactNOG,11X1F@NOG,17G10@proNOG	05NUM|1.48272606827e-56|193.027999878	K	transcriptional regulator AsnC family
Scaffold_4	BLJAPNOD_00959		hypothetical protein		266834.SMc03093	1.8e-81	260.3				bactNOG[38]	028X4@aproNOG,08AHS@bactNOG,18BMC@proNOG,COG2764@NOG	08AHS|1.5126108224e-75|255.082885742	S	Glyoxalase/Bleomycin resistance protein/Dioxygenase superfamily
Scaffold_4	BLJAPNOD_00960	neo_1	Aminoglycoside 3'-phosphotransferase		266834.SMc03094	2.4e-106	347.7	NEO	GO:0008150,GO:0009636,GO:0042221,GO:0046677,GO:0050896		bactNOG[38]	01VJG@aproNOG,08R0M@bactNOG,16TRF@proNOG,COG3231@NOG	08R0M|1.33478212979e-69|238.092849731	J	Aminoglycoside
Scaffold_4	BLJAPNOD_00961	yfmP	HTH-type transcriptional regulator YfmP		244592.SADFL11_3981	1e-60	191.8				bactNOG[38]	02BNX@aproNOG,08ARI@bactNOG,0XUCE@NOG,18BVZ@proNOG	08ARI|1.14822066274e-57|198.46434021	K	Domain of unknown function (DUF3471)
Scaffold_4	BLJAPNOD_00962		hypothetical protein		244592.SADFL11_3981	9.9e-32	97.4				bactNOG[38]	02BNX@aproNOG,08ARI@bactNOG,0XUCE@NOG,18BVZ@proNOG	08ARI|3.5518162569e-38|134.354934692	K	Domain of unknown function (DUF3471)
Scaffold_4	BLJAPNOD_00963	tamB	Translocation and assembly module TamB		266834.SMc03096	0	2739.6				bactNOG[38]	01RGD@aproNOG,07SPR@bactNOG,16UX1@proNOG,COG2911@NOG	07SPR|0.0|1451.87316895	S	Family of unknown function (DUF490)
Scaffold_4	BLJAPNOD_00964	tamA	Translocation and assembly module TamA		1117943.SFHH103_03105	0	1146.9	YTFM	GO:0005575,GO:0005623,GO:0006810,GO:0008104,GO:0008150,GO:0009279,GO:0009306,GO:0009987,GO:0015031,GO:0016020,GO:0016021,GO:0019867,GO:0030312,GO:0030313,GO:0031224,GO:0031230,GO:0031975,GO:0032940,GO:0032991,GO:0033036,GO:0043234,GO:0044425,GO:0044462,GO:0044464,GO:0044699,GO:0044763,GO:0044765,GO:0045184,GO:0045203,GO:0046903,GO:0051179,GO:0051234,GO:0051641,GO:0051649,GO:0071702,GO:0071944,GO:…		bactNOG[38]	01R76@aproNOG,05CFU@bactNOG,16PW2@proNOG,COG0729@NOG	05CFU|1.19195582994e-145|489.280914307	M	surface antigen
Scaffold_4	BLJAPNOD_00965	entS_3	Enterobactin exporter EntS		340100.Bpet2956	2.3e-149	490.1				bactNOG[38]	08C6M@bactNOG,0B9H7@bproNOG,0XQ7U@NOG,16SC0@proNOG	08C6M|4.03413610652e-118|397.899810791	G	major facilitator superfamily
Scaffold_4	BLJAPNOD_00966		hypothetical protein		176299.Atu2614	2.2e-39	121.4				bactNOG[38]	02B6H@aproNOG,0750B@bactNOG,0Z2TT@NOG,187M0@proNOG	0750B|2.35736354003e-39|136.267333984	S	NA
Scaffold_4	BLJAPNOD_00967	cutS_1	Carbon monoxide dehydrogenase small chain		266834.SMc03101	5.4e-98	319.3	COXS		map00230,map00633,map00680,map00720,map01100,map01120	bactNOG[38]	01VT6@aproNOG,07UQR@bactNOG,17A9K@proNOG,COG2080@NOG	07UQR|1.53521699636e-75|257.48059082	C	(2Fe-2S)-binding domain protein
Scaffold_4	BLJAPNOD_00968	cutL	Carbon monoxide dehydrogenase large chain		1117943.SFHH103_03097	0	1624.6	COXL			bactNOG[38]	01QPJ@aproNOG,05C7W@bactNOG,16PWW@proNOG,COG1529@NOG	05C7W|1.09699201835e-255|854.614562988	C	Xanthine dehydrogenase
Scaffold_4	BLJAPNOD_00969	cutM_1	Carbon monoxide dehydrogenase medium chain		266834.SMc03103	3.9e-141	463.1	COXM		map00633,map00680,map00720,map01120	bactNOG[38]	01TIN@aproNOG,05FG6@bactNOG,16RES@proNOG,COG1319@NOG	05FG6|1.08505372281e-81|277.890594482	C	Dehydrogenase
Scaffold_4	BLJAPNOD_00970	hemA_1	5-aminolevulinate synthase		1117943.SFHH103_03095	5.1e-271	892.1	HEMA		map00260,map00780,map00860,map01100	bactNOG[38]	01SET@aproNOG,07EEK@bactNOG,16R8V@proNOG,COG0156@NOG	01SET|5.1748537843e-212|706.884155273	H	5-aminolevulinate synthase
Scaffold_4	BLJAPNOD_00971	dxr	1-deoxy-D-xylulose 5-phosphate reductoisomerase		394.NGR_c30680	1.2e-220	728.2	DXR	GO:0000166,GO:0000287,GO:0003674,GO:0003824,GO:0005488,GO:0006081,GO:0006082,GO:0006090,GO:0006629,GO:0006644,GO:0006720,GO:0006721,GO:0006732,GO:0006733,GO:0006743,GO:0006744,GO:0006793,GO:0006796,GO:0008150,GO:0008152,GO:0008299,GO:0008610,GO:0008654,GO:0009058,GO:0009108,GO:0009240,GO:0009987,GO:0016114,GO:0016491,GO:0016614,GO:0016616,GO:0019288,GO:0019637,GO:0019682,GO:0019752,GO:0030145,GO:…	map00900,map01100,map01110	bactNOG[38]	01RA6@aproNOG,05CEA@bactNOG,16Q1Q@proNOG,COG0743@NOG	05CEA|1.02571236203e-163|549.46685791	I	Catalyzes the NADP-dependent rearrangement and reduction of 1-deoxy-D-xylulose-5-phosphate (DXP) to 2-C-methyl-D-erythritol 4-phosphate (MEP) (By similarity)
Scaffold_4	BLJAPNOD_00972	mliC	Membrane-bound lysozyme inhibitor of C-type lysozyme		266834.SMc03106	3.9e-114	370.3				bactNOG[38]	023D0@aproNOG,0637H@bactNOG,17M05@proNOG,COG3187@NOG,COG3895@NOG	0637H|1.39503783707e-84|285.693450928	O	Membrane-bound lysozyme-inhibitor of c-type lysozyme
Scaffold_4	BLJAPNOD_00973		hypothetical protein		652103.Rpdx1_4438	5.3e-23	68				bactNOG[38]	029EJ@aproNOG,07ANY@bactNOG,0ZGQ7@NOG,189ZN@proNOG	07ANY|6.63372570224e-25|89.9262695312	S	NA
Scaffold_4	BLJAPNOD_00974	ehpR_2	Phenazine antibiotic resistance protein EhpR		501479.CSE45_2350	1.4e-52	169.7				bactNOG[38]	021WP@aproNOG,05KN2@bactNOG,17FSR@proNOG,COG0346@NOG	05KN2|3.86628352576e-47|164.092636108	E	Glyoxalase Bleomycin resistance protein (Dioxygenase
Scaffold_4	BLJAPNOD_00975	gsiA_2	Glutathione import ATP-binding protein GsiA		1050720.Agau_L101531	1.6e-288	949.7	DPPD		map02010	bactNOG[38]	01QX1@aproNOG,05C3U@bactNOG,16PI9@proNOG,COG0444@NOG	01QX1|3.93316823609e-282|939.975097656	E, P	ABC transporter
Scaffold_4	BLJAPNOD_00976	dgaE	D-glucosaminate-6-phosphate ammonia lyase		220341.STY4017	7.4e-84	271.6			map00450,map00970	bactNOG[38]	07WCH@bactNOG,0QN8P@gproNOG,175RV@proNOG,COG1921@NOG	07WCH|7.80343762947e-110|370.24710083	E	L-seryl-tRNA selenium transferase
Scaffold_4	BLJAPNOD_00977	allR	HTH-type transcriptional repressor AllR		311403.Arad_7946	4.3e-137	445.2				bactNOG[38]	01X4E@aproNOG,08M08@bactNOG,176I5@proNOG,COG1414@NOG	08M08|8.53802576793e-123|411.459686279	K	iclR family transcriptional regulator
Scaffold_4	BLJAPNOD_00978		hypothetical protein		311403.Arad_7943	5.7e-88	288.2				bactNOG[38]	01XBD@aproNOG,08ZCE@bactNOG,17C7S@proNOG,COG0251@NOG	08ZCE|2.88372452413e-61|208.265899658	J	endoribonuclease L-psp
Scaffold_4	BLJAPNOD_00979		Deacetylase		311403.Arad_7942	4.6e-122	399.5	DHO		map00240,map01100	bactNOG[38]	01VJ9@aproNOG,069H0@bactNOG,174KA@proNOG,COG3964@NOG	069H0|8.01063177158e-73|247.977630615	S	dihydroorotase EC 3.5.2.3
Scaffold_4	BLJAPNOD_00980		Deacetylase		1050720.Agau_L300554	2.4e-82	267.9	DHO		map00240,map01100	bactNOG[38]	01VJ9@aproNOG,069H0@bactNOG,174KA@proNOG,COG3964@NOG	069H0|1.02080480438e-40|142.191726685	S	dihydroorotase EC 3.5.2.3
Scaffold_4	BLJAPNOD_00981	ddpC_1	putative D%2CD-dipeptide transport system permease protein DdpC		176299.Atu3267	4.1e-153	498.4		GO:0005575,GO:0016020		bactNOG[38]	02DSF@aproNOG,05C2T@bactNOG,171H9@proNOG,COG1173@NOG	02DSF|4.43136200198e-145|485.420837402	P	ABC transporter, membrane spanning protein
Scaffold_4	BLJAPNOD_00982	gsiC_1	Glutathione transport system permease protein GsiC		861208.AGROH133_11043	3.4e-178	583.5		GO:0005575,GO:0005623,GO:0005886,GO:0016020,GO:0044464,GO:0071944		bactNOG[38]	01SJD@aproNOG,05CJM@bactNOG,16PNR@proNOG,COG0601@NOG	01SJD|1.23395878092e-132|444.733825684	P	ABC transporter permease protein
Scaffold_4	BLJAPNOD_00983	gsiB_1	Glutathione-binding protein GsiB		439375.Oant_2984	5.2e-267	879.2				bactNOG[38]	01R3R@aproNOG,07N8R@bactNOG,0XS7C@NOG,16T2H@proNOG	07N8R|3.69624482359e-209|698.387878418	S	Extracellular solute-binding protein, family 5
Scaffold_4	BLJAPNOD_00984		Lectin-like protein BA14k		266834.SMc02401	7.1e-46	145.1				bactNOG[38]	02948@aproNOG,071E8@bactNOG,0YUXB@NOG,18561@proNOG	071E8|1.55970346981e-49|171.337631226	S	BA14K-like protein
Scaffold_4	BLJAPNOD_00985		putative N-acetyltransferase		137722.AZL_012950	8.7e-33	105.9			map00350,map00362,map00627,map00642,map00903,map01120	bactNOG[38]	01ZY0@aproNOG,08VVP@bactNOG,11IIV@NOG,179W2@proNOG	08VVP|9.87974600629e-47|162.238845825	K	gCN5-related N-acetyltransferase
Scaffold_4	BLJAPNOD_00987	mak	Fructokinase		1117943.SFHH103_03077	4.6e-191	626	MAK		map00010,map00051,map00052,map00500,map00520,map00521,map00524,map01100,map01110,map01120	bactNOG[38]	01SH2@aproNOG,05DKQ@bactNOG,16QXD@proNOG,COG1940@NOG	01SH2|1.58681018956e-125|421.298461914	G	(ROK) family
Scaffold_4	BLJAPNOD_00988		hypothetical protein		1117943.SFHH103_03078	2.6e-96	312.6	YPO2534			bactNOG[38]	01ZZS@aproNOG,090KN@bactNOG,17CSH@proNOG,COG4702@NOG	090KN|1.58462101337e-61|209.268753052	S	UPF0303 protein
Scaffold_4	BLJAPNOD_00989	ce	Cellobiose 2-epimerase		1117943.SFHH103_03079	1.8e-221	727.1	PMI		map00051,map00520,map01100,map01110	bactNOG[38]	01UGG@aproNOG,07SZR@bactNOG,174QY@proNOG,COG2942@NOG	07SZR|2.04464095969e-137|461.122375488	G	mannose-6-phosphate isomerase
Scaffold_4	BLJAPNOD_00990	metH_1	Methionine synthase		266834.SMc03112	0	2575.8	METH	GO:0000096,GO:0000097,GO:0003674,GO:0003824,GO:0005488,GO:0005575,GO:0005622,GO:0005623,GO:0005737,GO:0006082,GO:0006520,GO:0006555,GO:0006790,GO:0006807,GO:0008150,GO:0008152,GO:0008168,GO:0008172,GO:0008270,GO:0008652,GO:0008705,GO:0008757,GO:0008898,GO:0009058,GO:0009066,GO:0009067,GO:0009086,GO:0009987,GO:0016053,GO:0016740,GO:0016741,GO:0019752,GO:0019842,GO:0031419,GO:0032259,GO:0036094,GO:…	map00270,map00450,map00670,map01100,map01110,map01230	bactNOG[38]	01QHV@aproNOG,05C3R@bactNOG,16QB3@proNOG,COG0646@NOG,COG1410@NOG	05C3R|0.0|1795.09423828	E	Methionine synthase
Scaffold_4	BLJAPNOD_00991	cspA_2	Cold shock protein CspA		366602.Caul_3723	1.2e-55	178.3	CSPA	GO:0003674,GO:0003676,GO:0003677,GO:0003697,GO:0003723,GO:0005488,GO:0005575,GO:0005618,GO:0005622,GO:0005623,GO:0005737,GO:0006355,GO:0006950,GO:0008150,GO:0009266,GO:0009409,GO:0009628,GO:0009889,GO:0010468,GO:0010556,GO:0019219,GO:0019222,GO:0030312,GO:0031323,GO:0031326,GO:0040007,GO:0043566,GO:0044424,GO:0044464,GO:0050789,GO:0050794,GO:0050896,GO:0051171,GO:0051252,GO:0060255,GO:0065007,GO:…		bactNOG[38]	021RJ@aproNOG,05VEQ@bactNOG,17JS4@proNOG,COG1278@NOG	021RJ|4.69517877242e-41|144.600067139	K	Cold shock protein
Scaffold_4	BLJAPNOD_00992		hypothetical protein		266834.SMc04319	2.2e-31	96.9				bactNOG[38]	02AFR@aproNOG,07C9N@bactNOG,0Z28D@NOG,189PM@proNOG	07C9N|4.1217892211e-31|110.00995636	S	Cold shock protein
Scaffold_4	BLJAPNOD_00993	rpsU_1	30S ribosomal protein S21		347834.RHE_CH01171	7.2e-43	136.8	RPSU		map03010	bactNOG[38]	01ZJY@aproNOG,05K5G@bactNOG,17FCD@proNOG,COG0828@NOG	05K5G|2.98580702575e-39|136.093383789	J	30S ribosomal protein S21
Scaffold_4	BLJAPNOD_00994		hypothetical protein
Scaffold_4	BLJAPNOD_00995		hypothetical protein		977880.RALTA_B0340	4.8e-172	563.7				bactNOG[38]	07UU5@bactNOG,16R8Q@proNOG,COG5361@NOG	07UU5|2.26198284524e-147|493.375274658	S	Protein of unknown function (DUF1214)
Scaffold_4	BLJAPNOD_00996		hypothetical protein		395963.Bind_1631	1.1e-239	790.3				bactNOG[38]	01QNN@aproNOG,05CQH@bactNOG,172U6@proNOG,COG5361@NOG	05CQH|3.39785599353e-190|637.300720215	S	Protein of unknown function (DUF1254)
Scaffold_4	BLJAPNOD_00997	ycf3	Photosystem I assembly protein Ycf3		216596.RL2951	0	1202.6			map00230,map04113	bactNOG[38]	08EJ6@bactNOG,170YS@proNOG,COG2114@NOG,COG5616@NOG	08EJ6|6.17002674911e-205|685.359313965	T	Inherit from COG: Guanylate Cyclase
Scaffold_4	BLJAPNOD_00998		hypothetical protein		311403.Arad_7899	5.6e-82	267				bactNOG[38]	022M3@aproNOG,05M8Q@bactNOG,11UWG@NOG,17G6H@proNOG	05M8Q|1.0340643499e-48|168.252243042	S	YHS domain protein
Scaffold_4	BLJAPNOD_00999		hypothetical protein		1045858.Bint_1768	8.4e-38	122.3				bactNOG[38]	069AG@bactNOG,COG0666@NOG	069AG|4.61036586262e-47|164.097198486	S	Ankyrin repeat
Scaffold_4	BLJAPNOD_01000		hypothetical protein		266834.SMc04361	3.6e-99	321.3				bactNOG[38]	01X29@aproNOG,08YSN@bactNOG,17BC5@proNOG,COG4126@NOG	08YSN|1.66148477361e-88|298.954956055	E	Hydantoin racemase
Scaffold_4	BLJAPNOD_01001	ydjE	Inner membrane metabolite transport protein YdjE		543728.Vapar_3410	3.5e-188	621.3				bactNOG[38]	05C54@bactNOG,0XQKC@NOG,172A8@proNOG	05C54|3.45922102982e-113|382.037353516	G	Major Facilitator superfamily
Scaffold_4	BLJAPNOD_01002	hexR_1	HTH-type transcriptional regulator HexR		266834.SMc04363	1.4e-165	541.1				bactNOG[38]	01V82@aproNOG,07RYN@bactNOG,16XFR@proNOG,COG1737@NOG	07RYN|1.38991481818e-101|342.655822754	K	RpiR family Transcriptional regulator
Scaffold_4	BLJAPNOD_01003		hypothetical protein		1117943.SFHH103_03772	5.1e-191	629.5	PVDS	GO:0000166,GO:0001882,GO:0001883,GO:0003674,GO:0003824,GO:0005488,GO:0005525,GO:0005575,GO:0005623,GO:0005886,GO:0006139,GO:0006140,GO:0006163,GO:0006164,GO:0006183,GO:0006464,GO:0006468,GO:0006725,GO:0006753,GO:0006793,GO:0006796,GO:0006807,GO:0008150,GO:0008152,GO:0008976,GO:0009058,GO:0009116,GO:0009117,GO:0009119,GO:0009141,GO:0009142,GO:0009144,GO:0009145,GO:0009150,GO:0009152,GO:0009163,GO:…	map00190,map03018	bactNOG[38]	01QEE@aproNOG,05CSR@bactNOG,16Q8X@proNOG,COG2326@NOG	05CSR|1.15884725652e-122|413.609283447	L	polyphosphate kinase 2
Scaffold_4	BLJAPNOD_01004	gbsA_1	Betaine aldehyde dehydrogenase		395019.BMULJ_03253	3.1e-242	793.8	BETB		map00260,map01100	bactNOG[38]	05C26@bactNOG,0BA67@bproNOG,16PDZ@proNOG,COG1012@NOG	0BA67|8.06922515754e-242|805.80847168	C	Aldehyde dehydrogenase
Scaffold_4	BLJAPNOD_01005		hypothetical protein
Scaffold_4	BLJAPNOD_01006		hypothetical protein		561230.PC1_3639	3.4e-54	176.8	OCAR_5324			bactNOG[38]	05W2A@bactNOG,0QUYM@gproNOG,17KAK@proNOG,COG3238@NOG	05W2A|5.63862762499e-49|170.196960449	S	integral membrane protein
Scaffold_4	BLJAPNOD_01007	pcpR_2	PCP degradation transcriptional activation protein		999541.bgla_1g04560	1.2e-104	344.1				bactNOG[38]	05EFG@bactNOG,0XR2G@NOG,16S3M@proNOG	05EFG|2.97501932165e-108|364.929321289	K	transcriptional regulator, lysr family
Scaffold_4	BLJAPNOD_01008		hypothetical protein		366394.Smed_1858	1e-135	444.4	OCAR_5402			bactNOG[38]	01Y58@aproNOG,090AK@bactNOG,17C40@proNOG,COG4395@NOG	090AK|1.84223248221e-109|368.911895752	S	Import inner membrane translocase subunit TIM44
Scaffold_4	BLJAPNOD_01009	alkJ_2	Alcohol dehydrogenase [acceptor]		266834.SMc03116	0	1108.9	BETA	GO:0005575,GO:0005623,GO:0005886,GO:0016020,GO:0044464,GO:0071944	map00260,map00440,map01100	bactNOG[38]	01QKF@aproNOG,05CZ6@bactNOG,16Q7M@proNOG,COG2303@NOG	05CZ6|7.6910507395e-240|801.495178223	E	Can catalyze the oxidation of choline to betaine aldehyde and betaine aldehyde to glycine betaine (By similarity)
Scaffold_4	BLJAPNOD_01010		hypothetical protein		266834.SMc03117	4.8e-197	648	OCAR_6392		map02010	bactNOG[38]	01SYR@aproNOG,062GI@bactNOG,16UIJ@proNOG,COG4177@NOG	062GI|3.38287554276e-131|440.132354736	E	branched-chain amino acid ABC transporter, permease
Scaffold_4	BLJAPNOD_01011	livH_1	High-affinity branched-chain amino acid transport system permease protein LivH		266834.SMc03118	1.9e-174	572.1			map02010	bactNOG[38]	01S0T@aproNOG,05CCK@bactNOG,16RJH@proNOG,COG0559@NOG	05CCK|7.54571827957e-158|529.923828125	E	Inner-membrane translocator
Scaffold_4	BLJAPNOD_01012	livF_1	High-affinity branched-chain amino acid transport ATP-binding protein LivF		1117943.SFHH103_03084	1.2e-144	474.1			map02010	bactNOG[38]	01SFQ@aproNOG,05EB7@bactNOG,16RYK@proNOG,COG0410@NOG	05EB7|4.6662415321e-107|359.657196045	E	ABC transporter
Scaffold_4	BLJAPNOD_01013	lptB_2	Lipopolysaccharide export system ATP-binding protein LptB		991905.SL003B_2531	1.9e-78	260.4	HBAG		map02010	bactNOG[38]	01TED@aproNOG,05C0Z@bactNOG,16QFJ@proNOG,COG0410@NOG,COG0411@NOG	05C0Z|6.98283195154e-103|348.61706543	E	ABC transporter
Scaffold_4	BLJAPNOD_01014		hypothetical protein		266834.SMc03121	1e-249	822.2	OCAR_6480	GO:0003333,GO:0003674,GO:0005215,GO:0005342,GO:0005488,GO:0005575,GO:0005623,GO:0006810,GO:0006811,GO:0006820,GO:0006865,GO:0008150,GO:0008509,GO:0008514,GO:0009987,GO:0015075,GO:0015171,GO:0015658,GO:0015711,GO:0015803,GO:0015849,GO:0016597,GO:0022857,GO:0022891,GO:0022892,GO:0030288,GO:0030312,GO:0030313,GO:0031406,GO:0031975,GO:0034220,GO:0042597,GO:0043167,GO:0043168,GO:0044462,GO:0044464,GO:…	map02010	bactNOG[38]	01U10@aproNOG,05F85@bactNOG,0XNWR@NOG,16PSV@proNOG	05F85|1.54593297061e-192|642.741271973	E	ABC transporter substrate-binding protein
Scaffold_4	BLJAPNOD_01015	gltR_1	HTH-type transcriptional regulator GltR		266834.SMc03122	7.5e-181	594.2				bactNOG[38]	01TQC@aproNOG,06PZ8@bactNOG,0XSUY@NOG,174CC@proNOG	06PZ8|5.89523098254e-125|419.211975098	K	LysR family transcriptional regulator
Scaffold_4	BLJAPNOD_01020	asD_1	Bifunctional aspartate aminotransferase and L-aspartate beta-decarboxylase		426117.M446_1557	1.3e-257	848.2	ASDA	GO:0003674,GO:0003824,GO:0006082,GO:0006520,GO:0006522,GO:0006523,GO:0006531,GO:0006807,GO:0008150,GO:0008152,GO:0008652,GO:0009058,GO:0009066,GO:0009078,GO:0009079,GO:0009987,GO:0016053,GO:0016829,GO:0016830,GO:0016831,GO:0019752,GO:0043436,GO:0043648,GO:0044237,GO:0044238,GO:0044249,GO:0044281,GO:0044283,GO:0044710,GO:0044711,GO:0046394,GO:0047688,GO:0071704,GO:1901564,GO:1901566,GO:1901576,GO:…	map00250,map00270,map00300,map01100,map01110,map01230	bactNOG[38]	01QUQ@aproNOG,05CEB@bactNOG,16PTT@proNOG,COG0436@NOG	05CEB|1.11069206382e-233|779.444458008	E	Aspartate aminotransferase
Scaffold_4	BLJAPNOD_01021	yiaD_2	putative lipoprotein YiaD		216596.RL0063	4.1e-206	675.8				bactNOG[38]	01ZGQ@aproNOG,05GNT@bactNOG,17I7F@proNOG,COG2885@NOG,COG3900@NOG	05GNT|2.24155278753e-106|356.485321045	M	Predicted periplasmic protein (DUF2092)
Scaffold_4	BLJAPNOD_01022		hypothetical protein
Scaffold_4	BLJAPNOD_01023		hypothetical protein
Scaffold_4	BLJAPNOD_01024		hypothetical protein
Scaffold_4	BLJAPNOD_01025		hypothetical protein		216596.RL2873	1e-144	473			map00230,map04113	bactNOG[38]	01VA3@aproNOG,05GNK@bactNOG,176MP@proNOG,COG0457@NOG,COG5616@NOG	05GNK|1.49617568462e-166|558.002502441	S	Inherit from COG: repeat-containing protein
Scaffold_4	BLJAPNOD_01026		putative sulfate transporter		216596.RL2866	8e-230	758.7	RV1739C	GO:0000103,GO:0000166,GO:0003674,GO:0005215,GO:0005488,GO:0005575,GO:0005623,GO:0005886,GO:0006790,GO:0006810,GO:0006811,GO:0006820,GO:0008150,GO:0008152,GO:0008272,GO:0008509,GO:0009987,GO:0015075,GO:0015103,GO:0015116,GO:0015698,GO:0016020,GO:0017076,GO:0019001,GO:0022857,GO:0022891,GO:0022892,GO:0034220,GO:0036094,GO:0044237,GO:0044464,GO:0044699,GO:0044763,GO:0044765,GO:0051179,GO:0051234,GO:…		bactNOG[38]	01R5K@aproNOG,07RBZ@bactNOG,16S4X@proNOG,COG0659@NOG	07RBZ|1.65560964124e-176|591.483642578	P	sulfate transporter
Scaffold_4	BLJAPNOD_01027		hypothetical protein		216596.RL2867	2.8e-148	488.5				bactNOG[38]	01QEE@aproNOG,05CSR@bactNOG,16Q8X@proNOG,COG2326@NOG	05CSR|4.68709004128e-116|391.784790039	L	polyphosphate kinase 2
Scaffold_4	BLJAPNOD_01028		hypothetical protein		314253.NB311A_10710	1.2e-85	276.3				bactNOG[38]	07T55@bactNOG,16VAX@proNOG,COG0628@NOG	07T55|9.66566649834e-101|340.264892578	S	Domain of unknown function DUF20
Scaffold_4	BLJAPNOD_01029		hypothetical protein		216596.RL2865	4.7e-65	208.6				bactNOG[38]	022R2@aproNOG,060VF@bactNOG,129TZ@NOG,17PFI@proNOG	060VF|3.68132507603e-55|189.260147095	S	protein with CBS domains
Scaffold_4	BLJAPNOD_01030		hypothetical protein		394.NGR_c18690	2.2e-52	167.5	OCAR_6840			bactNOG[38]	0205F@aproNOG,05QSX@bactNOG,11WQ3@NOG,17FSU@proNOG	05QSX|6.13903635865e-54|184.46257019	S	NA
Scaffold_4	BLJAPNOD_01031	yiaV_1	Inner membrane protein YiaV		1117943.SFHH103_01797	1.7e-207	682.1	OCAR_6839			bactNOG[38]	01SER@aproNOG,05EFX@bactNOG,16S3X@proNOG,COG1566@NOG	05EFX|1.7973128029e-127|428.280975342	V	secretion protein, HlyD family
Scaffold_4	BLJAPNOD_01032	ybiO_1	Moderate conductance mechanosensitive channel YbiO		216596.RL2875	9.1e-297	981.5	MSCS	GO:0008150,GO:0019222,GO:0050789,GO:0051171,GO:0065007		bactNOG[38]	01RZ5@aproNOG,05D8X@bactNOG,16QMW@proNOG,COG0668@NOG	05D8X|8.09772861367e-102|341.292144775	M	mechanosensitive ion channel
Scaffold_4	BLJAPNOD_01033	dmlR_2	HTH-type transcriptional regulator DmlR		340100.Bpet4473	5.4e-120	395				bactNOG[38]	05CC0@bactNOG,0BJK2@bproNOG,0XQWS@NOG,16PRC@proNOG	05CC0|3.31659331044e-104|350.801696777	K	LysR family Transcriptional regulator
Scaffold_4	BLJAPNOD_01034	yodC	Putative NAD(P)H nitroreductase YodC		340100.Bpet4474	4e-76	249.5	MHQN	GO:0005575,GO:0005622,GO:0005623,GO:0005737,GO:0044424,GO:0044464	map00190	bactNOG[38]	08TVJ@bactNOG,0BBQ3@bproNOG,176EW@proNOG,COG0778@NOG	08TVJ|1.93309022419e-56|194.546112061	C	Nitroreductase
Scaffold_4	BLJAPNOD_01035	rutR_1	HTH-type transcriptional regulator RutR		862719.AZOLI_2401	1.5e-61	200.9				bactNOG[38]	0222Z@aproNOG,05XEA@bactNOG,17MA7@proNOG,COG1309@NOG	05XEA|1.11949516279e-62|215.158782959	K	Tetr family transcriptional regulator
Scaffold_4	BLJAPNOD_01036	mdtA_1	Multidrug resistance protein MdtA		888741.HMPREF9098_0205	1.1e-56	185.8			map02020	bactNOG[38]	05F6F@bactNOG,0B74Q@bproNOG,0XRZF@NOG,16SW7@proNOG	05F6F|5.88637384969e-77|262.494628906	V	efflux transporter, rnd family, mfp subunit
Scaffold_4	BLJAPNOD_01037	mdtC_1	Multidrug resistance protein MdtC		438753.AZC_3690	0	1093.7	ACRB			bactNOG[38]	01QFF@aproNOG,05BZS@bactNOG,16PBH@proNOG,COG0841@NOG	01QFF|0.0|1137.27990723	P	acriflavin resistance protein
Scaffold_4	BLJAPNOD_01038	fecE_2	Fe(3+) dicitrate transport ATP-binding protein FecE		1082931.KKY_1140	1.5e-109	359.2	FEUA		map02010	bactNOG[38]	02E93@aproNOG,08IPW@bactNOG,172VW@proNOG,COG4604@NOG	08IPW|1.82647995747e-108|364.676879883	P	abc transporter atp-binding protein
Scaffold_4	BLJAPNOD_01039	fepD_1	Ferric enterobactin transport system permease protein FepD		1082931.KKY_1139	2.9e-125	411.8	FATC	GO:0000041,GO:0003674,GO:0003824,GO:0005215,GO:0005381,GO:0006139,GO:0006152,GO:0006163,GO:0006195,GO:0006200,GO:0006725,GO:0006753,GO:0006793,GO:0006796,GO:0006807,GO:0006810,GO:0006811,GO:0006812,GO:0006826,GO:0006873,GO:0006875,GO:0006879,GO:0008150,GO:0008152,GO:0008324,GO:0009056,GO:0009116,GO:0009117,GO:0009119,GO:0009123,GO:0009125,GO:0009126,GO:0009128,GO:0009141,GO:0009143,GO:0009144,GO:…	map02010	bactNOG[38]	01SBK@aproNOG,05CM4@bactNOG,1717K@proNOG,COG4605@NOG	05CM4|1.52329361954e-119|401.739196777	P	permease protein
Scaffold_4	BLJAPNOD_01040	hmuU_1	Hemin transport system permease protein HmuU		439375.Oant_3798	7.1e-130	426.6	FATD		map02010	bactNOG[38]	01U9G@aproNOG,05DHS@bactNOG,16T7I@proNOG,COG4606@NOG	05DHS|2.44581875842e-127|427.2940979	P	permease protein
Scaffold_4	BLJAPNOD_01041	yclQ	putative ABC transporter solute-binding protein YclQ		439375.Oant_3797	2e-108	356.4	FETB	GO:0000041,GO:0003674,GO:0003824,GO:0005215,GO:0005381,GO:0006139,GO:0006152,GO:0006163,GO:0006195,GO:0006200,GO:0006725,GO:0006753,GO:0006793,GO:0006796,GO:0006807,GO:0006810,GO:0006811,GO:0006812,GO:0006826,GO:0006873,GO:0006875,GO:0006879,GO:0008150,GO:0008152,GO:0008324,GO:0009056,GO:0009116,GO:0009117,GO:0009119,GO:0009123,GO:0009125,GO:0009126,GO:0009128,GO:0009141,GO:0009143,GO:0009144,GO:…	map02010	bactNOG[38]	01W17@aproNOG,05KVJ@bactNOG,178JA@proNOG,COG4607@NOG	05KVJ|1.42503379274e-113|381.927276611	P	Periplasmic binding protein
Scaffold_4	BLJAPNOD_01042		hypothetical protein		391619.RGBS107_20273	6.5e-23	73.6				bactNOG[38]	0220W@aproNOG,05XJ4@bactNOG,17K7Q@proNOG,COG3553@NOG	05XJ4|5.03303261971e-21|78.1055526733	K	Uncharacterized protein conserved in bacteria (DUF2218)
Scaffold_4	BLJAPNOD_01043	bepA_3	Beta-barrel assembly-enhancing protease		216596.RL0069	2.8e-181	593.6				bactNOG[38]	021JT@aproNOG,06047@bactNOG,17R0Z@proNOG,COG0457@NOG	06047|1.91823424726e-229|765.541503906	S	Cellulose biosynthesis protein
Scaffold_4	BLJAPNOD_01044		hypothetical protein		366394.Smed_2839	2.7e-93	300.3				bactNOG[38]	0204G@aproNOG,05KNS@bactNOG,11UAA@NOG,17FFX@proNOG	05KNS|1.72484333543e-70|238.789276123	S	NA
Scaffold_4	BLJAPNOD_01045	prsE_1	Type I secretion system membrane fusion protein PrsE		266834.SMc03146	1.8e-246	813.2			map03070,map05133	bactNOG[38]	01THM@aproNOG,05C42@bactNOG,0XNME@NOG,16PFI@proNOG	05C42|1.75538156203e-114|386.465362549	U	Type I secretion membrane fusion protein (HlyD
Scaffold_4	BLJAPNOD_01046	prsD_1	Type I secretion system ATP-binding protein PrsD		266834.SMc03147	0	1154.3			map02010	bactNOG[38]	02EFA@aproNOG,08JJ6@bactNOG,173BI@proNOG,COG4618@NOG	08JJ6|6.02002272985e-297|990.310119629	V	Type I secretion system ATPase
Scaffold_4	BLJAPNOD_01047		hypothetical protein		395492.Rleg2_3997	3.2e-193	634.2				bactNOG[38]	01W69@aproNOG,08TMD@bactNOG,11GYQ@NOG,178UX@proNOG	08TMD|3.80804620873e-177|593.811950684	S	NA
Scaffold_4	BLJAPNOD_01048		hypothetical protein		1050720.Agau_L300474	7.5e-75	239.5				bactNOG[38]	02DAR@aproNOG,08CEM@bactNOG,102MS@NOG,16ZZE@proNOG	08CEM|6.01721190888e-71|240.142974854	S	NA
Scaffold_4	BLJAPNOD_01049	csgD	CsgBAC operon transcriptional regulatory protein		394.NGR_c30020	1.1e-118	386.8				bactNOG[38]	0226E@aproNOG,060DG@bactNOG,17P8D@proNOG,COG2197@NOG	060DG|3.41415390713e-69|236.467941284	K	Transcriptional Regulator, LuxR family
Scaffold_4	BLJAPNOD_01050	wbgU	UDP-N-acetylglucosamine 4-epimerase		491916.RHECIAT_CH0000072	7e-161	530.5			map00521,map00523,map01055,map01100,map01110	bactNOG[38]	01RR8@aproNOG,05C3I@bactNOG,16PF5@proNOG,COG0451@NOG	05C3I|2.81622429933e-155|521.268798828	M	Nad-dependent epimerase dehydratase
Scaffold_4	BLJAPNOD_01051	galE_2	UDP-glucose 4-epimerase		861208.AGROH133_11184	1.8e-149	493.7	GALE		map00052,map00520,map01100,map01110	bactNOG[38]	01QCW@aproNOG,05CMR@bactNOG,16PG5@proNOG,COG1087@NOG	05CMR|2.60352738285e-138|465.055755615	M	udp-glucose 4-epimerase
Scaffold_4	BLJAPNOD_01052	acsAB	Cellulose synthase 1		216596.RL0079	2.3e-270	889			map00500,map01100	bactNOG[38]	07VVT@bactNOG,COG1215@NOG	07VVT|3.0438845398e-272|907.191711426	M	cellulose synthase
Scaffold_4	BLJAPNOD_01053		hypothetical protein		395492.Rleg2_4004	4.9e-60	191.9				bactNOG[38]	0248T@aproNOG,06DD9@bactNOG,0XXSE@NOG,17V2Z@proNOG	06DD9|1.04274425554e-52|181.578552246	S	Protein of unknown function (DUF995)
Scaffold_4	BLJAPNOD_01054	txyA	Beta-1%2C3-xylanase TXYA		216596.RL0081	3.6e-140	457.3			map00500,map01100	bactNOG[38]	01QQZ@aproNOG,07SXX@bactNOG,175MY@proNOG,COG4124@NOG	07SXX|1.14282707128e-129|436.652435303	G	Glycosyl hydrolase family 26
Scaffold_4	BLJAPNOD_01055	hpd_1	4-hydroxyphenylpyruvate dioxygenase		1117943.SFHH103_03009	4.1e-241	794.6	HPPD		map00130,map00350,map00360,map01100	bactNOG[38]	01SFW@aproNOG,05E6K@bactNOG,16RCK@proNOG,COG3185@NOG	05E6K|3.36941267861e-139|468.031738281	H	4-Hydroxyphenylpyruvate dioxygenase
Scaffold_4	BLJAPNOD_01056	lrp_3	Leucine-responsive regulatory protein		394.NGR_c30000	2.7e-100	324.8				bactNOG[38]	01XT6@aproNOG,08S12@bactNOG,11FER@NOG,178PJ@proNOG	08S12|3.09589278545e-67|227.93170166	K	transcriptional regulator AsnC family
Scaffold_4	BLJAPNOD_01057		hypothetical protein		1117943.SFHH103_03007	2.2e-69	224.3				bactNOG[38]	0200I@aproNOG,05W56@bactNOG,122U7@NOG,17KC7@proNOG	05W56|1.58780445544e-47|164.004974365	K	transcriptional regulator), MarR family
Scaffold_4	BLJAPNOD_01058	hmgA	Homogentisate 1%2C2-dioxygenase		394.NGR_c29980	1.2e-296	978.3	HMGA	GO:0003674,GO:0003824,GO:0008150,GO:0008152,GO:0016491,GO:0044710,GO:0055114	map00350,map00643,map01100,map01120	bactNOG[38]	01R00@aproNOG,05F1J@bactNOG,16RNW@proNOG,COG3508@NOG	05F1J|1.60534954972e-160|537.13104248	Q	Homogentisate 1,2-dioxygenase
Scaffold_4	BLJAPNOD_01059	rbn_1	Ribonuclease BN		394.NGR_c29970	3.3e-162	534.1	ELAC			bactNOG[38]	01WN9@aproNOG,05IES@bactNOG,16RV7@proNOG,COG1234@NOG	05IES|1.88571285699e-74|253.733703613	S	Zinc phosphodiesterase, which displays some tRNA 3'- processing endonuclease activity. Probably involved in tRNA maturation, by removing a 3'-trailer from precursor tRNA (By similarity)
Scaffold_4	BLJAPNOD_01060		hypothetical protein		266834.SMc03207	1.7e-207	681.9	UPTA		map00350,map00643,map01100,map01120	bactNOG[38]	01T2H@aproNOG,05ETF@bactNOG,16SFV@proNOG,COG0179@NOG	05ETF|1.37316640427e-158|529.99420166	Q	fumarylacetoacetate (faa) hydrolase
Scaffold_4	BLJAPNOD_01061	nagL_1	Maleylpyruvate isomerase		266834.SMc03206	7.5e-117	382.7	MAIA		map00350,map00480,map00643,map00980,map00982,map01100,map01120,map05204	bactNOG[38]	01X84@aproNOG,08RXX@bactNOG,1782W@proNOG,COG0625@NOG	08RXX|3.07008324916e-80|271.675933838	Q	maleylacetoacetate isomerase
Scaffold_4	BLJAPNOD_01062	purU_2	Formyltetrahydrofolate deformylase		266834.SMc03205	4.5e-187	615.9	PURU		map00630,map00670	bactNOG[38]	01SQH@aproNOG,05CIY@bactNOG,16PZY@proNOG,COG0788@NOG	05CIY|3.12718324447e-140|472.05859375	F	formyltetrahydrofolate deformylase
Scaffold_4	BLJAPNOD_01063	thlA	Acetyl-CoA acetyltransferase		76114.ebA3639	1e-163	536.6	ATOB	GO:0005575,GO:0005576,GO:0005623,GO:0005886,GO:0008150,GO:0009607,GO:0016020,GO:0044403,GO:0044419,GO:0044464,GO:0050896,GO:0051701,GO:0051704,GO:0051707,GO:0052173,GO:0052200,GO:0052564,GO:0052572,GO:0071944,GO:0075136	map00071,map00072,map00280,map00310,map00362,map00380,map00620,map00630,map00640,map00650,map00720,map00900,map01100,map01110,map01120,map02020	bactNOG[38]	05CHU@bactNOG,0BA86@bproNOG,16PGG@proNOG,COG0183@NOG	0BA86|7.56327964304e-184|614.05291748	I	acetyL-CoA acetyltransferase (EC 2.3.1.9)
Scaffold_4	BLJAPNOD_01064	lpdV	Dihydrolipoyl dehydrogenase		266834.SMc03204	1.3e-274	902.5	PDHD	GO:0005575,GO:0005622,GO:0005623,GO:0005737,GO:0016020,GO:0044424,GO:0044464	map00010,map00020,map00260,map00280,map00620,map01100,map01110,map01120	bactNOG[38]	01TNI@aproNOG,07QN2@bactNOG,16Q3B@proNOG,COG1249@NOG	01TNI|4.17969501931e-213|711.057617188	C	Dihydrolipoyl dehydrogenase
Scaffold_4	BLJAPNOD_01065	bkdB	Lipoamide acyltransferase component of branched-chain alpha-keto acid dehydrogenase complex		1117943.SFHH103_03000	4.2e-217	715.9	BKDB	GO:0003674,GO:0003824,GO:0006082,GO:0006520,GO:0006807,GO:0008150,GO:0008152,GO:0009056,GO:0009063,GO:0009987,GO:0016054,GO:0016417,GO:0016740,GO:0016746,GO:0016747,GO:0019752,GO:0043436,GO:0044237,GO:0044238,GO:0044248,GO:0044281,GO:0044282,GO:0044710,GO:0044712,GO:0046395,GO:0071704,GO:1901564,GO:1901565,GO:1901575	map00010,map00020,map00280,map00310,map00620,map01100,map01110,map01120	bactNOG[38]	01S2D@aproNOG,07QSN@bactNOG,16QNZ@proNOG,COG0508@NOG	07QSN|6.6988391481e-150|502.800140381	C	dihydrolipoamide acetyltransferase
Scaffold_4	BLJAPNOD_01066	bkdA2	2-oxoisovalerate dehydrogenase subunit beta		394.NGR_c29900	1.7e-224	740.5	BKDA2	GO:0003674,GO:0003824,GO:0003863,GO:0006082,GO:0006520,GO:0006807,GO:0008150,GO:0008152,GO:0009056,GO:0009063,GO:0009987,GO:0016054,GO:0016491,GO:0016624,GO:0016903,GO:0019752,GO:0043436,GO:0044237,GO:0044238,GO:0044248,GO:0044281,GO:0044282,GO:0044710,GO:0044712,GO:0046395,GO:0055114,GO:0071704,GO:1901564,GO:1901565,GO:1901575	map00010,map00020,map00280,map00620,map00650,map01100,map01110,map01120,map04066	bactNOG[38]	01RBQ@aproNOG,05CPP@bactNOG,16PWH@proNOG,COG0022@NOG	05CPP|6.94599451388e-165|553.812255859	C	Dehydrogenase, E1 component
Scaffold_4	BLJAPNOD_01067	bkdA1	2-oxoisovalerate dehydrogenase subunit alpha		1117943.SFHH103_02998	1.6e-264	868.6	BKDA1		map00010,map00020,map00280,map00620,map00650,map01100,map01110,map01120,map04066	bactNOG[38]	01R7B@aproNOG,07TTI@bactNOG,16SU8@proNOG,COG1071@NOG	07TTI|3.67220813632e-220|733.933654785	C	Dehydrogenase
Scaffold_4	BLJAPNOD_01068	abo_1	4-methylaminobutanoate oxidase (formaldehyde-forming)		266834.SMc03200	3.3e-241	793.5		GO:0003674,GO:0003824,GO:0006082,GO:0006520,GO:0006807,GO:0008150,GO:0008152,GO:0009987,GO:0019239,GO:0019752,GO:0043436,GO:0044237,GO:0044238,GO:0044281,GO:0044710,GO:0071704,GO:1901564	map00260,map01100	bactNOG[38]	01QRV@aproNOG,05EP3@bactNOG,0XNXD@NOG,16RET@proNOG	05EP3|3.62501828307e-165|552.94934082	S	fad dependent oxidoreductase
Scaffold_4	BLJAPNOD_01069	mopA	Molybdenum-pterin-binding protein MopA		1117943.SFHH103_02995	1.3e-65	212.1	MODE			bactNOG[38]	01ZYI@aproNOG,083XP@bactNOG,17K93@proNOG,COG2005@NOG	083XP|2.41498487888e-50|173.508270264	K	Transcriptional regulator, ModE family
Scaffold_4	BLJAPNOD_01070	malK_2	Maltose/maltodextrin import ATP-binding protein MalK		266834.SMc03198	9e-169	555.2	MODC	GO:0003674,GO:0003824,GO:0005215,GO:0005575,GO:0005623,GO:0005886,GO:0006139,GO:0006152,GO:0006163,GO:0006195,GO:0006200,GO:0006725,GO:0006753,GO:0006793,GO:0006796,GO:0006807,GO:0006810,GO:0006811,GO:0006820,GO:0008150,GO:0008152,GO:0008509,GO:0009056,GO:0009116,GO:0009117,GO:0009119,GO:0009123,GO:0009125,GO:0009126,GO:0009128,GO:0009141,GO:0009143,GO:0009144,GO:0009146,GO:0009150,GO:0009154,GO:…	map02010	bactNOG[38]	01Q67@aproNOG,05CGB@bactNOG,16PWU@proNOG,COG4148@NOG	05CGB|4.96386506075e-134|451.373931885	P	Part of the ABC transporter complex ModABC involved in molybdenum import. Responsible for energy coupling to the transport system (By similarity)
Scaffold_4	BLJAPNOD_01071	modB_1	Molybdenum transport system permease protein ModB		1117943.SFHH103_02992	2.9e-126	415.1	MODB	GO:0003674,GO:0003824,GO:0005215,GO:0005575,GO:0005623,GO:0005886,GO:0006139,GO:0006152,GO:0006163,GO:0006195,GO:0006200,GO:0006725,GO:0006753,GO:0006793,GO:0006796,GO:0006807,GO:0006810,GO:0006811,GO:0006820,GO:0008150,GO:0008152,GO:0008509,GO:0009056,GO:0009116,GO:0009117,GO:0009119,GO:0009123,GO:0009125,GO:0009126,GO:0009128,GO:0009141,GO:0009143,GO:0009144,GO:0009146,GO:0009150,GO:0009154,GO:…	map02010	bactNOG[38]	01SIG@aproNOG,05E0C@bactNOG,16SQX@proNOG,COG4149@NOG	05E0C|9.41508466353e-89|301.929443359	P	molybdate abc transporter
Scaffold_4	BLJAPNOD_01072	modA	Molybdate-binding periplasmic protein		1117943.SFHH103_02991	7.9e-136	446.2	MODA	GO:0003674,GO:0003824,GO:0005215,GO:0005575,GO:0005623,GO:0005886,GO:0006139,GO:0006152,GO:0006163,GO:0006195,GO:0006200,GO:0006725,GO:0006753,GO:0006793,GO:0006796,GO:0006807,GO:0006810,GO:0006811,GO:0006820,GO:0008150,GO:0008152,GO:0008509,GO:0009056,GO:0009116,GO:0009117,GO:0009119,GO:0009123,GO:0009125,GO:0009126,GO:0009128,GO:0009141,GO:0009143,GO:0009144,GO:0009146,GO:0009150,GO:0009154,GO:…	map02010	bactNOG[38]	01S4U@aproNOG,08S6J@bactNOG,16VRW@proNOG,COG0725@NOG	08S6J|3.86513171588e-92|312.159301758	P	ABC transporter, periplasmic molybdate-binding protein
Scaffold_4	BLJAPNOD_01073	ung_1	Uracil-DNA glycosylase		366394.Smed_2820	2.8e-136	448.8	UNG	GO:0003674,GO:0003824,GO:0004844,GO:0005575,GO:0005622,GO:0005623,GO:0005737,GO:0006139,GO:0006259,GO:0006281,GO:0006284,GO:0006725,GO:0006807,GO:0006950,GO:0006974,GO:0008150,GO:0008152,GO:0009987,GO:0016787,GO:0016798,GO:0016799,GO:0019104,GO:0033554,GO:0034641,GO:0043170,GO:0044237,GO:0044238,GO:0044260,GO:0044424,GO:0044464,GO:0044699,GO:0044763,GO:0046483,GO:0050896,GO:0051716,GO:0071704,GO:…	map03410,map05340	bactNOG[38]	01U3M@aproNOG,05D5S@bactNOG,16R5Y@proNOG,COG0692@NOG	05D5S|2.80118364867e-114|385.889038086	L	Excises uracil residues from the DNA which can arise as a result of misincorporation of dUMP residues by DNA polymerase or due to deamination of cytosine (By similarity)
Scaffold_4	BLJAPNOD_01074	cobI_1	Precorrin-2 C(20)-methyltransferase		266834.SMc03194	4.3e-146	477.8	COBF		map00860,map01100	bactNOG[38]	01S0M@aproNOG,076Z4@bactNOG,174ZN@proNOG,COG2243@NOG	076Z4|7.84331458869e-111|372.438446045	H	Precorrin-6a synthase
Scaffold_4	BLJAPNOD_01075		hypothetical protein		394.NGR_c29810	8.4e-162	527.3	COBG		map00860,map01100	bactNOG[38]	08NS1@bactNOG,COG0155@NOG	08NS1|1.19956309766e-129|436.079193115	H	Nitrite/Sulfite reductase ferredoxin-like half domain
Scaffold_4	BLJAPNOD_01076	cobH	Precorrin-8X methylmutase		394.NGR_c29800	3e-126	414	COBH	GO:0003674,GO:0003824,GO:0006725,GO:0006766,GO:0006767,GO:0006807,GO:0008150,GO:0008152,GO:0009058,GO:0009110,GO:0009235,GO:0009236,GO:0009987,GO:0016853,GO:0016866,GO:0016867,GO:0016993,GO:0018130,GO:0019438,GO:0033013,GO:0033014,GO:0034641,GO:0042364,GO:0044237,GO:0044249,GO:0044271,GO:0044281,GO:0044283,GO:0044710,GO:0044711,GO:0046483,GO:0071704,GO:1901360,GO:1901362,GO:1901564,GO:1901566,GO:…	map00860,map01100	bactNOG[38]	01T17@aproNOG,081F0@bactNOG,16TJY@proNOG,COG2082@NOG	081F0|1.66879848501e-94|318.397155762	H	Precorrin-8x methylmutase
Scaffold_4	BLJAPNOD_01077	cobI_2	Precorrin-2 C(20)-methyltransferase		366394.Smed_2816	6.7e-148	485.8	COBI		map00860,map01100	bactNOG[38]	01QD7@aproNOG,05DVK@bactNOG,16RFW@proNOG,COG2243@NOG	05DVK|1.92194463093e-80|274.245574951	H	Precorrin-2 c20-methyltransferase
Scaffold_4	BLJAPNOD_01078	cobJ	Precorrin-3B C(17)-methyltransferase		266834.SMc03190	5.5e-142	466.6	COBJ	GO:0008150,GO:0008152,GO:0009058,GO:0009987,GO:0044237,GO:0044249,GO:0051186,GO:0051188	map00860,map01100	bactNOG[38]	01QJG@aproNOG,05E4R@bactNOG,16R5B@proNOG,COG1010@NOG	05E4R|1.17916178327e-120|407.632751465	H	Precorrin-3B C17-methyltransferase
Scaffold_4	BLJAPNOD_01079	cobK	Precorrin-6A reductase		266834.SMc03189	7.5e-122	399.6	COBK		map00860,map01100	bactNOG[38]	01Q62@aproNOG,05QUC@bactNOG,16TZ9@proNOG,COG2099@NOG	05QUC|9.60978091732e-92|311.448608398	H	reductase
Scaffold_4	BLJAPNOD_01080	cobL	Precorrin-6Y C(5%2C15)-methyltransferase [decarboxylating]		1117943.SFHH103_02984	1.1e-214	708	COBL		map00860,map01100	bactNOG[38]	01RAK@aproNOG,05CX4@bactNOG,16QDG@proNOG,COG2241@NOG,COG2242@NOG	05CX4|4.41324126998e-150|504.029663086	H	Precorrin-6y C5,15-methyltransferase
Scaffold_4	BLJAPNOD_01081	cobM	Precorrin-4 C(11)-methyltransferase		1117943.SFHH103_02983	9.8e-160	524.5	COBM		map00860,map01100	bactNOG[38]	01R5W@aproNOG,05CIA@bactNOG,16PYN@proNOG,COG2875@NOG	05CIA|4.2812788727e-133|448.590332031	H	precorrin-4 C(11)-methyltransferase
Scaffold_4	BLJAPNOD_01082	mrpG_1	Na(+)/H(+) antiporter subunit G		394.NGR_c29730	4.8e-64	205.1	PHAG			bactNOG[38]	083RE@bactNOG,16WV9@proNOG,COG1320@NOG	083RE|4.07252232838e-49|170.510971069	P	monovalent cation H antiporter subunit G
Scaffold_4	BLJAPNOD_01083	mrpF_1	Na(+)/H(+) antiporter subunit F		205922.Pfl01_3314	7e-30	93.8	PHAF			bactNOG[38]	05M87@bactNOG,0QTXR@gproNOG,17G8W@proNOG,COG2212@NOG	05M87|3.25733119531e-32|113.780792236	P	monovalent cation H antiporter subunit F
Scaffold_4	BLJAPNOD_01084	mnhE1	Na(+)/H(+) antiporter subunit E1		504832.OCA5_c27720	3.3e-41	131	PHAE			bactNOG[38]	05HG7@bactNOG,17C8Q@proNOG,COG1863@NOG	05HG7|3.24075779411e-49|169.938842773	P	monovalent cation H antiporter subunit E
Scaffold_4	BLJAPNOD_01085	mrpD_1	Na(+)/H(+) antiporter subunit D		266834.SMc03181	7.3e-288	949.2	PHAD	GO:0005575,GO:0005623,GO:0005886,GO:0016020,GO:0044464,GO:0071944		bactNOG[38]	01QUB@aproNOG,07R4Z@bactNOG,16PU7@proNOG,COG0651@NOG	07R4Z|7.32212479957e-186|621.669494629	P	monovalent cation h antiporter subunit d
Scaffold_4	BLJAPNOD_01086	mnhC1	Na(+)/H(+) antiporter subunit C1		266834.SMc03180	2.1e-68	221.6	PHAC	GO:0005575,GO:0005623,GO:0005886,GO:0016020,GO:0044464,GO:0071944	map00190,map00910,map01100	bactNOG[38]	01YTQ@aproNOG,08ZE9@bactNOG,17CJ6@proNOG,COG1006@NOG	08ZE9|6.71361255318e-49|168.868148804	P	Monovalent cation H antiporter subunit C
Scaffold_4	BLJAPNOD_01087	mrpA_1	Na(+)/H(+) antiporter subunit A		335283.Neut_1697	0	1494.3	PHAA	GO:0005575,GO:0005623,GO:0005886,GO:0016020,GO:0044464,GO:0071944	map00190,map00910,map01100	bactNOG[38]	05D65@bactNOG,0B83B@bproNOG,16QW2@proNOG,COG1009@NOG,COG2111@NOG	0B83B|0.0|1527.40966797	P	monovalent cation H antiporter subunit A
Scaffold_4	BLJAPNOD_01088		putative signaling protein		394.NGR_c29670	0	1551.1		GO:0003674,GO:0003824,GO:0008150,GO:0008152		bactNOG[38]	02B6V@aproNOG,05BZU@bactNOG,0XNMH@NOG,16PBJ@proNOG	02B6V|2.74193809059e-279|931.96295166	T	diguanylate cyclase phosphodiesterase with pas pac
Scaffold_4	BLJAPNOD_01089		hypothetical protein		1050720.Agau_C201329	6.3e-27	82				bactNOG[38]	021Z4@aproNOG,06168@bactNOG,0XVJV@NOG,17MC4@proNOG	06168|5.73261582109e-29|103.040168762	S	Protein of unknwon function (DUF3008)
Scaffold_4	BLJAPNOD_01090	ligB	DNA ligase B		394.NGR_c29660	0	1019.3	LIG	GO:0000287,GO:0003674,GO:0003824,GO:0003909,GO:0003910,GO:0005488,GO:0005575,GO:0005618,GO:0005622,GO:0005623,GO:0005694,GO:0006139,GO:0006259,GO:0006260,GO:0006261,GO:0006266,GO:0006271,GO:0006273,GO:0006281,GO:0006289,GO:0006725,GO:0006807,GO:0006950,GO:0006974,GO:0008150,GO:0008152,GO:0009058,GO:0009059,GO:0009987,GO:0016874,GO:0016886,GO:0022616,GO:0030312,GO:0033554,GO:0034641,GO:0034645,GO:…	map03410,map03420,map03430,map03450	bactNOG[38]	01SBT@aproNOG,07QIM@bactNOG,16TF7@proNOG,COG1793@NOG	07QIM|4.10983850879e-213|712.16998291	L	DNA ligase
Scaffold_4	BLJAPNOD_01091		hypothetical protein		394.NGR_c29650	2.4e-200	658.6	OCAR_5171			bactNOG[38]	01R14@aproNOG,05CUQ@bactNOG,16QAY@proNOG,COG1236@NOG	05CUQ|5.8216708168e-148|495.055114746	J	mRNA 3'-end processing factor
Scaffold_4	BLJAPNOD_01092	rihB_1	Pyrimidine-specific ribonucleoside hydrolase RihB		394.NGR_c29640	1.5e-180	594.9	IUNH		map00230,map00760,map01100	bactNOG[38]	01XGY@aproNOG,05DU0@bactNOG,16SGE@proNOG,COG1957@NOG	05DU0|4.1248434162e-105|354.93081665	F	nucleoside hydrolase
Scaffold_4	BLJAPNOD_01093		hypothetical protein		1117943.SFHH103_02970	1.4e-97	315.2				bactNOG[38]	0282M@aproNOG,06DNG@bactNOG,0Y5QA@NOG,17UYR@proNOG	06DNG|8.43613237145e-88|297.003631592	S	NA
Scaffold_4	BLJAPNOD_01094	lysS	Lysine--tRNA ligase		394.NGR_c29590	0	1078.9	LYSS	GO:0003674,GO:0003824,GO:0004812,GO:0004824,GO:0005575,GO:0005622,GO:0005623,GO:0005737,GO:0005886,GO:0006082,GO:0006139,GO:0006399,GO:0006412,GO:0006418,GO:0006430,GO:0006520,GO:0006725,GO:0006807,GO:0008150,GO:0008152,GO:0009058,GO:0009059,GO:0009987,GO:0010467,GO:0016020,GO:0016070,GO:0016874,GO:0016875,GO:0016876,GO:0019538,GO:0019752,GO:0034641,GO:0034645,GO:0034660,GO:0040007,GO:0043038,GO:…	map00970	bactNOG[38]	01RX5@aproNOG,05CRK@bactNOG,16Q73@proNOG,COG1190@NOG	05CRK|2.81748413761e-235|787.325439453	J	lysyL-tRNA synthetase
Scaffold_4	BLJAPNOD_01095	gltX_1	Glutamate--tRNA ligase		1117943.SFHH103_02968	2.3e-297	983.5	GLTX	GO:0005575,GO:0005622,GO:0005623,GO:0005737,GO:0005886,GO:0008150,GO:0016020,GO:0040007,GO:0044424,GO:0044464,GO:0071944	map00860,map00970,map01100,map01110	bactNOG[38]	01QW9@aproNOG,05C20@bactNOG,16PDR@proNOG,COG0008@NOG	05C20|1.53887578031e-169|568.786865234	J	Catalyzes the attachment of glutamate to tRNA(Glu) in a two-step reaction glutamate is first activated by ATP to form Glu-AMP and then transferred to the acceptor end of tRNA(Glu) (By similarity)
Scaffold_4	BLJAPNOD_01096	sdpR_1	Transcriptional repressor SdpR		666684.AfiDRAFT_0084	7.6e-56	181.9	OCAR_5411			bactNOG[38]	01ZSX@aproNOG,05KCB@bactNOG,17C9H@proNOG,COG0640@NOG	05KCB|3.7895948962e-39|138.038772583	K	Transcriptional regulator, arsr family
Scaffold_4	BLJAPNOD_01097		hypothetical protein		216596.RL4183	5.2e-142	466.9	TERC			bactNOG[38]	01RAN@aproNOG,05EE5@bactNOG,16QUX@proNOG,COG0861@NOG	05EE5|2.3951576224e-122|412.462097168	P	Membrane protein terC
Scaffold_4	BLJAPNOD_01098	rob_1	Right origin-binding protein		394.NGR_c29560	4.2e-152	496.3				bactNOG[38]	02E5X@aproNOG,08ID3@bactNOG,172NT@proNOG,COG3708@NOG	08ID3|6.42086785624e-117|392.987731934	K	AraC Family Transcriptional Regulator
Scaffold_4	BLJAPNOD_01099	acnR_1	HTH-type transcriptional repressor AcnR		1117943.SFHH103_02964	1.7e-96	316.2	OCAR_5229			bactNOG[38]	01YUH@aproNOG,05KBV@bactNOG,11WDK@NOG,17FQI@proNOG	05KBV|1.04789058776e-66|228.868362427	K	Transcriptional regulator, TetR family
Scaffold_4	BLJAPNOD_01100	emrK_1	putative multidrug resistance protein EmrK		1117943.SFHH103_02963	6.5e-214	705.5	VCEA			bactNOG[38]	01QVV@aproNOG,05CW7@bactNOG,16QCM@proNOG,COG1566@NOG	05CW7|6.53595535349e-123|414.270843506	V	secretion protein, HlyD family
Scaffold_4	BLJAPNOD_01101	emrB_1	Multidrug export protein EmrB		216596.RL4179	4.6e-292	961.3	EMRB			bactNOG[38]	01QQV@aproNOG,05C0R@bactNOG,0XNN3@NOG,16PY9@proNOG	01QQV|1.35408236752e-248|828.826293945	P	drug resistance transporter, EmrB QacA subfamily
Scaffold_4	BLJAPNOD_01102		hypothetical protein		1117943.SFHH103_02961	5e-198	646.5				bactNOG[38]	06A4W@bactNOG,COG5555@NOG	06A4W|1.12363402408e-123|415.641052246	N	metallophosphoesterase
Scaffold_4	BLJAPNOD_01103	ccpA_2	Catabolite control protein A		266834.SMc03165	2.1e-175	575.4			map02010,map02030	bactNOG[38]	01U4S@aproNOG,08N4H@bactNOG,0XTAD@NOG,16QIX@proNOG	08N4H|6.75711852698e-92|312.106109619	K	Transcriptional regulator
Scaffold_4	BLJAPNOD_01104	xylB_1	Xylulose kinase		1117943.SFHH103_02959	7.1e-287	944.5	XYLB		map00040,map01100	bactNOG[38]	01S5B@aproNOG,05CMG@bactNOG,16R5D@proNOG,COG1070@NOG	01S5B|4.01566077232e-232|773.904296875	G	xylulokinase
Scaffold_4	BLJAPNOD_01105		hypothetical protein		536019.Mesop_0448	2.4e-56	181.1	BMUL_3410			bactNOG[38]	021B2@aproNOG,05MMY@bactNOG,11U1U@NOG,17GWR@proNOG	05MMY|7.50948862118e-42|145.199020386	S	isomerase
Scaffold_4	BLJAPNOD_01106	xylA_1	Xylose isomerase		394.NGR_c29480	4.8e-293	966.4	XYLA	GO:0003674,GO:0003824,GO:0005575,GO:0005622,GO:0005623,GO:0005737,GO:0005975,GO:0005996,GO:0008150,GO:0008152,GO:0009045,GO:0009056,GO:0016052,GO:0016853,GO:0016860,GO:0016861,GO:0019321,GO:0019323,GO:0042732,GO:0042843,GO:0044238,GO:0044424,GO:0044464,GO:0044723,GO:0044724,GO:0046365,GO:0071704,GO:1901575	map00040,map00051,map01100	bactNOG[38]	01QKD@aproNOG,05C93@bactNOG,16S2S@proNOG,COG2115@NOG	05C93|1.02120671385e-198|663.445861816	G	Xylose Isomerase
Scaffold_4	BLJAPNOD_01107		hypothetical protein		394.NGR_c29470	3e-40	128	IOLE			bactNOG[38]	01RNT@aproNOG,07SAF@bactNOG,16S0V@proNOG,COG1082@NOG	07SAF|5.58186724189e-27|97.6515426636	G	Xylose isomerase domain protein TIM barrel
Scaffold_4	BLJAPNOD_01108	gfo_2	Glucose--fructose oxidoreductase		266834.SMc03161	2.1e-197	649.4			map00051,map00363,map00591,map00625,map00650,map01100,map01120	bactNOG[38]	01R4C@aproNOG,07QX2@bactNOG,16Q04@proNOG,COG0673@NOG	07QX2|4.10322376804e-139|466.497955322	S	oxidoreductase
Scaffold_4	BLJAPNOD_01109	bglA	Beta-glucosidase A		1117943.SFHH103_02955	1.4e-296	975.6	BGLA		map00460,map00500,map00940,map01100,map01110	bactNOG[38]	01R2M@aproNOG,05CS2@bactNOG,16Q2D@proNOG,COG2723@NOG	01R2M|4.80124558542e-196|654.738037109	G	beta-glucosidase EC 3.2.1.21
Scaffold_4	BLJAPNOD_01110	gnu	N-acetyl-alpha-D-glucosaminyl-diphospho-ditrans%2Coctacis-undecaprenol 4-epimerase		1050720.Agau_C201098	4.2e-122	398			map00052,map00520,map01100,map01110	bactNOG[38]	01XTK@aproNOG,05FD3@bactNOG,0Z96K@NOG,175AH@proNOG	05FD3|1.04752275371e-113|382.395629883	M	Nad-dependent epimerase dehydratase
Scaffold_4	BLJAPNOD_01111		hypothetical protein		366394.Smed_1799	6.3e-107	349.9	TERC			bactNOG[38]	01WYB@aproNOG,08ZCF@bactNOG,179W0@proNOG,COG0861@NOG	08ZCF|8.04635949187e-86|291.440460205	P	integral membrane protein
Scaffold_4	BLJAPNOD_01112	metN_1	Methionine import ATP-binding protein MetN		366394.Smed_2785	2.5e-199	657.3	METN	GO:0005575,GO:0005623,GO:0005886,GO:0016020,GO:0044464,GO:0071944	map02010	bactNOG[38]	02EEI@aproNOG,08JEI@bactNOG,1739F@proNOG,COG1135@NOG	08JEI|1.00757989962e-141|475.937438965	P	Part of the ABC transporter complex MetNIQ involved in methionine import. Responsible for energy coupling to the transport system (By similarity)
Scaffold_4	BLJAPNOD_01113	metI_1	D-methionine transport system permease protein MetI		266834.SMc03158	8.7e-121	397.3	METI	GO:0005575,GO:0016020	map02010	bactNOG[38]	01SGP@aproNOG,08UMI@bactNOG,16TBR@proNOG,COG2011@NOG	08UMI|2.26006767007e-92|311.566772461	P	ABC transporter, permease
Scaffold_4	BLJAPNOD_01114	metQ_1	D-methionine-binding lipoprotein MetQ		366394.Smed_2783	1.3e-155	508.1	METQ		map02010	bactNOG[38]	01TQ6@aproNOG,05D01@bactNOG,16SFS@proNOG,COG1464@NOG	01TQ6|7.10568481283e-126|421.559570312	P	lipoprotein
Scaffold_4	BLJAPNOD_01115		hypothetical protein		1117943.SFHH103_02950	8.2e-62	199				bactNOG[38]	0210P@aproNOG,08W7N@bactNOG,17B6T@proNOG,COG3791@NOG	08W7N|1.22883347762e-38|134.790908813	S	glutathione-dependent formaldehyde-activating Gfa
Scaffold_4	BLJAPNOD_01116	glpE	Thiosulfate sulfurtransferase GlpE		1117943.SFHH103_02947	2.8e-194	639.9	YCEA			bactNOG[38]	01R19@aproNOG,05C72@bactNOG,16SCZ@proNOG,COG1054@NOG	05C72|2.45263610939e-142|478.058105469	J	UPF0176 protein
Scaffold_4	BLJAPNOD_01117		hypothetical protein		394.NGR_c29360	5.6e-138	449.9				bactNOG[38]	0207D@aproNOG,05NSC@bactNOG,11WZ6@NOG,17HUW@proNOG	05NSC|3.75983259224e-92|311.713256836	S	chad domain containing protein
Scaffold_4	BLJAPNOD_01118		Inorganic triphosphatase		266834.SMc03154	2.5e-90	294	CYAA		map00230,map04113	bactNOG[38]	020HX@aproNOG,05P0I@bactNOG,17CBY@proNOG,COG2954@NOG	05P0I|3.29178103498e-57|197.028366089	S	Adenylate cyclase
Scaffold_4	BLJAPNOD_01119	eda	KHG/KDPG aldolase		394.NGR_c29340	2.3e-127	415.6	EDA	GO:0005575,GO:0005622,GO:0005623,GO:0005737,GO:0044424,GO:0044464	map00030,map00040,map00330,map00630,map01100,map01120	bactNOG[38]	01Q9Y@aproNOG,08UHU@bactNOG,179N2@proNOG,COG0800@NOG	01Q9Y|1.68015135317e-96|324.70123291	G	Aldolase
Scaffold_4	BLJAPNOD_01120	yebE	Inner membrane protein YebE		1117943.SFHH103_02943	6.9e-121	395				bactNOG[38]	01U0E@aproNOG,08R1R@bactNOG,177Q8@proNOG,COG2979@NOG	08R1R|9.45798790346e-75|254.354980469	S	Protein of unknown function (DUF533)
Scaffold_4	BLJAPNOD_01121		hypothetical protein		394.NGR_c29320	1.9e-133	438.5	RIML		map00350,map00362,map00627,map00642,map00903,map01120	bactNOG[38]	01V3T@aproNOG,08SGY@bactNOG,1787H@proNOG,COG1670@NOG	08SGY|1.84252168437e-79|271.049133301	J	acetyltransferase
Scaffold_4	BLJAPNOD_01122		hypothetical protein		394.NGR_c29310	6.6e-36	110.7				bactNOG[38]	024FM@aproNOG,06EKU@bactNOG,0XXDV@NOG,17SCM@proNOG	06EKU|1.39734678819e-33|117.554374695	S	NA
Scaffold_4	BLJAPNOD_01123		hypothetical protein		394.NGR_c29300	1.3e-183	603.4	Y1330	GO:0005575,GO:0005623,GO:0005886,GO:0016020,GO:0044464,GO:0071944		bactNOG[38]	01U2U@aproNOG,05D7X@bactNOG,16QRP@proNOG,COG2215@NOG	05D7X|4.7935578491e-95|321.116790771	P	high-affinity nickel-transporter
Scaffold_4	BLJAPNOD_01124		hypothetical protein		366394.Smed_2774	1.5e-129	420.2				bactNOG[38]	01WDM@aproNOG,08UDU@bactNOG,17957@proNOG,COG3683@NOG	08UDU|1.7691208028e-99|334.65737915	S	Protein of unknown function (DUF1007)
Scaffold_4	BLJAPNOD_01125	dmlR_3	HTH-type transcriptional regulator DmlR		1117943.SFHH103_02938	5.7e-185	608.3	GG9_0947			bactNOG[38]	01QY6@aproNOG,05CC0@bactNOG,0XQWS@NOG,16PRC@proNOG	05CC0|2.50765252035e-112|377.494018555	K	LysR family Transcriptional regulator
Scaffold_4	BLJAPNOD_01127	ldc	Lysine/ornithine decarboxylase		1117943.SFHH103_02937	6.5e-248	816.4	SPEC		map00300,map00330,map00480,map01100,map01110,map01120,map01230	bactNOG[38]	01SBZ@aproNOG,07R61@bactNOG,16RBB@proNOG,COG0019@NOG	07R61|9.67304836202e-178|595.402954102	E	decarboxylase
Scaffold_4	BLJAPNOD_01128		hypothetical protein		366394.Smed_2771	3.9e-116	379.3	OCAR_4917		map00350,map00362,map00627,map00642,map00903,map01120	bactNOG[38]	01WXT@aproNOG,090CY@bactNOG,17AAH@proNOG,COG3153@NOG	090CY|5.14814147217e-67|228.076263428	S	gCN5-related N-acetyltransferase
Scaffold_4	BLJAPNOD_01129		hypothetical protein		399739.Pmen_2594	6e-51	164.7				bactNOG[38]	090MG@bactNOG,0QW41@gproNOG,11K7U@NOG,17D1F@proNOG	090MG|8.34676454746e-44|151.747955322	S	Glyoxalase Bleomycin resistance protein (Dioxygenase
Scaffold_4	BLJAPNOD_01130		hypothetical protein		469383.Cwoe_3783	4.8e-53	170				bactNOG[38]	00NSG@actNOG,05M5Z@bactNOG,11U9F@NOG	05M5Z|1.32054164115e-61|210.774124146	S	NA
[truncated: 5,772 more rows]

## Sheet: Unique To M14
Prokka assembly annotation data					eggNOG-mapper annotation data
[truncated: 661 more rows]

## Sheet: Unique to M14 and A49
Prokka assembly annotation data					eggNOG-mapper annotation data
[truncated: 528 more rows]
