# Supplementary material for: Genomic and Biotechnological Characterization of the Heavy-Metal Resistant, Arsenic-Oxidizing Bacterium Ensifer sp. M14
Source: Genes (Basel). 2018 Jul 27;9(8):379. doi: 10.3390/genes9080379 (PMC6115938; doi:10.3390/genes9080379)
Supplement: Supplementary file 1 [file genes-09-00379-s001.zip › genes-323031-supplementary_GD/Table_S1.xlsx]

## Sheet: Sheet1
Strain	Accession	Present in phylogeny?
Ensifer adhaerens Casida A	GCA_000697965.2_ASM69796v2	Yes
Ensifer adhaerens OV14	GCA_000583045.1_ASM58304v1	Yes
Ensifer adhaerens SD006	GCA_001270265.1_SD006_V1	Yes
Ensifer sojae CCBAU 05684	GCA_002288525.1_ASM228852v1	Yes
Ensifer sp 1H6	GCA_001976035.1_ASM197603v1	Yes
Ensifer sp LC163	GCA_001695855.1_LC163_v1	Yes
Ensifer sp LC384	GCA_001695865.1_LC384_v1	Yes
Ensifer sp LC54	GCA_001695905.1_LC54_v1	Yes
Ensifer sp Root1252	GCA_001425885.1_Root1252	Yes
Ensifer sp Root127	GCA_001425225.1_Root127	Yes
Ensifer sp Root142	GCA_001426785.1_Root142	Yes
Ensifer sp Root231	GCA_001428785.1_Root231	Yes
Ensifer sp Root258	GCA_001429745.1_Root258	Yes
Ensifer sp Root31	GCA_001424825.1_Root31	Yes
Sinorhizobium americanum CCGM7	GCA_000705595.2_ASM70559v2	Yes
Sinorhizobium americanum CFNEI 73	GCA_001889105.1_ASM188910v1	Yes
Sinorhizobium fredii CCBAU 83666	GCA_002288485.1_ASM228848v1	Yes
Sinorhizobium fredii HH103	GCA_000283895.1_ASM28389v1	Yes
Sinorhizobium fredii NGR234	GCA_000018545.1_ASM1854v1	Yes
Sinorhizobium fredii NXT3	GCA_002944405.1_ASM294440v1	Yes
Sinorhizobium fredii USDA 257	GCA_000265205.2_ASM26520v2	Yes
Sinorhizobium medicae WSM419	GCA_000017145.1_ASM1714v1	Yes
Sinorhizobium meliloti 1021	GCA_000006965.1_ASM696v1	Yes
Sinorhizobium meliloti 2011	GCA_000346065.1_ASM34606v1	Yes
Sinorhizobium meliloti AK83	GCA_000147795.3_ASM14779v3	Yes
Sinorhizobium meliloti B399	GCA_002302375.1_ASM230237v1	Yes
Sinorhizobium meliloti B401	GCA_002302355.1_ASM230235v1	Yes
Sinorhizobium meliloti BL225C	GCA_000147775.3_ASM14777v3	Yes
Sinorhizobium meliloti CCMM B554 FSM MA	GCA_002215195.1_ASM221519v1	Yes
Sinorhizobium meliloti GR4	GCA_000320385.2_ASM32038v2	Yes
Sinorhizobium meliloti HM006	GCA_002197165.1_ASM219716v1	Yes
Sinorhizobium meliloti KH35c	GCA_002197105.1_ASM219710v1	Yes
Sinorhizobium meliloti KH46	GCA_002197465.1_ASM219746v1	Yes
Sinorhizobium meliloti M162	GCA_002197125.1_ASM219712v1	Yes
Sinorhizobium meliloti M270	GCA_002197085.1_ASM219708v1	Yes
Sinorhizobium meliloti Rm41	GCA_002197045.1_ASM219704v1	Yes
Sinorhizobium meliloti RMO17	GCA_000747295.1_ASM74729v1	Yes
Sinorhizobium meliloti RU11 001	GCA_001050915.2_ASM105091v2	Yes
Sinorhizobium meliloti SM11	GCA_000218265.1_ASM21826v1	Yes
Sinorhizobium meliloti T073	GCA_002197145.1_ASM219714v1	Yes
Sinorhizobium meliloti USDA1021	GCA_002197445.1_ASM219744v1	Yes
Sinorhizobium meliloti USDA1106	GCA_002197065.1_ASM219706v1	Yes
Sinorhizobium meliloti USDA1157	GCA_002197025.1_ASM219702v1	Yes
Sinorhizobium sp A49	GCA_002002725.1_ASM200272v1	Yes
Sinorhizobium sp CCBAU 05631	GCA_002288505.1_ASM228850v1	Yes
Ensifer adhaerens L18	GCA_002007205.1_ASM200720v1	No
Ensifer adhaerens M78	GCA_001683495.1_ASM168349v1	No
Ensifer adhaerens X097	GCA_001938465.1_ASM193846v1	No
Ensifer alkalisoli YIC4027	GCA_001723275.1_ASM172327v1	No
Ensifer aridi JNVU TP6	GCA_002093525.1_ASM209352v1	No
Ensifer aridi LEM451	GCA_002093415.1_ASM209341v1	No
Ensifer aridi LEM457	GCA_002093495.1_ASM209349v1	No
Ensifer aridi LMR001	GCA_002078505.1_ASM207850v1	No
Ensifer aridi LMR013	GCA_002093435.1_ASM209343v1	No
Ensifer aridi TW10	GCA_000510685.1_ASM51068v1	No
Ensifer glycinis CCBAU 23380	GCA_001651865.1_ASM165186v1	No
Ensifer shofinae CCBAU 251167	GCA_001704765.1_ASM170476v1	No
Ensifer sp BR816	GCA_000378985.1_ASM37898v1	No
Ensifer sp JGI 0001011 A08	GCA_000485015.1_ASM48501v1	No
Ensifer sp LC11	GCA_001695835.1_LC11_v1	No
Ensifer sp LC13	GCA_001695795.1_LC13_v1	No
Ensifer sp LC14	GCA_001695785.1_ASM169578v1	No
Ensifer sp LC499	GCA_001695895.1_LC499_v1	No
Ensifer sp LCM 4579	GCA_001854885.1_ASM185488v1	No
Ensifer sp M14 *	QJNR01000000	No
Ensifer sp MMN 5	GCA_002885935.1_ASM288593v1	No
Ensifer sp OV372	GCA_900113205.1_IMG-taxon_2609459711_annotated_assembly	No
Ensifer sp Root1298	GCA_001426365.1_Root1298	No
Ensifer sp Root1312	GCA_001426465.1_Root1312	No
Ensifer sp Root278	GCA_001429285.1_Root278	No
Ensifer sp Root423	GCA_001426275.1_Root423	No
Ensifer sp Root558	GCA_001427045.1_Root558	No
Ensifer sp Root74	GCA_001429125.1_Root74	No
Ensifer sp Root954	GCA_001429005.1_Root954	No
Ensifer sp T2 8	GCA_002892495.1_ASM289249v1	No
Ensifer sp USDA 6670	GCA_000421085.1_ASM42108v1	No
Ensifer sp WSM1721	GCA_000513895.1_ASM51389v1	No
Ensifer sp YR511	GCA_900103045.1_IMG-taxon_2615840643_annotated_assembly	No
Ensifer sp ZNC0028	GCA_000799055.1_ZNC0028.1	No
Sinorhizobium americanum CFNEI 156	GCA_001651855.1_ASM165185v1	No
Sinorhizobium americanum FG01	GCA_002909075.1_ASM290907v1	No
Sinorhizobium americanum NG07B	GCA_002909045.1_ASM290904v1	No
Sinorhizobium arboris LMG 14919	GCA_000427465.1_ASM42746v1	No
Sinorhizobium fredii CCBAU 05557	GCA_000261845.1_05557	No
Sinorhizobium fredii CCBAU 25509	GCA_000261865.1_25509	No
Sinorhizobium fredii CCBAU 45436	GCA_000261885.1_45436	No
Sinorhizobium fredii CCBAU 83622	GCA_000261905.1_83622	No
Sinorhizobium fredii CCBAU 83643	GCA_000261925.1_83643	No
Sinorhizobium fredii CCBAU 83753	GCA_000261965.1_83753	No
Sinorhizobium fredii GR64	GCA_000219415.2_SfreGR64-1.0	No
Sinorhizobium fredii PCH1	GCA_002531965.1_ASM253196v1	No
Sinorhizobium fredii USDA 205	GCA_001461695.1_ASM146169v1	No
Sinorhizobium medicae DI28	GCA_000419665.1_ASM41966v1	No
Sinorhizobium medicae WSM1115	GCA_000378785.1_ASM37878v1	No
Sinorhizobium medicae WSM1369	GCA_000372345.1_ASM37234v1	No
Sinorhizobium medicae WSM244	GCA_000419785.1_ASM41978v1	No
Sinorhizobium meliloti 1A42	GCA_000287435.1_SM1A42_v1	No
Sinorhizobium meliloti 4H41	GCA_000375585.1_ASM37558v1	No
Sinorhizobium meliloti 5A14	GCA_000287415.1_SM5A14_v1	No
Sinorhizobium meliloti A0641M	GCA_000287455.1_SMA0641M_v1	No
Sinorhizobium meliloti A0643DD	GCA_000287575.1_SMA0643DD_v1	No
Sinorhizobium meliloti AC50a	GCA_002807095.1_ASM280709v1	No
Sinorhizobium meliloti AE608H	GCA_000287555.1_SMAE608H_v1	No
Sinorhizobium meliloti AK11	GCA_000287535.1_SMAK11_v1	No
Sinorhizobium meliloti AK58	GCA_000473425.1_ASM47342v1	No
Sinorhizobium meliloti AK75	GCA_000287515.2_SMAK75_v1	No
Sinorhizobium meliloti BO21CC	GCA_000473405.1_ASM47340v1	No
Sinorhizobium meliloti C0431A	GCA_000287375.1_SMC0431A_v1	No
Sinorhizobium meliloti C0438LL	GCA_000287495.1_SMC0438LL_v1	No
Sinorhizobium meliloti CCBAU 01290	GCA_002751265.1_ASM275126v1	No
Sinorhizobium meliloti CCNWSX0020	GCA_000236945.2_ASM23694v2	No
Sinorhizobium meliloti CIAM1775	GCA_000427585.1_ASM42758v1	No
Sinorhizobium meliloti DSM 23914	GCA_900107055.1_IMG-taxon_2597490346_annotated_assembly	No
Sinorhizobium meliloti GVPV12	GCA_000428005.1_ASM42800v1	No
Sinorhizobium meliloti H1	GCA_000287475.1_SMH1_v1	No
Sinorhizobium meliloti L5 30	GCA_000968555.1_Rmel_L5_30_v1	No
Sinorhizobium meliloti Mlalz 1	GCA_000428025.1_ASM42802v1	No
Sinorhizobium meliloti MVII I	GCA_000419645.1_ASM41964v1	No
Sinorhizobium meliloti RRl128	GCA_000427745.1_ASM42774v1	No
Sinorhizobium meliloti WSM1022	GCA_000510665.1_ASM51066v1	No
Sinorhizobium meliloti WSM4191	GCA_000427485.1_ASM42748v1	No
Sinorhizobium saheli LMG 7837	GCA_001651875.1_ASM165187v1	No
Sinorhizobium sp BJ1	GCA_002531555.1_ASM253155v1	No
Sinorhizobium sp FG01	GCA_002531875.1_ASM253187v1	No
Sinorhizobium sp GL2	GCA_001461715.1_ASM146171v1	No
Sinorhizobium sp GL28	GCA_001461685.1_ASM146168v1	No
Sinorhizobium sp GW3	GCA_001461765.1_ASM146176v1	No
Sinorhizobium sp LM21	GCA_002216665.1_SLM21	No
Sinorhizobium sp M4 45	GCA_002885915.1_ASM288591v1	No
Sinorhizobium sp NFACC03	GCA_900103435.1_IMG-taxon_2599185352_annotated_assembly	No
Sinorhizobium sp NG07B	GCA_002532005.1_ASM253200v1	No
Sinorhizobium sp PC2	GCA_000969585.1_ASM96958v1	No
Sinorhizobium sp RAC02	GCA_001713395.1_ASM171339v1	No
Sinorhizobium sp Sb3	GCA_001461705.1_ASM146170v1	No
* The GenBank accession is given instead of the assembly accession as the assembly accession was not available when the table was prepared.
