# Supplementary material for: Genomic and Biotechnological Characterization of the Heavy-Metal Resistant, Arsenic-Oxidizing Bacterium Ensifer sp. M14
Source: Genes (Basel). 2018 Jul 27;9(8):379. doi: 10.3390/genes9080379 (PMC6115938; doi:10.3390/genes9080379)
Supplement: Supplementary file 1 [file genes-09-00379-s001.zip › genes-323031-supplementary_GD/Table_S2.xlsx]

## Sheet: Sheet1
MetID	Metabolite Name	Predicted Growth?
cpd00020	Pyruvic Acid	YES
cpd00023	L-Glutamic Acid	YES
cpd00024	alpha-Ketoglutaric acid	NO
cpd00027	alpha-D-Glucose	YES
cpd00029	Acetic Acid	YES
cpd00033	Glycine	YES
cpd00035	L-Alanine	YES
cpd00036	Succinic Acid	YES
cpd00039	L-Lysine	NO
cpd00040	Glyoxylic Acid	NO
cpd00041	L-Aspartic Acid	YES
cpd00047	Formic Acid	YES
cpd00051	L-Arginine	YES
cpd00053	L-Glutamine	YES
cpd00054	L-Serine	YES
cpd00060	L-Methionine	NO
cpd00064	L-Ornithine	YES
cpd00066	L-Phenylalanine	NO
cpd00069	L-tyrosine	YES
cpd00072	D-Fructose-6-Phosphate	NO
cpd00076	Sucrose	YES
cpd00079	D-Glucose-6-Phosphate	NO
cpd00080	L-Glycerol 1-phosphate	YES
cpd00082	D-Fructose	YES
cpd00089	D-Glucose-1-Phosphate	NO
cpd00094	alpha-Ketobutyrate	NO
cpd00100	Glycerol	NO
cpd00105	D-Ribose	YES
cpd00106	Fumaric Acid	YES
cpd00107	L-Leucine	NO
cpd00108	D-Galactose	YES
cpd00117	D-Alanine	YES
cpd00118	Putrescine	NO
cpd00119	L-Histidine	YES
cpd00121	M-Inositol	YES
cpd00122	N-Acetyl-D-Glucosamine	YES
cpd00129	L-Proline	YES
cpd00130	L-Malic Acid	YES
cpd00132	L-Asparagine	NO
cpd00136	4-Hydroxy Benzoic Acid	NO
cpd00137	Citric Acid	NO
cpd00138	D-Mannose	YES
cpd00139	Glycolic Acid	NO
cpd00141	Propionic Acid	NO
cpd00142	Acetoacetic Acid	YES
cpd00154	D-Xylose	YES
cpd00155	Glycogen	YES
cpd00156	L-Valine	YES
cpd00157	Dihydroxy Acetone	NO
cpd00158	D-Cellobiose	YES
cpd00159	L-Lactic Acid	YES
cpd00161	L-Threonine	YES
cpd00162	2-Aminoethanol	YES
cpd00164	D-Glucuronic Acid	NO
cpd00179	Maltose	YES
cpd00180	Oxalic Acid	NO
cpd00182	Adenosine	YES
cpd00184	Thymidine	YES
cpd00185	D-Arabinose	NO
cpd00197	Protocatechuate	YES
cpd00208	alpha-D-lactose	NO
cpd00211	Butyric Acid	NO
cpd00212	L-Sorbose	NO
cpd00222	D-Gluconic Acid	NO
cpd00224	L-Arabinose	YES
cpd00227	L-Homoserine	YES
cpd00232	N-Acetyl-Neuraminic Acid	NO
cpd00246	Inosine	YES
cpd00248	Quinic Acid	NO
cpd00249	Uridine	YES
cpd00266	L-Carnitine	NO
cpd00276	D-Glucosamine	YES
cpd00280	D-Galacturonic Acid	NO
cpd00281	Gamma-Aminobutyric acid	YES
cpd00306	Xylitol	NO
cpd00308	Malonic Acid	NO
cpd00314	D-Mannitol	NO
cpd00320	D-Aspartic Acid	YES
cpd00322	L-Isoleucine	YES
cpd00339	5-Aminovaleric acid	NO
cpd00361	3-Hydroxy 2-Butanone	NO
cpd00366	Adonitol	YES
cpd00374	Tyramine	NO
cpd00380	Itaconic Acid	NO
cpd00382	D-Raffinose	YES
cpd00386	D-Malic Acid	NO
cpd00392	I-Erythritol	YES
cpd00396	L-Rhamnose	YES
cpd00417	L-Arabitol	YES
cpd00432	M-Tartaric Acid	NO
cpd00438	2-Deoxy Adenosine	NO
cpd00453	12-Propanediol	NO
cpd00477	N-Acetyl-LGlutamic Acid	NO
cpd00489	p-Hydroxy Phenyl Acetic Acid	NO
cpd00492	N-Acetyl-D-mannosamine	NO
cpd00550	D-Serine	NO
cpd00567	D-Proline	YES
cpd00588	D-Sorbitol	YES
cpd00589	D-Tagatose	YES
cpd00599	2-Hydroxy Benzoic Acid	NO
cpd00607	Citramalic Acid	NO
cpd00609	D-Saccharic Acid	NO
cpd00611	D-Threonine	NO
cpd00666	D-Tartaric Acid	NO
cpd00728	4-Hydroxybutyric acid	NO
cpd00737	Trigonelline	NO
cpd00750	D-Fucose	NO
cpd00751	L-Fucose	NO
cpd00794	D-Trehalose	YES
cpd00797	(R)-3-Hydroxybutyric acid	YES
cpd00832	N-Acetyl-D-Galactosamine	NO
cpd00851	trans-4-hydroxy-L-proline	NO
cpd01030	Salicin	YES
cpd01055	D-Allose	NO
cpd01067	L-Lyxose	NO
cpd01107	Capric Acid	NO
cpd01113	Caproic Acid	NO
cpd01133	Stachyose	YES
cpd01171	Dulcitol	NO
cpd01200	Palatinose	NO
cpd01242	2-Deoxy-D-Ribose	YES
cpd01246	Mucic Acid	NO
cpd01262	Maltotriose	YES
cpd01293	L-Pyroglutamic Acid	YES
cpd01307	D-Arabitol	YES
cpd01363	Oxalomalic Acid	NO
cpd01502	Citraconic Acid	NO
cpd01524	D-galactosamine	NO
cpd01799	Sec-Butylamine	NO
cpd02143	gamma-D-Galactonolactone	NO
cpd02175	cis-4-hydroxy-D-proline	NO
cpd02274	Methyl beta-D-galactoside	NO
cpd02351	D-Glucosaminic Acid	NO
cpd02599	D,L-Octopamine	NO
cpd03161	Phenylethylamine	NO
cpd03198	D-Melibiose	YES
cpd03561	2-Hydroxybutyric acid	NO
cpd03696	Arbutin	NO
cpd03734	Acetamide	YES
cpd03737	a-Keto-Valeric Acid	NO
cpd03884	D-Psicose	YES
cpd04349	Lactulose	NO
cpd05158	Gentiobiose	YES
cpd05161	D-Melezitose	NO
cpd05192	Sebacic Acid	NO
cpd05240	Amygdalin	NO
cpd09457	Lactitol	NO
cpd10719	D-Carnitine	NO
cpd11585	L-Alanyl-Glycine	YES
cpd11588	Glycyl-L-Proline	YES
cpd11589	Glycyl-L-Aspartic Acid	YES
cpd11592	Glycyl-LGlutamic Acid	YES
cpd11594	Dextrin	YES
cpd11601	Pectin	NO
cpd11602	Inulin	NO
cpd11603	b-Methyl-D-Glucoside	NO
cpd11685	Mannan	NO
cpd11717	Chondroitin Sulfate C	NO
cpd11748	Laminarin	NO
cpd11879	Gelatin	NO
cpd13391	Tween 20	NO
cpd13392	Tween 80	NO
cpd16821	a-Methyl-D-Glucoside	NO
