# Supplementary material for: Genomic and Biotechnological Characterization of the Heavy-Metal Resistant, Arsenic-Oxidizing Bacterium Ensifer sp. M14
Source: Genes (Basel). 2018 Jul 27;9(8):379. doi: 10.3390/genes9080379 (PMC6115938; doi:10.3390/genes9080379)
Supplement: Supplementary file 1 [file genes-09-00379-s001.zip › genes-323031-supplementary_GD/Table_S3.xlsx]

## Sheet: Sheet1
		Blank	Protein Name						Blank	Binary Presence Absence						Blank	Summary
Cluster	Representative Function	Blank	Ensifer sp. M14	Agrobacterium tumefaciens 5A	Rhizobium sp. NT-26	Agrobacterium tumefaciens Ach5	Ensifer adhaerens OV14	Neorhizobium galegae HAMBI 540	Blank	Ensifer sp. M14	Agrobacterium tumefaciens 5A	Rhizobium sp. NT-26	Agrobacterium tumefaciens Ach5	Ensifer adhaerens OV14	Neorhizobium galegae HAMBI 540	Blank	Total	AOB
cluster4464	2,3-diketo-L-gulonate-binding periplasmic protein YiaO		BLJAPNOD_06106	JFJIGPJD_00486	HPNEADPE_02926					1	1	1	0	0	0		3	3
cluster4517	Phosphate-import protein PhnD		BLJAPNOD_05459	JFJIGPJD_00453	HPNEADPE_04196					1	1	1	0	0	0		3	3
cluster4518	Sporulation kinase E		BLJAPNOD_05460	JFJIGPJD_00452	HPNEADPE_04197					1	1	1	0	0	0		3	3
cluster4519	Transcriptional regulatory protein ZraR		BLJAPNOD_05461	JFJIGPJD_00451	HPNEADPE_04198					1	1	1	0	0	0		3	3
cluster4520	Arsenite oxidase subunit AioB		BLJAPNOD_05462	JFJIGPJD_00450	HPNEADPE_04199					1	1	1	0	0	0		3	3
cluster4521	Arsenite oxidase subunit AioA		BLJAPNOD_05463	JFJIGPJD_00449	HPNEADPE_04200					1	1	1	0	0	0		3	3
cluster4522	Molybdopterin molybdenumtransferase		BLJAPNOD_05465	JFJIGPJD_00447	HPNEADPE_04202					1	1	1	0	0	0		3	3
cluster4523	Phosphate-import permease protein PhnE		BLJAPNOD_05447	JFJIGPJD_00465	HPNEADPE_04203					1	1	1	0	0	0		3	3
cluster4524	Phosphate-import permease protein PhnE		BLJAPNOD_05448	JFJIGPJD_00464	HPNEADPE_04204					1	1	1	0	0	0		3	3
cluster4525	Phosphate-import ATP-binding protein PhnC		BLJAPNOD_05449	JFJIGPJD_00463	HPNEADPE_04205					1	1	1	0	0	0		3	3
cluster4526	Phosphate-import protein PhnD		BLJAPNOD_05450	JFJIGPJD_00462	HPNEADPE_04206					1	1	1	0	0	0		3	3
cluster4528	Phosphate regulon transcriptional regulatory protein PhoB		BLJAPNOD_05458	JFJIGPJD_00454	HPNEADPE_04280					1	1	1	0	0	0		3	3
cluster4529	Phosphate-binding protein PstS		BLJAPNOD_05457	JFJIGPJD_00455	HPNEADPE_04281					1	1	1	0	0	0		3	3
cluster159	Catalase C		BLJAPNOD_02780;BLJAPNOD_05127	JFJIGPJD_02279;JFJIGPJD_00357	HPNEADPE_03860;HPNEADPE_00381	CCDLEABL_04533				1	1	1	1	0	0		4	3
cluster2423	Arsenate-mycothiol transferase ArsC1		BLJAPNOD_05445;BLJAPNOD_05608	JFJIGPJD_00468	HPNEADPE_02572;HPNEADPE_04283		DAEKGALC_02522			1	1	1	0	1	0		4	3
cluster2467	hypothetical protein		BLJAPNOD_06286	JFJIGPJD_02310	HPNEADPE_00796			CMFAKHNC_05544;CMFAKHNC_00782		1	1	1	0	0	1		4	3
cluster2480	18 kDa heat shock protein		BLJAPNOD_05625;BLJAPNOD_06257	JFJIGPJD_01362	HPNEADPE_03578		DAEKGALC_06495			1	1	1	0	1	0		4	3
cluster2511	Cytochrome c2		BLJAPNOD_05464	JFJIGPJD_02369;JFJIGPJD_00448	HPNEADPE_04201	CCDLEABL_01391				1	1	1	1	0	0		4	3
cluster3134	hypothetical protein		BLJAPNOD_04192	JFJIGPJD_03635	HPNEADPE_02234	CCDLEABL_02106				1	1	1	1	0	0		4	3
cluster3459	dTDP-4-amino-4,6-dideoxy-D-glucose transaminase		BLJAPNOD_06219	JFJIGPJD_02136	HPNEADPE_03056		DAEKGALC_04796			1	1	1	0	1	0		4	3
cluster3485	hypothetical protein		BLJAPNOD_04437	JFJIGPJD_02286	HPNEADPE_03626	CCDLEABL_04540				1	1	1	1	0	0		4	3
cluster3486	hypothetical protein		BLJAPNOD_04433	JFJIGPJD_02289	HPNEADPE_03622	CCDLEABL_04543				1	1	1	1	0	0		4	3
cluster3487	hypothetical protein		BLJAPNOD_04434	JFJIGPJD_02290	HPNEADPE_03623	CCDLEABL_04544				1	1	1	1	0	0		4	3
cluster3491	hypothetical protein		BLJAPNOD_06743	JFJIGPJD_01566	HPNEADPE_00579	CCDLEABL_04614				1	1	1	1	0	0		4	3
cluster3543	Aliphatic amidase expression-regulating protein		BLJAPNOD_04968	JFJIGPJD_01405	HPNEADPE_00320	CCDLEABL_05152				1	1	1	1	0	0		4	3
cluster3553	hypothetical protein		BLJAPNOD_05120	JFJIGPJD_01422	HPNEADPE_01628	CCDLEABL_05170				1	1	1	1	0	0		4	3
cluster3573	Type IV secretion system protein virB4		BLJAPNOD_06890	JFJIGPJD_01548	HPNEADPE_04262	CCDLEABL_05343				1	1	1	1	0	0		4	3
cluster3574	Type IV secretion system protein virB8		BLJAPNOD_06886	JFJIGPJD_01543	HPNEADPE_04258	CCDLEABL_05347				1	1	1	1	0	0		4	3
cluster3575	Type IV secretion system protein virB9		BLJAPNOD_06885	JFJIGPJD_01542	HPNEADPE_04257	CCDLEABL_05348				1	1	1	1	0	0		4	3
cluster3576	Type IV secretion system protein virB10		BLJAPNOD_06884	JFJIGPJD_01541	HPNEADPE_04256	CCDLEABL_05349				1	1	1	1	0	0		4	3
cluster3577	Type IV secretion system protein VirB11		BLJAPNOD_06883	JFJIGPJD_01540	HPNEADPE_04255	CCDLEABL_05350				1	1	1	1	0	0		4	3
cluster3646	Regulator of nucleoside diphosphate kinase		BLJAPNOD_00398	JFJIGPJD_01538	HPNEADPE_01165		DAEKGALC_01070			1	1	1	0	1	0		4	3
cluster3689	Multidrug resistance protein Stp		BLJAPNOD_01988	JFJIGPJD_00031	HPNEADPE_02232		DAEKGALC_03510			1	1	1	0	1	0		4	3
cluster3698	hypothetical protein		BLJAPNOD_05613	JFJIGPJD_01441	HPNEADPE_02442		DAEKGALC_06491			1	1	1	0	1	0		4	3
cluster3738	Cadmium, zinc and cobalt-transporting ATPase		BLJAPNOD_05611	JFJIGPJD_01360	HPNEADPE_00311		DAEKGALC_06493			1	1	1	0	1	0		4	3
cluster3801	hypothetical protein		BLJAPNOD_06423	JFJIGPJD_02728	HPNEADPE_04017		DAEKGALC_05516			1	1	1	0	1	0		4	3
cluster3813	Fluoroacetate dehalogenase		BLJAPNOD_04259	JFJIGPJD_01488	HPNEADPE_00690			CMFAKHNC_05258		1	1	1	0	0	1		4	3
cluster64	hypothetical protein		BLJAPNOD_04713;BLJAPNOD_06308	JFJIGPJD_01630;JFJIGPJD_00169	HPNEADPE_03984	CCDLEABL_02806;CCDLEABL_04922;CCDLEABL_05355				1	1	1	1	0	0		4	3
cluster1037	hypothetical protein		BLJAPNOD_04191	JFJIGPJD_03634	HPNEADPE_02233;HPNEADPE_02824	CCDLEABL_02105		CMFAKHNC_03318		1	1	1	1	0	1		5	3
cluster110	Transcriptional repressor SdpR		BLJAPNOD_05439	JFJIGPJD_00875;JFJIGPJD_00388;JFJIGPJD_00474	HPNEADPE_02573;HPNEADPE_04289	CCDLEABL_03812		CMFAKHNC_04339		1	1	1	1	0	1		5	3
cluster116	putative D-xylose utilization operon transcriptional repressor		BLJAPNOD_05058	JFJIGPJD_00505	HPNEADPE_03680;HPNEADPE_00364		DAEKGALC_05616	CMFAKHNC_02258;CMFAKHNC_04579;CMFAKHNC_04905		1	1	1	0	1	1		5	3
cluster1218	putative ABC transporter solute-binding protein YclQ		BLJAPNOD_01041	JFJIGPJD_03968	HPNEADPE_04306	CCDLEABL_02386;CCDLEABL_04960	DAEKGALC_00465			1	1	1	1	1	0		5	3
cluster1220	Ferric enterobactin transport system permease protein FepD		BLJAPNOD_01039	JFJIGPJD_03970	HPNEADPE_04308	CCDLEABL_02388;CCDLEABL_04962	DAEKGALC_00467			1	1	1	1	1	0		5	3
cluster142	Tyrosine recombinase XerC		BLJAPNOD_05485	JFJIGPJD_00433;JFJIGPJD_00623	HPNEADPE_04291;HPNEADPE_04498	CCDLEABL_04695	DAEKGALC_07368			1	1	1	1	1	0		5	3
cluster143	hypothetical protein		BLJAPNOD_05482	JFJIGPJD_00434;JFJIGPJD_00624	HPNEADPE_04294;HPNEADPE_04501	CCDLEABL_04696	DAEKGALC_07261			1	1	1	1	1	0		5	3
cluster1553	hypothetical protein		BLJAPNOD_05239;BLJAPNOD_05873	JFJIGPJD_04949	HPNEADPE_04337	CCDLEABL_03242	DAEKGALC_05122			1	1	1	1	1	0		5	3
cluster1574	ECF RNA polymerase sigma factor SigL		BLJAPNOD_00797;BLJAPNOD_05832	JFJIGPJD_05017	HPNEADPE_04302	CCDLEABL_03309	DAEKGALC_05166			1	1	1	1	1	0		5	3
cluster162	NAD(P)H-dependent FMN reductase		BLJAPNOD_02678	JFJIGPJD_03858	HPNEADPE_02288		DAEKGALC_02858;DAEKGALC_06018	CMFAKHNC_01782;CMFAKHNC_00828		1	1	1	0	1	1		5	3
cluster1805	NADPH-dependent FMN reductase ArsH		BLJAPNOD_05605	JFJIGPJD_00877;JFJIGPJD_00471	HPNEADPE_02569	CCDLEABL_03814	DAEKGALC_02525			1	1	1	1	1	0		5	3
cluster1806	hypothetical protein		BLJAPNOD_05609	JFJIGPJD_00880;JFJIGPJD_00466	HPNEADPE_04282	CCDLEABL_03817	DAEKGALC_02521			1	1	1	1	1	0		5	3
cluster1899	D-xylulose reductase		BLJAPNOD_04223	JFJIGPJD_00769;JFJIGPJD_01380	HPNEADPE_03829	CCDLEABL_04140		CMFAKHNC_04201		1	1	1	1	0	1		5	3
cluster1990	putative siderophore transport system permease protein YfiZ		BLJAPNOD_04147	JFJIGPJD_02192	HPNEADPE_04067	CCDLEABL_04446;CCDLEABL_05173		CMFAKHNC_06196		1	1	1	1	0	1		5	3
cluster1991	putative siderophore transport system permease protein YfhA		BLJAPNOD_04148	JFJIGPJD_02193	HPNEADPE_04066	CCDLEABL_04447;CCDLEABL_05172		CMFAKHNC_06195		1	1	1	1	0	1		5	3
cluster2039	putative oxidoreductase CzcO		BLJAPNOD_05442;BLJAPNOD_06032	JFJIGPJD_00476	HPNEADPE_04286		DAEKGALC_04974	CMFAKHNC_01454		1	1	1	0	1	1		5	3
cluster2045	hypothetical protein		BLJAPNOD_06917	JFJIGPJD_00209	HPNEADPE_04377	CCDLEABL_04796	DAEKGALC_04643;DAEKGALC_04644			1	1	1	1	1	0		5	3
cluster2067	DNA primase TraC		BLJAPNOD_05522;BLJAPNOD_05189	JFJIGPJD_01615	HPNEADPE_04242	CCDLEABL_04980	DAEKGALC_06933			1	1	1	1	1	0		5	3
cluster2486	Inner membrane protein YbhN		BLJAPNOD_00493	JFJIGPJD_04472	HPNEADPE_01129	CCDLEABL_01067	DAEKGALC_00973			1	1	1	1	1	0		5	3
cluster2490	Peptide methionine sulfoxide reductase MsrA		BLJAPNOD_00467	JFJIGPJD_02964	HPNEADPE_04034	CCDLEABL_00120	DAEKGALC_00999			1	1	1	1	1	0		5	3
cluster2492	hypothetical protein		BLJAPNOD_03338	JFJIGPJD_04598	HPNEADPE_01226	CCDLEABL_01189	DAEKGALC_02178			1	1	1	1	1	0		5	3
cluster2514	hypothetical protein		BLJAPNOD_02525	JFJIGPJD_02421	HPNEADPE_01920	CCDLEABL_01503	DAEKGALC_02999			1	1	1	1	1	0		5	3
cluster2516	Glutathione-independent formaldehyde dehydrogenase		BLJAPNOD_04264	JFJIGPJD_02453	HPNEADPE_02724	CCDLEABL_01535	DAEKGALC_06762			1	1	1	1	1	0		5	3
cluster2518	Nitrogen fixation regulation protein FixK		BLJAPNOD_02502	JFJIGPJD_02482	HPNEADPE_01939	CCDLEABL_01564	DAEKGALC_03021			1	1	1	1	1	0		5	3
cluster2519	Nitrogen fixation regulation protein FixK		BLJAPNOD_05618	JFJIGPJD_01355	HPNEADPE_00149		DAEKGALC_06485	CMFAKHNC_04164		1	1	1	0	1	1		5	3
cluster2522	Lipoteichoic acid synthase 1		BLJAPNOD_02648	JFJIGPJD_02536	HPNEADPE_01665	CCDLEABL_01618	DAEKGALC_02888			1	1	1	1	1	0		5	3
cluster2525	Putative membrane protein insertion efficiency factor		BLJAPNOD_03154	JFJIGPJD_02624	HPNEADPE_01711	CCDLEABL_01708	DAEKGALC_02350			1	1	1	1	1	0		5	3
cluster2528	hypothetical protein		BLJAPNOD_02893	JFJIGPJD_02662	HPNEADPE_02397	CCDLEABL_01746	DAEKGALC_02647			1	1	1	1	1	0		5	3
cluster2530	hypothetical protein		BLJAPNOD_05795	JFJIGPJD_02815	HPNEADPE_01847	CCDLEABL_01808	DAEKGALC_05203			1	1	1	1	1	0		5	3
cluster2531	Inner membrane protein alx		BLJAPNOD_06634	JFJIGPJD_02825	HPNEADPE_01982	CCDLEABL_01818	DAEKGALC_04479			1	1	1	1	1	0		5	3
cluster2535	Protein translocase subunit SecE		BLJAPNOD_03234	JFJIGPJD_00058	HPNEADPE_01437	CCDLEABL_01907	DAEKGALC_02267			1	1	1	1	1	0		5	3
cluster2543	hypothetical protein		BLJAPNOD_06230	JFJIGPJD_03045	HPNEADPE_03842	CCDLEABL_00200	DAEKGALC_04788			1	1	1	1	1	0		5	3
cluster2551	Alkyl hydroperoxide reductase AhpD		BLJAPNOD_02131	JFJIGPJD_03516	HPNEADPE_02337	CCDLEABL_01987	DAEKGALC_03362			1	1	1	1	1	0		5	3
cluster2560	hypothetical protein		BLJAPNOD_01902	JFJIGPJD_03651	HPNEADPE_02249	CCDLEABL_02122	DAEKGALC_03596			1	1	1	1	1	0		5	3
cluster2570	Heme/hemopexin utilization protein C		BLJAPNOD_01827	JFJIGPJD_03737	HPNEADPE_02324	CCDLEABL_02208		CMFAKHNC_02586		1	1	1	1	0	1		5	3
cluster2571	Aminoglycoside N(6')-acetyltransferase type 1		BLJAPNOD_01804	JFJIGPJD_03742	HPNEADPE_02470	CCDLEABL_02214	DAEKGALC_03690			1	1	1	1	1	0		5	3
cluster2572	hypothetical protein		BLJAPNOD_01797	JFJIGPJD_03749	HPNEADPE_02358	CCDLEABL_02221	DAEKGALC_03695			1	1	1	1	1	0		5	3
cluster2584	Glucosyl-3-phosphoglycerate phosphatase		BLJAPNOD_02195	JFJIGPJD_03792	HPNEADPE_00627	CCDLEABL_02264	DAEKGALC_03304			1	1	1	1	1	0		5	3
cluster2586	hypothetical protein		BLJAPNOD_01931	JFJIGPJD_03078	HPNEADPE_04089	CCDLEABL_00233	DAEKGALC_03565			1	1	1	1	1	0		5	3
cluster2594	Lactoylglutathione lyase		BLJAPNOD_06227	JFJIGPJD_03950	HPNEADPE_02506	CCDLEABL_02368	DAEKGALC_04790			1	1	1	1	1	0		5	3
cluster2595	Hemin transport system permease protein HmuU		BLJAPNOD_01040	JFJIGPJD_03969	HPNEADPE_04307	CCDLEABL_02387	DAEKGALC_00466			1	1	1	1	1	0		5	3
cluster2596	putative siderophore transport system ATP-binding protein YusV		BLJAPNOD_01038	JFJIGPJD_03971	HPNEADPE_04309	CCDLEABL_02389	DAEKGALC_00468			1	1	1	1	1	0		5	3
cluster2625	HTH-type transcriptional regulator HexR		BLJAPNOD_04771	JFJIGPJD_01957	HPNEADPE_00547	CCDLEABL_02537	DAEKGALC_04383			1	1	1	1	1	0		5	3
cluster2629	HTH-type transcriptional regulator LutR		BLJAPNOD_05574	JFJIGPJD_03105	HPNEADPE_03603	CCDLEABL_00260	DAEKGALC_06378			1	1	1	1	1	0		5	3
cluster2630	Threonine efflux protein		BLJAPNOD_00898	JFJIGPJD_01924	HPNEADPE_03381	CCDLEABL_02571	DAEKGALC_00589			1	1	1	1	1	0		5	3
cluster2631	Imidazole glycerol phosphate synthase subunit HisH		BLJAPNOD_00873	JFJIGPJD_01900	HPNEADPE_03405	CCDLEABL_02595	DAEKGALC_00615			1	1	1	1	1	0		5	3
cluster2634	Energy-coupling factor transporter ATP-binding protein EcfA2		BLJAPNOD_00735	JFJIGPJD_01886	HPNEADPE_03418	CCDLEABL_02609	DAEKGALC_00725			1	1	1	1	1	0		5	3
cluster2635	hypothetical protein		BLJAPNOD_00736	JFJIGPJD_01885	HPNEADPE_03419	CCDLEABL_02610	DAEKGALC_00724			1	1	1	1	1	0		5	3
cluster2636	hypothetical protein		BLJAPNOD_00737	JFJIGPJD_01884	HPNEADPE_03420	CCDLEABL_02611	DAEKGALC_00723			1	1	1	1	1	0		5	3
cluster2637	2-hydroxy-3-oxopropionate reductase		BLJAPNOD_04654	JFJIGPJD_01816	HPNEADPE_03613	CCDLEABL_02678	DAEKGALC_04326			1	1	1	1	1	0		5	3
cluster2650	hypothetical protein		BLJAPNOD_04110	JFJIGPJD_01135	HPNEADPE_02152	CCDLEABL_02878	DAEKGALC_06733			1	1	1	1	1	0		5	3
cluster2651	Small heat shock protein IbpA		BLJAPNOD_04109	JFJIGPJD_01136	HPNEADPE_00966	CCDLEABL_02879		CMFAKHNC_06183		1	1	1	1	0	1		5	3
cluster2657	Spermidine/putrescine-binding periplasmic protein		BLJAPNOD_01621	JFJIGPJD_00506	HPNEADPE_02948		DAEKGALC_03863	CMFAKHNC_04776		1	1	1	0	1	1		5	3
cluster2658	Oligopeptide transport system permease protein OppC		BLJAPNOD_04970	JFJIGPJD_01193	HPNEADPE_00318	CCDLEABL_02935	DAEKGALC_07249			1	1	1	1	1	0		5	3
cluster2664	Gamma-glutamyltranspeptidase		BLJAPNOD_01551	JFJIGPJD_01481	HPNEADPE_01218		DAEKGALC_04000	CMFAKHNC_01179		1	1	1	0	1	1		5	3
cluster2670	HTH-type transcriptional regulator LutR		BLJAPNOD_06703	JFJIGPJD_01317	HPNEADPE_02905	CCDLEABL_03058	DAEKGALC_06116			1	1	1	1	1	0		5	3
cluster2671	hypothetical protein		BLJAPNOD_06701	JFJIGPJD_01318	HPNEADPE_02907	CCDLEABL_03059	DAEKGALC_06118			1	1	1	1	1	0		5	3
cluster2678	sn-glycerol-3-phosphate import ATP-binding protein UgpC		BLJAPNOD_06921	JFJIGPJD_04808	HPNEADPE_01090	CCDLEABL_03101	DAEKGALC_04648			1	1	1	1	1	0		5	3
cluster268	Arsenical-resistance protein Acr3		BLJAPNOD_05607	JFJIGPJD_00469;JFJIGPJD_00879	HPNEADPE_02571	CCDLEABL_03816	DAEKGALC_02523			1	1	1	1	1	0		5	3
cluster2682	hypothetical protein		BLJAPNOD_04301	JFJIGPJD_04822	HPNEADPE_00814	CCDLEABL_03115	DAEKGALC_05741			1	1	1	1	1	0		5	3
cluster2683	putative signaling protein		BLJAPNOD_04302	JFJIGPJD_04823	HPNEADPE_00813	CCDLEABL_03116	DAEKGALC_05740			1	1	1	1	1	0		5	3
cluster2686	L-idonate 5-dehydrogenase (NAD(P)(+))		BLJAPNOD_06111	JFJIGPJD_04868	HPNEADPE_00131	CCDLEABL_03161		CMFAKHNC_04979		1	1	1	1	0	1		5	3
cluster2687	C4-dicarboxylate TRAP transporter large permease protein DctM		BLJAPNOD_06608	JFJIGPJD_04873	HPNEADPE_03818	CCDLEABL_03166		CMFAKHNC_00251		1	1	1	1	0	1		5	3
cluster2705	Cellobiose 2-epimerase		BLJAPNOD_00989	JFJIGPJD_04929	HPNEADPE_02978	CCDLEABL_03222	DAEKGALC_00505			1	1	1	1	1	0		5	3
cluster2706	UDP-N-acetylglucosamine 4-epimerase		BLJAPNOD_01050	JFJIGPJD_04934	HPNEADPE_00714	CCDLEABL_03227	DAEKGALC_00456			1	1	1	1	1	0		5	3
cluster2710	Putative 3-methyladenine DNA glycosylase		BLJAPNOD_05135	JFJIGPJD_04952	HPNEADPE_00191	CCDLEABL_03245		CMFAKHNC_00145		1	1	1	1	0	1		5	3
cluster2713	Arginine transport ATP-binding protein ArtM		BLJAPNOD_06147	JFJIGPJD_04981	HPNEADPE_00152	CCDLEABL_03273	DAEKGALC_05594			1	1	1	1	1	0		5	3
cluster2721	hypothetical protein		BLJAPNOD_05833	JFJIGPJD_05016	HPNEADPE_04303	CCDLEABL_03308	DAEKGALC_05165			1	1	1	1	1	0		5	3
cluster2730	Biofilm growth-associated repressor		BLJAPNOD_02591	JFJIGPJD_05096	HPNEADPE_02562	CCDLEABL_03388	DAEKGALC_02940			1	1	1	1	1	0		5	3
cluster2731	hypothetical protein		BLJAPNOD_02592	JFJIGPJD_05097	HPNEADPE_02563	CCDLEABL_03389	DAEKGALC_02939			1	1	1	1	1	0		5	3
cluster2732	hypothetical protein		BLJAPNOD_02593	JFJIGPJD_05098	HPNEADPE_02564	CCDLEABL_03390	DAEKGALC_02938			1	1	1	1	1	0		5	3
cluster2746	Propionyl-CoA carboxylase regulator		BLJAPNOD_06209	JFJIGPJD_05205	HPNEADPE_03828	CCDLEABL_03497	DAEKGALC_04812			1	1	1	1	1	0		5	3
cluster2749	Oligoendopeptidase F, plasmid		BLJAPNOD_01217	JFJIGPJD_05331	HPNEADPE_02654	CCDLEABL_03624		CMFAKHNC_03075		1	1	1	1	0	1		5	3
cluster2756	hypothetical protein		BLJAPNOD_06535	JFJIGPJD_05377	HPNEADPE_04438	CCDLEABL_03670	DAEKGALC_06208			1	1	1	1	1	0		5	3
cluster277	Solute-binding protein		BLJAPNOD_06607	JFJIGPJD_04872	HPNEADPE_03819	CCDLEABL_03165		CMFAKHNC_00252;CMFAKHNC_05264		1	1	1	1	0	1		5	3
cluster2772	Succinyl-CoA:coenzyme A transferase		BLJAPNOD_03086	JFJIGPJD_03225	HPNEADPE_03668	CCDLEABL_00379	DAEKGALC_02416			1	1	1	1	1	0		5	3
cluster2778	hypothetical protein		BLJAPNOD_04768	JFJIGPJD_05475	HPNEADPE_00545	CCDLEABL_03777	DAEKGALC_04380			1	1	1	1	1	0		5	3
cluster2784	Guanidinopropionase		BLJAPNOD_01617	JFJIGPJD_01352	HPNEADPE_02949		DAEKGALC_03867	CMFAKHNC_04777		1	1	1	0	1	1		5	3
cluster2787	Signal transduction histidine-protein kinase BaeS		BLJAPNOD_04500	JFJIGPJD_00910	HPNEADPE_01621	CCDLEABL_03848	DAEKGALC_04156			1	1	1	1	1	0		5	3
cluster2788	Alkaline phosphatase synthesis transcriptional regulatory protein PhoP		BLJAPNOD_04499	JFJIGPJD_00911	HPNEADPE_01622	CCDLEABL_03849	DAEKGALC_04155			1	1	1	1	1	0		5	3
cluster2789	Spermidine/putrescine import ATP-binding protein PotA		BLJAPNOD_03027	JFJIGPJD_03236	HPNEADPE_01542	CCDLEABL_00390	DAEKGALC_02478			1	1	1	1	1	0		5	3
cluster2790	Sensor protein QseC		BLJAPNOD_06946	JFJIGPJD_00938	HPNEADPE_00641	CCDLEABL_03876	DAEKGALC_05939			1	1	1	1	1	0		5	3
cluster2791	Swarming motility regulation protein RssB		BLJAPNOD_06947	JFJIGPJD_00939	HPNEADPE_00640	CCDLEABL_03877	DAEKGALC_05938			1	1	1	1	1	0		5	3
cluster2792	Phosphoethanolamine transferase EptA		BLJAPNOD_04817	JFJIGPJD_00940	HPNEADPE_00637	CCDLEABL_03878	DAEKGALC_04428			1	1	1	1	1	0		5	3
cluster2809	Leucine-responsive regulatory protein		BLJAPNOD_02204	JFJIGPJD_01001	HPNEADPE_02039	CCDLEABL_03939	DAEKGALC_03297			1	1	1	1	1	0		5	3
cluster2816	Carboxynorspermidine/carboxyspermidine decarboxylase		BLJAPNOD_04895	JFJIGPJD_01083	HPNEADPE_02923	CCDLEABL_04020	DAEKGALC_05464			1	1	1	1	1	0		5	3
cluster2817	Carboxynorspermidine synthase		BLJAPNOD_04896	JFJIGPJD_01084	HPNEADPE_02922	CCDLEABL_04021	DAEKGALC_05463			1	1	1	1	1	0		5	3
cluster2825	putative xanthine dehydrogenase subunit A		BLJAPNOD_02745	JFJIGPJD_00667	HPNEADPE_01825		DAEKGALC_02788	CMFAKHNC_01756		1	1	1	0	1	1		5	3
cluster2836	putative sulfate transporter		BLJAPNOD_01026	JFJIGPJD_00727	HPNEADPE_04401	CCDLEABL_04182	DAEKGALC_06151			1	1	1	1	1	0		5	3
cluster2849	Manganese transport system membrane protein MntB		BLJAPNOD_00926	JFJIGPJD_02021	HPNEADPE_02766	CCDLEABL_04251	DAEKGALC_00564			1	1	1	1	1	0		5	3
cluster2850	Manganese transport system membrane protein MntB		BLJAPNOD_00927	JFJIGPJD_02022	HPNEADPE_02765	CCDLEABL_04252	DAEKGALC_00563			1	1	1	1	1	0		5	3
cluster2851	putative ABC transporter ATP-binding protein		BLJAPNOD_00928	JFJIGPJD_02023	HPNEADPE_02764	CCDLEABL_04253	DAEKGALC_00562			1	1	1	1	1	0		5	3
cluster2852	putative periplasmic iron-binding protein		BLJAPNOD_00929	JFJIGPJD_02024	HPNEADPE_02763	CCDLEABL_04254	DAEKGALC_00561			1	1	1	1	1	0		5	3
cluster2854	2-ketogluconate reductase		BLJAPNOD_01144	JFJIGPJD_02062	HPNEADPE_02711	CCDLEABL_04291	DAEKGALC_00361			1	1	1	1	1	0		5	3
cluster2861	3-dehydroquinate dehydratase		BLJAPNOD_00006	JFJIGPJD_02084	HPNEADPE_00310	CCDLEABL_04313		CMFAKHNC_05775		1	1	1	1	0	1		5	3
cluster2862	Quinate/shikimate dehydrogenase (NAD(+))		BLJAPNOD_05844	JFJIGPJD_02085	HPNEADPE_00305	CCDLEABL_04314	DAEKGALC_05152			1	1	1	1	1	0		5	3
cluster2871	Sulfate/thiosulfate import ATP-binding protein CysA		BLJAPNOD_01622	JFJIGPJD_00507	HPNEADPE_02947		DAEKGALC_03862	CMFAKHNC_04775		1	1	1	0	1	1		5	3
cluster2878	putative oxidoreductase YghA		BLJAPNOD_04261	JFJIGPJD_02173	HPNEADPE_02530	CCDLEABL_04425		CMFAKHNC_02905		1	1	1	1	0	1		5	3
cluster2897	Aerobic respiration control protein ArcA		BLJAPNOD_01601	JFJIGPJD_02226	HPNEADPE_03487	CCDLEABL_04480		CMFAKHNC_03799		1	1	1	1	0	1		5	3
cluster2898	4-hydroxy-tetrahydrodipicolinate synthase		BLJAPNOD_05793	JFJIGPJD_02229	HPNEADPE_00718	CCDLEABL_04483	DAEKGALC_05206			1	1	1	1	1	0		5	3
cluster2899	Delta(1)-pyrroline-2-carboxylate reductase		BLJAPNOD_05792	JFJIGPJD_02230	HPNEADPE_00719	CCDLEABL_04484	DAEKGALC_05209			1	1	1	1	1	0		5	3
cluster2900	hypothetical protein		BLJAPNOD_05784	JFJIGPJD_02236	HPNEADPE_00721	CCDLEABL_04490	DAEKGALC_05217			1	1	1	1	1	0		5	3
cluster2901	Trans-3-hydroxy-L-proline dehydratase		BLJAPNOD_04722	JFJIGPJD_02237	HPNEADPE_03192	CCDLEABL_04491	DAEKGALC_04334			1	1	1	1	1	0		5	3
cluster2904	HTH-type transcriptional regulator		BLJAPNOD_01096	JFJIGPJD_02275	HPNEADPE_02229	CCDLEABL_04529	DAEKGALC_00410			1	1	1	1	1	0		5	3
cluster291	hypothetical protein		BLJAPNOD_05301	JFJIGPJD_00313	HPNEADPE_04019	CCDLEABL_04659		CMFAKHNC_05469;CMFAKHNC_05566		1	1	1	1	0	1		5	3
cluster2910	Tuberculostearic acid methyltransferase UfaA1		BLJAPNOD_02854	JFJIGPJD_02288	HPNEADPE_03621	CCDLEABL_04542	DAEKGALC_02685			1	1	1	1	1	0		5	3
cluster2912	Sporulation initiation inhibitor protein Soj		BLJAPNOD_05489	JFJIGPJD_00374	HPNEADPE_04243	CCDLEABL_04679	DAEKGALC_07055			1	1	1	1	1	0		5	3
cluster2920	hypothetical protein		BLJAPNOD_00033	JFJIGPJD_03327	HPNEADPE_00181	CCDLEABL_00482	DAEKGALC_01433			1	1	1	1	1	0		5	3
cluster2944	Chromosome-partitioning protein ParB		BLJAPNOD_05386	JFJIGPJD_00616	HPNEADPE_04493	CCDLEABL_05305	DAEKGALC_07361			1	1	1	1	1	0		5	3
cluster2946	Putative 2-aminoethylphosphonate transport system permease protein PhnU		BLJAPNOD_03996	JFJIGPJD_03400	HPNEADPE_00275	CCDLEABL_00554	DAEKGALC_01553			1	1	1	1	1	0		5	3
cluster2948	Ribose import permease protein RbsC		BLJAPNOD_00142	JFJIGPJD_02906	HPNEADPE_03786	CCDLEABL_00062	DAEKGALC_01325			1	1	1	1	1	0		5	3
cluster2951	hypothetical protein		BLJAPNOD_03931	JFJIGPJD_00293	HPNEADPE_02541	CCDLEABL_00599	DAEKGALC_01609			1	1	1	1	1	0		5	3
cluster2954	putative 2-dehydro-3-deoxygalactonokinase DgoK1		BLJAPNOD_03880	JFJIGPJD_00250	HPNEADPE_03601	CCDLEABL_00644	DAEKGALC_01661			1	1	1	1	1	0		5	3
cluster2955	HTH-type transcriptional regulator KipR		BLJAPNOD_03878	JFJIGPJD_00248	HPNEADPE_03801	CCDLEABL_00646	DAEKGALC_01663			1	1	1	1	1	0		5	3
cluster2957	Lectin-like protein BA14k		BLJAPNOD_03829	JFJIGPJD_04081	HPNEADPE_00462	CCDLEABL_00667	DAEKGALC_01712			1	1	1	1	1	0		5	3
cluster2964	HTH-type transcriptional regulator BetI		BLJAPNOD_03723	JFJIGPJD_04175	HPNEADPE_00737	CCDLEABL_00764	DAEKGALC_01814			1	1	1	1	1	0		5	3
cluster2972	putative protease YdeA		BLJAPNOD_03670	JFJIGPJD_04232	HPNEADPE_00794	CCDLEABL_00823	DAEKGALC_01868			1	1	1	1	1	0		5	3
cluster2977	hypothetical protein		BLJAPNOD_03622	JFJIGPJD_04269	HPNEADPE_00829	CCDLEABL_00860	DAEKGALC_01912			1	1	1	1	1	0		5	3
cluster2979	Beta-lactamase OXA-18		BLJAPNOD_02256	JFJIGPJD_04282	HPNEADPE_00918	CCDLEABL_00872		CMFAKHNC_00914		1	1	1	1	0	1		5	3
cluster298	Type IV secretion system protein virB4		BLJAPNOD_05392;BLJAPNOD_05493	JFJIGPJD_00610	HPNEADPE_04455	CCDLEABL_05299	DAEKGALC_07355			1	1	1	1	1	0		5	3
cluster2984	Nitrogen fixation regulation protein FixK		BLJAPNOD_01630	JFJIGPJD_04382	HPNEADPE_02793	CCDLEABL_00975	DAEKGALC_03854			1	1	1	1	1	0		5	3
cluster2990	hypothetical protein		BLJAPNOD_01820	JFJIGPJD_04418	HPNEADPE_02458	CCDLEABL_01011		CMFAKHNC_01027		1	1	1	1	0	1		5	3
cluster2991	Blue-light-activated protein		BLJAPNOD_05617	JFJIGPJD_01354	HPNEADPE_00150		DAEKGALC_06486	CMFAKHNC_04163		1	1	1	0	1	1		5	3
cluster2992	hypothetical protein		BLJAPNOD_02730	JFJIGPJD_01365	HPNEADPE_01834		DAEKGALC_02803	CMFAKHNC_01745		1	1	1	0	1	1		5	3
cluster2994	RutC family protein YjgH		BLJAPNOD_05324	JFJIGPJD_04777	HPNEADPE_02392		DAEKGALC_07146	CMFAKHNC_03198		1	1	1	0	1	1		5	3
cluster2995	Polyamine aminopropyltransferase		BLJAPNOD_02191	JFJIGPJD_00147	HPNEADPE_02719		DAEKGALC_03308	CMFAKHNC_04755		1	1	1	0	1	1		5	3
cluster2996	Inner membrane ABC transporter permease protein YdcV		BLJAPNOD_01624	JFJIGPJD_00509	HPNEADPE_02945		DAEKGALC_03860	CMFAKHNC_04773		1	1	1	0	1	1		5	3
cluster2997	Spermidine/putrescine transport system permease protein PotB		BLJAPNOD_01623	JFJIGPJD_00508	HPNEADPE_02946		DAEKGALC_03861	CMFAKHNC_04774		1	1	1	0	1	1		5	3
cluster3	Adenosine monophosphate-protein transferase VbhT		BLJAPNOD_05194;BLJAPNOD_05408;BLJAPNOD_05511;BLJAPNOD_06875	JFJIGPJD_00146;JFJIGPJD_02358;JFJIGPJD_01607;JFJIGPJD_00558	HPNEADPE_04509	CCDLEABL_02795;CCDLEABL_04615;CCDLEABL_04652;CCDLEABL_04971;CCDLEABL_05234	DAEKGALC_04608;DAEKGALC_07302;DAEKGALC_06927			1	1	1	1	1	0		5	3
cluster300	Stress response protein NhaX		BLJAPNOD_05624;BLJAPNOD_06256	JFJIGPJD_01361	HPNEADPE_03576		DAEKGALC_06496	CMFAKHNC_00307		1	1	1	0	1	1		5	3
cluster3005	hypothetical protein		BLJAPNOD_02284	JFJIGPJD_02326	HPNEADPE_00486		DAEKGALC_03212	CMFAKHNC_00989		1	1	1	0	1	1		5	3
cluster3006	hypothetical protein		BLJAPNOD_02283	JFJIGPJD_02325	HPNEADPE_00487		DAEKGALC_03213	CMFAKHNC_00990		1	1	1	0	1	1		5	3
cluster3008	DNA-damage-inducible protein F		BLJAPNOD_00070	JFJIGPJD_01494	HPNEADPE_00097		DAEKGALC_01397	CMFAKHNC_05030		1	1	1	0	1	1		5	3
cluster577	4-oxalomesaconate tautomerase		BLJAPNOD_03952	JFJIGPJD_02360	HPNEADPE_00671;HPNEADPE_03105	CCDLEABL_01382		CMFAKHNC_03865		1	1	1	1	0	1		5	3
cluster72	hypothetical protein		BLJAPNOD_05198;BLJAPNOD_02382	JFJIGPJD_01622	HPNEADPE_02203;HPNEADPE_04007;HPNEADPE_00973	CCDLEABL_04997	DAEKGALC_04615			1	1	1	1	1	0		5	3
cluster88	Conjugal transfer protein TraG		BLJAPNOD_05369;BLJAPNOD_05191	JFJIGPJD_00018;JFJIGPJD_00036	HPNEADPE_04429;HPNEADPE_04525	CCDLEABL_05365	DAEKGALC_06929			1	1	1	1	1	0		5	3
cluster89	Blue-light-activated protein		BLJAPNOD_05817	JFJIGPJD_01531;JFJIGPJD_00967	HPNEADPE_02151;HPNEADPE_04092	CCDLEABL_03905		CMFAKHNC_02243;CMFAKHNC_04709		1	1	1	1	0	1		5	3
cluster1	Glutathione import ATP-binding protein GsiA		BLJAPNOD_04974;BLJAPNOD_05958;BLJAPNOD_00975	JFJIGPJD_01113;JFJIGPJD_01221;JFJIGPJD_02079;JFJIGPJD_04878;JFJIGPJD_00677	HPNEADPE_02783;HPNEADPE_00314;HPNEADPE_00541	CCDLEABL_02856;CCDLEABL_02963;CCDLEABL_03171;CCDLEABL_04232;CCDLEABL_04308;CCDLEABL_05290;CCDLEABL_05280	DAEKGALC_05046;DAEKGALC_00518	CMFAKHNC_01537;CMFAKHNC_01949;CMFAKHNC_02375;CMFAKHNC_03257;CMFAKHNC_03500;CMFAKHNC_04933;CMFAKHNC_06025;CMFAKHNC_05677		1	1	1	1	1	1		6	3
cluster10	NADP-dependent malic enzyme		BLJAPNOD_00217;BLJAPNOD_02664	JFJIGPJD_02529;JFJIGPJD_04977	HPNEADPE_00015;HPNEADPE_01669	CCDLEABL_01611;CCDLEABL_03269	DAEKGALC_01249;DAEKGALC_02872;DAEKGALC_06879	CMFAKHNC_01706;CMFAKHNC_00026		1	1	1	1	1	1		6	3
cluster100	RCS-specific HTH-type transcriptional activator RclR		BLJAPNOD_01366	JFJIGPJD_03476	HPNEADPE_02347	CCDLEABL_01947	DAEKGALC_00151;DAEKGALC_05701	CMFAKHNC_02106;CMFAKHNC_02615		1	1	1	1	1	1		6	3
cluster1000	5,10-methylenetetrahydrofolate reductase		BLJAPNOD_02064	JFJIGPJD_03581	HPNEADPE_02123	CCDLEABL_02052	DAEKGALC_03431	CMFAKHNC_02214		1	1	1	1	1	1		6	3
cluster1001	putative methyltransferase YcgJ		BLJAPNOD_02063	JFJIGPJD_03582	HPNEADPE_02124	CCDLEABL_02053	DAEKGALC_03432	CMFAKHNC_02215		1	1	1	1	1	1		6	3
cluster1002	Energy-dependent translational throttle protein EttA		BLJAPNOD_02061	JFJIGPJD_03583	HPNEADPE_02126	CCDLEABL_02054	DAEKGALC_03433	CMFAKHNC_02217		1	1	1	1	1	1		6	3
cluster1003	Phospholipase YtpA		BLJAPNOD_02059	JFJIGPJD_03584	HPNEADPE_02127	CCDLEABL_02055	DAEKGALC_03435	CMFAKHNC_02218		1	1	1	1	1	1		6	3
cluster1004	Septum site-determining protein MinD		BLJAPNOD_00537	JFJIGPJD_03055	HPNEADPE_04055	CCDLEABL_00210	DAEKGALC_00930	CMFAKHNC_04409		1	1	1	1	1	1		6	3
cluster1005	Acetyl-CoA:oxalate CoA-transferase		BLJAPNOD_04791	JFJIGPJD_03585	HPNEADPE_02129	CCDLEABL_02056	DAEKGALC_04402	CMFAKHNC_02220		1	1	1	1	1	1		6	3
cluster1006	Acetolactate synthase isozyme 2 large subunit		BLJAPNOD_02057	JFJIGPJD_03586	HPNEADPE_02130	CCDLEABL_02057	DAEKGALC_03437	CMFAKHNC_02221		1	1	1	1	1	1		6	3
cluster1007	hypothetical protein		BLJAPNOD_01811	JFJIGPJD_03587	HPNEADPE_02333	CCDLEABL_02058	DAEKGALC_03683	CMFAKHNC_02598		1	1	1	1	1	1		6	3
cluster1008	2-iminobutanoate/2-iminopropanoate deaminase		BLJAPNOD_03978	JFJIGPJD_03588	HPNEADPE_02131	CCDLEABL_02059	DAEKGALC_01572	CMFAKHNC_02222		1	1	1	1	1	1		6	3
cluster1009	Beta-lactamase hydrolase-like protein		BLJAPNOD_02055	JFJIGPJD_03589	HPNEADPE_02132	CCDLEABL_02060	DAEKGALC_03439	CMFAKHNC_02223		1	1	1	1	1	1		6	3
cluster101	putative inner membrane transporter YedA		BLJAPNOD_00249;BLJAPNOD_02065	JFJIGPJD_03538	HPNEADPE_02122	CCDLEABL_02009	DAEKGALC_01217;DAEKGALC_03430	CMFAKHNC_02213		1	1	1	1	1	1		6	3
cluster1010	hypothetical protein		BLJAPNOD_02054	JFJIGPJD_03590	HPNEADPE_02133	CCDLEABL_02061	DAEKGALC_03440	CMFAKHNC_02224		1	1	1	1	1	1		6	3
cluster1011	Putative L,D-transpeptidase YkuD		BLJAPNOD_02053	JFJIGPJD_03591	HPNEADPE_02134	CCDLEABL_02062	DAEKGALC_03441	CMFAKHNC_02225		1	1	1	1	1	1		6	3
cluster1012	hypothetical protein		BLJAPNOD_00538	JFJIGPJD_03056	HPNEADPE_04054	CCDLEABL_00211	DAEKGALC_00929	CMFAKHNC_04408		1	1	1	1	1	1		6	3
cluster1013	NAD-dependent methanol dehydrogenase		BLJAPNOD_02048	JFJIGPJD_03596	HPNEADPE_02136	CCDLEABL_02067	DAEKGALC_03445	CMFAKHNC_02228		1	1	1	1	1	1		6	3
cluster1014	Succinate-semialdehyde dehydrogenase [NADP(+)]		BLJAPNOD_02047	JFJIGPJD_03597	HPNEADPE_02137	CCDLEABL_02068	DAEKGALC_03446	CMFAKHNC_02229		1	1	1	1	1	1		6	3
cluster1015	Glutamate--isopropylamine ligase		BLJAPNOD_02046	JFJIGPJD_03598	HPNEADPE_02138	CCDLEABL_02069	DAEKGALC_03447	CMFAKHNC_02232		1	1	1	1	1	1		6	3
cluster1016	hypothetical protein		BLJAPNOD_02044	JFJIGPJD_03600	HPNEADPE_02142	CCDLEABL_02071	DAEKGALC_03449	CMFAKHNC_02234		1	1	1	1	1	1		6	3
cluster1017	HTH-type transcriptional regulator HexR		BLJAPNOD_02043	JFJIGPJD_03601	HPNEADPE_02143	CCDLEABL_02072	DAEKGALC_03450	CMFAKHNC_02235		1	1	1	1	1	1		6	3
cluster1018	Spermidine/putrescine transport system permease protein PotB		BLJAPNOD_02040	JFJIGPJD_03604	HPNEADPE_02146	CCDLEABL_02075	DAEKGALC_03453	CMFAKHNC_02238		1	1	1	1	1	1		6	3
cluster1019	putative type IV piliation system protein		BLJAPNOD_00539	JFJIGPJD_03057	HPNEADPE_04053	CCDLEABL_00212	DAEKGALC_00928	CMFAKHNC_04407		1	1	1	1	1	1		6	3
cluster102	Sulfate transport system permease protein CysW		BLJAPNOD_02041;BLJAPNOD_01471	JFJIGPJD_03603	HPNEADPE_02145	CCDLEABL_02074	DAEKGALC_06035;DAEKGALC_03452	CMFAKHNC_02237		1	1	1	1	1	1		6	3
cluster1020	Spermidine/putrescine import ATP-binding protein PotA		BLJAPNOD_02039	JFJIGPJD_03605	HPNEADPE_02147	CCDLEABL_02076	DAEKGALC_03454	CMFAKHNC_02239		1	1	1	1	1	1		6	3
cluster1021	Alcohol dehydrogenase		BLJAPNOD_03680	JFJIGPJD_03606	HPNEADPE_02219	CCDLEABL_02077	DAEKGALC_01855	CMFAKHNC_02457		1	1	1	1	1	1		6	3
cluster1022	Methionine synthase		BLJAPNOD_00990	JFJIGPJD_03610	HPNEADPE_02148	CCDLEABL_02081	DAEKGALC_00504	CMFAKHNC_02240		1	1	1	1	1	1		6	3
cluster1023	hypothetical protein		BLJAPNOD_02974	JFJIGPJD_03614	HPNEADPE_00852	CCDLEABL_02085	DAEKGALC_02519	CMFAKHNC_00863		1	1	1	1	1	1		6	3
cluster1024	hypothetical protein		BLJAPNOD_00540	JFJIGPJD_03058	HPNEADPE_04052	CCDLEABL_00213	DAEKGALC_00927	CMFAKHNC_04406		1	1	1	1	1	1		6	3
cluster1025	26 kDa periplasmic immunogenic protein		BLJAPNOD_01933	JFJIGPJD_03617	HPNEADPE_02215	CCDLEABL_02088	DAEKGALC_03563	CMFAKHNC_02451		1	1	1	1	1	1		6	3
cluster1026	hypothetical protein		BLJAPNOD_01932	JFJIGPJD_03618	HPNEADPE_02216	CCDLEABL_02089	DAEKGALC_03564	CMFAKHNC_02452		1	1	1	1	1	1		6	3
cluster1027	hypothetical protein		BLJAPNOD_01930	JFJIGPJD_03619	HPNEADPE_02217	CCDLEABL_02090	DAEKGALC_03566	CMFAKHNC_02453		1	1	1	1	1	1		6	3
cluster1028	RNA polymerase sigma factor RpoD		BLJAPNOD_01923	JFJIGPJD_03622	HPNEADPE_02221	CCDLEABL_02093	DAEKGALC_03573	CMFAKHNC_02462		1	1	1	1	1	1		6	3
cluster1029	DNA primase		BLJAPNOD_01915	JFJIGPJD_03623	HPNEADPE_02222	CCDLEABL_02094	DAEKGALC_03581	CMFAKHNC_02464		1	1	1	1	1	1		6	3
cluster103	Pseudoazurin		BLJAPNOD_04686;BLJAPNOD_06658	JFJIGPJD_03733	HPNEADPE_02328	CCDLEABL_02204	DAEKGALC_04455	CMFAKHNC_02593;CMFAKHNC_03535		1	1	1	1	1	1		6	3
cluster1030	hypothetical protein		BLJAPNOD_01913	JFJIGPJD_03624	HPNEADPE_02223	CCDLEABL_02095	DAEKGALC_03583	CMFAKHNC_02466		1	1	1	1	1	1		6	3
cluster1031	Carbamoyl-phosphate synthase small chain		BLJAPNOD_01912	JFJIGPJD_03625	HPNEADPE_02224	CCDLEABL_02096	DAEKGALC_03584	CMFAKHNC_02467		1	1	1	1	1	1		6	3
cluster1032	hypothetical protein		BLJAPNOD_00541	JFJIGPJD_03059	HPNEADPE_04051	CCDLEABL_00214	DAEKGALC_00926	CMFAKHNC_04405		1	1	1	1	1	1		6	3
cluster1033	Multidrug resistance protein MdtK		BLJAPNOD_02821	JFJIGPJD_03626	HPNEADPE_02225	CCDLEABL_02097	DAEKGALC_02719	CMFAKHNC_02469		1	1	1	1	1	1		6	3
cluster1034	hypothetical protein		BLJAPNOD_02817	JFJIGPJD_03629	HPNEADPE_02226	CCDLEABL_02100	DAEKGALC_02724	CMFAKHNC_02475		1	1	1	1	1	1		6	3
cluster1035	Heme-containing CO-sensing transcriptional regulator RcoM 1		BLJAPNOD_02815	JFJIGPJD_03631	HPNEADPE_02372	CCDLEABL_02102	DAEKGALC_02726	CMFAKHNC_02478		1	1	1	1	1	1		6	3
cluster1036	Carbamoyl-phosphate synthase large chain		BLJAPNOD_02813	JFJIGPJD_03632	HPNEADPE_02228	CCDLEABL_02103	DAEKGALC_02728	CMFAKHNC_02480		1	1	1	1	1	1		6	3
cluster1038	hypothetical protein		BLJAPNOD_00542	JFJIGPJD_03060	HPNEADPE_04050	CCDLEABL_00215	DAEKGALC_00925	CMFAKHNC_04404		1	1	1	1	1	1		6	3
cluster1039	Transcription elongation factor GreA		BLJAPNOD_02810	JFJIGPJD_03636	HPNEADPE_02235	CCDLEABL_02107	DAEKGALC_02731	CMFAKHNC_02482		1	1	1	1	1	1		6	3
cluster104	4-hydroxyphenylacetate 3-monooxygenase reductase component		BLJAPNOD_02741	JFJIGPJD_03993	HPNEADPE_01829	CCDLEABL_02411	DAEKGALC_05644;DAEKGALC_02792	CMFAKHNC_03878;CMFAKHNC_01752		1	1	1	1	1	1		6	3
cluster1040	D-inositol 3-phosphate glycosyltransferase		BLJAPNOD_02809	JFJIGPJD_03637	HPNEADPE_02236	CCDLEABL_02108	DAEKGALC_02732	CMFAKHNC_02483		1	1	1	1	1	1		6	3
cluster1041	Leucine-responsive regulatory protein		BLJAPNOD_02806	JFJIGPJD_03638	HPNEADPE_02239	CCDLEABL_02109	DAEKGALC_02736	CMFAKHNC_02486		1	1	1	1	1	1		6	3
cluster1042	Thioredoxin reductase		BLJAPNOD_02803	JFJIGPJD_03639	HPNEADPE_02240	CCDLEABL_02110	DAEKGALC_02737	CMFAKHNC_02487		1	1	1	1	1	1		6	3
cluster1043	HTH-type transcriptional regulator PgrR		BLJAPNOD_02802	JFJIGPJD_03640	HPNEADPE_02241	CCDLEABL_02111	DAEKGALC_02738	CMFAKHNC_02488		1	1	1	1	1	1		6	3
cluster1044	putative HTH-type transcriptional regulator YgaV		BLJAPNOD_02800	JFJIGPJD_03641	HPNEADPE_02242	CCDLEABL_02112	DAEKGALC_02739	CMFAKHNC_02489		1	1	1	1	1	1		6	3
cluster1045	N-ethylmaleimide reductase		BLJAPNOD_02799	JFJIGPJD_03642	HPNEADPE_02243	CCDLEABL_02113	DAEKGALC_02740	CMFAKHNC_02490		1	1	1	1	1	1		6	3
cluster1046	hypothetical protein		BLJAPNOD_00543	JFJIGPJD_03061	HPNEADPE_04049	CCDLEABL_00216	DAEKGALC_00924	CMFAKHNC_04403		1	1	1	1	1	1		6	3
cluster1047	hypothetical protein		BLJAPNOD_02878	JFJIGPJD_03646	HPNEADPE_02244	CCDLEABL_02117	DAEKGALC_02662	CMFAKHNC_02493		1	1	1	1	1	1		6	3
cluster1048	Sodium/proton antiporter ChaA		BLJAPNOD_00095	JFJIGPJD_03647	HPNEADPE_02245	CCDLEABL_02118	DAEKGALC_01374	CMFAKHNC_02494		1	1	1	1	1	1		6	3
cluster1049	Aspartate aminotransferase		BLJAPNOD_01907	JFJIGPJD_03648	HPNEADPE_02247	CCDLEABL_02119	DAEKGALC_03591	CMFAKHNC_02499		1	1	1	1	1	1		6	3
cluster105	hypothetical protein		BLJAPNOD_00966	JFJIGPJD_01942	HPNEADPE_03938;HPNEADPE_03359	CCDLEABL_02552	DAEKGALC_00527	CMFAKHNC_03651;CMFAKHNC_05473		1	1	1	1	1	1		6	3
cluster1050	Cold shock-like protein CspG		BLJAPNOD_01901	JFJIGPJD_03652	HPNEADPE_02250	CCDLEABL_02123	DAEKGALC_03598	CMFAKHNC_02501		1	1	1	1	1	1		6	3
cluster1051	Beta-lactamase hydrolase-like protein		BLJAPNOD_01898	JFJIGPJD_03653	HPNEADPE_02251	CCDLEABL_02124	DAEKGALC_03600	CMFAKHNC_02502		1	1	1	1	1	1		6	3
cluster1052	hypothetical protein		BLJAPNOD_01893	JFJIGPJD_03655	HPNEADPE_02253	CCDLEABL_02126	DAEKGALC_03604	CMFAKHNC_02505		1	1	1	1	1	1		6	3
cluster1053	hypothetical protein		BLJAPNOD_00400	JFJIGPJD_03063	HPNEADPE_04080	CCDLEABL_00218	DAEKGALC_01068	CMFAKHNC_04789		1	1	1	1	1	1		6	3
cluster1054	Transcriptional regulatory protein OmpR		BLJAPNOD_01892	JFJIGPJD_03656	HPNEADPE_02254	CCDLEABL_02127	DAEKGALC_03605	CMFAKHNC_02506		1	1	1	1	1	1		6	3
cluster1055	Osmolarity sensor protein EnvZ		BLJAPNOD_01891	JFJIGPJD_03657	HPNEADPE_02255	CCDLEABL_02128	DAEKGALC_03606	CMFAKHNC_02507		1	1	1	1	1	1		6	3
cluster1056	putative chaperone CsaA		BLJAPNOD_01888	JFJIGPJD_03658	HPNEADPE_02256	CCDLEABL_02129	DAEKGALC_03609	CMFAKHNC_02509		1	1	1	1	1	1		6	3
cluster1057	Pyrroline-5-carboxylate reductase		BLJAPNOD_01887	JFJIGPJD_03659	HPNEADPE_02257	CCDLEABL_02130	DAEKGALC_03610	CMFAKHNC_02510		1	1	1	1	1	1		6	3
cluster1058	hypothetical protein		BLJAPNOD_01886	JFJIGPJD_03660	HPNEADPE_02258	CCDLEABL_02131	DAEKGALC_03611	CMFAKHNC_02511		1	1	1	1	1	1		6	3
cluster1059	hypothetical protein		BLJAPNOD_01885	JFJIGPJD_03661	HPNEADPE_02259	CCDLEABL_02132	DAEKGALC_03612	CMFAKHNC_02513		1	1	1	1	1	1		6	3
cluster106	4-deoxy-L-threo-5-hexosulose-uronate ketol-isomerase 1		BLJAPNOD_06707;BLJAPNOD_04851	JFJIGPJD_01315	HPNEADPE_02906	CCDLEABL_03056	DAEKGALC_06113;DAEKGALC_05952	CMFAKHNC_04888		1	1	1	1	1	1		6	3
cluster1060	Prolipoprotein diacylglyceryl transferase		BLJAPNOD_01884	JFJIGPJD_03663	HPNEADPE_02260	CCDLEABL_02134	DAEKGALC_03613	CMFAKHNC_02514		1	1	1	1	1	1		6	3
cluster1061	hypothetical protein		BLJAPNOD_01883	JFJIGPJD_03664	HPNEADPE_02261	CCDLEABL_02135	DAEKGALC_03614	CMFAKHNC_02515		1	1	1	1	1	1		6	3
cluster1062	Laccase domain protein YfiH		BLJAPNOD_01882	JFJIGPJD_03665	HPNEADPE_02262	CCDLEABL_02136	DAEKGALC_03615	CMFAKHNC_02516		1	1	1	1	1	1		6	3
cluster1063	Ectoine hydrolase		BLJAPNOD_01881	JFJIGPJD_03666	HPNEADPE_02263	CCDLEABL_02137	DAEKGALC_03616	CMFAKHNC_02517		1	1	1	1	1	1		6	3
cluster1064	hypothetical protein		BLJAPNOD_01880	JFJIGPJD_03667	HPNEADPE_02264	CCDLEABL_02138	DAEKGALC_03617	CMFAKHNC_02518		1	1	1	1	1	1		6	3
cluster1065	Ribose-phosphate pyrophosphokinase		BLJAPNOD_01879	JFJIGPJD_03668	HPNEADPE_02265	CCDLEABL_02139	DAEKGALC_03618	CMFAKHNC_02519		1	1	1	1	1	1		6	3
cluster1066	Folylpolyglutamate synthase		BLJAPNOD_00599	JFJIGPJD_01697	HPNEADPE_03745	CCDLEABL_00021	DAEKGALC_00862	CMFAKHNC_04083		1	1	1	1	1	1		6	3
cluster1067	putative signaling protein		BLJAPNOD_03914	JFJIGPJD_03676	HPNEADPE_02268	CCDLEABL_02147	DAEKGALC_01627	CMFAKHNC_02522		1	1	1	1	1	1		6	3
cluster1068	50S ribosomal protein L25		BLJAPNOD_01872	JFJIGPJD_03677	HPNEADPE_02269	CCDLEABL_02148	DAEKGALC_03625	CMFAKHNC_02524		1	1	1	1	1	1		6	3
cluster1069	Peptidyl-tRNA hydrolase		BLJAPNOD_01869	JFJIGPJD_03680	HPNEADPE_02270	CCDLEABL_02151	DAEKGALC_03628	CMFAKHNC_02527		1	1	1	1	1	1		6	3
cluster107	putative ABC transporter-binding protein		BLJAPNOD_01683	JFJIGPJD_01338;JFJIGPJD_00675	HPNEADPE_02781	CCDLEABL_03079;CCDLEABL_04234	DAEKGALC_03804	CMFAKHNC_03253		1	1	1	1	1	1		6	3
cluster1070	ATP-dependent Clp protease adapter protein ClpS 2		BLJAPNOD_01867	JFJIGPJD_03682	HPNEADPE_02272	CCDLEABL_02153	DAEKGALC_03630	CMFAKHNC_02530		1	1	1	1	1	1		6	3
cluster1071	Ribosome-binding ATPase YchF		BLJAPNOD_01866	JFJIGPJD_03683	HPNEADPE_02273	CCDLEABL_02154	DAEKGALC_03631	CMFAKHNC_02533		1	1	1	1	1	1		6	3
cluster1072	hypothetical protein		BLJAPNOD_01864	JFJIGPJD_03684	HPNEADPE_02276	CCDLEABL_02155	DAEKGALC_03633	CMFAKHNC_02534		1	1	1	1	1	1		6	3
cluster1073	hypothetical protein		BLJAPNOD_01863	JFJIGPJD_03685	HPNEADPE_02277	CCDLEABL_02156	DAEKGALC_03634	CMFAKHNC_02535		1	1	1	1	1	1		6	3
cluster1074	Adenine phosphoribosyltransferase		BLJAPNOD_01861	JFJIGPJD_03687	HPNEADPE_02278	CCDLEABL_02158	DAEKGALC_03636	CMFAKHNC_02536		1	1	1	1	1	1		6	3
cluster1075	Cytochrome b/c1		BLJAPNOD_02685	JFJIGPJD_03689	HPNEADPE_02279	CCDLEABL_02160	DAEKGALC_02851	CMFAKHNC_02537		1	1	1	1	1	1		6	3
cluster1076	Cytochrome b/c1		BLJAPNOD_02684	JFJIGPJD_03690	HPNEADPE_02280	CCDLEABL_02161	DAEKGALC_02852	CMFAKHNC_02538		1	1	1	1	1	1		6	3
cluster1077	Ubiquinol-cytochrome c reductase iron-sulfur subunit		BLJAPNOD_02683	JFJIGPJD_03691	HPNEADPE_02281	CCDLEABL_02162	DAEKGALC_02853	CMFAKHNC_02539		1	1	1	1	1	1		6	3
cluster1078	Lysozyme M1		BLJAPNOD_01514	JFJIGPJD_03067	HPNEADPE_04084	CCDLEABL_00222	DAEKGALC_03975	CMFAKHNC_04784		1	1	1	1	1	1		6	3
cluster1079	tRNA (cytidine(34)-2'-O)-methyltransferase		BLJAPNOD_02679	JFJIGPJD_03696	HPNEADPE_02285	CCDLEABL_02167	DAEKGALC_02857	CMFAKHNC_02543		1	1	1	1	1	1		6	3
cluster108	Leucine-responsive regulatory protein		BLJAPNOD_01512;BLJAPNOD_02864	JFJIGPJD_04911	HPNEADPE_01512	CCDLEABL_03204	DAEKGALC_03973;DAEKGALC_02675	CMFAKHNC_01431		1	1	1	1	1	1		6	3
cluster1080	hypothetical protein		BLJAPNOD_02676	JFJIGPJD_03698	HPNEADPE_02290	CCDLEABL_02169	DAEKGALC_02860	CMFAKHNC_02546		1	1	1	1	1	1		6	3
cluster1081	Oxygen-dependent coproporphyrinogen-III oxidase		BLJAPNOD_02675	JFJIGPJD_03699	HPNEADPE_02291	CCDLEABL_02170	DAEKGALC_02861	CMFAKHNC_02547		1	1	1	1	1	1		6	3
cluster1082	hypothetical protein		BLJAPNOD_01860	JFJIGPJD_03701	HPNEADPE_02293	CCDLEABL_02172	DAEKGALC_03637	CMFAKHNC_02549		1	1	1	1	1	1		6	3
cluster1083	CCA-adding enzyme		BLJAPNOD_01858	JFJIGPJD_03702	HPNEADPE_02294	CCDLEABL_02173	DAEKGALC_03639	CMFAKHNC_02550		1	1	1	1	1	1		6	3
cluster1084	putative Nudix hydrolase NudL		BLJAPNOD_01857	JFJIGPJD_03703	HPNEADPE_02295	CCDLEABL_02174	DAEKGALC_03640	CMFAKHNC_02551		1	1	1	1	1	1		6	3
cluster1085	hypothetical protein		BLJAPNOD_01856	JFJIGPJD_03704	HPNEADPE_02296	CCDLEABL_02175	DAEKGALC_03641	CMFAKHNC_02552		1	1	1	1	1	1		6	3
cluster1086	hypothetical protein		BLJAPNOD_01855	JFJIGPJD_03705	HPNEADPE_02297	CCDLEABL_02176	DAEKGALC_03642	CMFAKHNC_02553		1	1	1	1	1	1		6	3
cluster1087	hypothetical protein		BLJAPNOD_04471	JFJIGPJD_03068	HPNEADPE_01630	CCDLEABL_00223	DAEKGALC_04127	CMFAKHNC_04782		1	1	1	1	1	1		6	3
cluster1088	hypothetical protein		BLJAPNOD_01854	JFJIGPJD_03706	HPNEADPE_02298	CCDLEABL_02177	DAEKGALC_03643	CMFAKHNC_02554		1	1	1	1	1	1		6	3
cluster1089	hypothetical protein		BLJAPNOD_01853	JFJIGPJD_03707	HPNEADPE_02299	CCDLEABL_02178	DAEKGALC_03644	CMFAKHNC_02555		1	1	1	1	1	1		6	3
cluster109	Quinate/shikimate dehydrogenase (quinone)		BLJAPNOD_03664	JFJIGPJD_04974;JFJIGPJD_01054	HPNEADPE_02823	CCDLEABL_03267;CCDLEABL_03991	DAEKGALC_01874	CMFAKHNC_03317		1	1	1	1	1	1		6	3
cluster1090	hypothetical protein		BLJAPNOD_01852	JFJIGPJD_03708	HPNEADPE_02300	CCDLEABL_02179	DAEKGALC_03645	CMFAKHNC_02556		1	1	1	1	1	1		6	3
cluster1091	hypothetical protein		BLJAPNOD_01848	JFJIGPJD_03711	HPNEADPE_02303	CCDLEABL_02182	DAEKGALC_03649	CMFAKHNC_02560		1	1	1	1	1	1		6	3
cluster1092	Glutathionyl-hydroquinone reductase YqjG		BLJAPNOD_01847	JFJIGPJD_03712	HPNEADPE_02304	CCDLEABL_02183	DAEKGALC_03650	CMFAKHNC_02561		1	1	1	1	1	1		6	3
cluster1093	RNA pyrophosphohydrolase		BLJAPNOD_01846	JFJIGPJD_03713	HPNEADPE_02305	CCDLEABL_02184	DAEKGALC_03651	CMFAKHNC_02562		1	1	1	1	1	1		6	3
cluster1094	3',5'-cyclic adenosine monophosphate phosphodiesterase CpdA		BLJAPNOD_01845	JFJIGPJD_03714	HPNEADPE_02306	CCDLEABL_02185	DAEKGALC_03652	CMFAKHNC_02563		1	1	1	1	1	1		6	3
cluster1095	2-isopropylmalate synthase		BLJAPNOD_01837	JFJIGPJD_03715	HPNEADPE_02310	CCDLEABL_02186	DAEKGALC_03660	CMFAKHNC_02566		1	1	1	1	1	1		6	3
cluster1096	HTH-type transcriptional regulator NorG		BLJAPNOD_04472	JFJIGPJD_03069	HPNEADPE_01631	CCDLEABL_00224	DAEKGALC_04129	CMFAKHNC_04783		1	1	1	1	1	1		6	3
cluster1097	Inner membrane protein YdcO		BLJAPNOD_01873	JFJIGPJD_03716	HPNEADPE_02312	CCDLEABL_02187	DAEKGALC_03624	CMFAKHNC_02567		1	1	1	1	1	1		6	3
cluster1098	hypothetical protein		BLJAPNOD_02584	JFJIGPJD_03717	HPNEADPE_03456	CCDLEABL_02188	DAEKGALC_05667	CMFAKHNC_00244		1	1	1	1	1	1		6	3
cluster1099	ECF RNA polymerase sigma factor SigD		BLJAPNOD_02583	JFJIGPJD_03718	HPNEADPE_03457	CCDLEABL_02189	DAEKGALC_05666	CMFAKHNC_00245		1	1	1	1	1	1		6	3
cluster11	Succinate-semialdehyde dehydrogenase [NADP(+)] GabD		BLJAPNOD_04797;BLJAPNOD_06350	JFJIGPJD_01575;JFJIGPJD_05035	HPNEADPE_02184;HPNEADPE_00335;HPNEADPE_04431	CCDLEABL_03327;CCDLEABL_04915	DAEKGALC_04404;DAEKGALC_07318;DAEKGALC_00844	CMFAKHNC_05405		1	1	1	1	1	1		6	3
cluster1100	ATP-dependent Clp protease proteolytic subunit		BLJAPNOD_01835	JFJIGPJD_03720	HPNEADPE_02313	CCDLEABL_02191	DAEKGALC_03661	CMFAKHNC_02571		1	1	1	1	1	1		6	3
cluster1101	hypothetical protein		BLJAPNOD_01834	JFJIGPJD_03721	HPNEADPE_02314	CCDLEABL_02192	DAEKGALC_03662	CMFAKHNC_02572		1	1	1	1	1	1		6	3
cluster1102	NADPH-dependent 7-cyano-7-deazaguanine reductase		BLJAPNOD_01832	JFJIGPJD_03723	HPNEADPE_02315	CCDLEABL_02194	DAEKGALC_03663	CMFAKHNC_02574		1	1	1	1	1	1		6	3
cluster1103	Ferrous-iron efflux pump FieF		BLJAPNOD_01831	JFJIGPJD_03724	HPNEADPE_02316	CCDLEABL_02195	DAEKGALC_03664	CMFAKHNC_02575		1	1	1	1	1	1		6	3
cluster1104	hypothetical protein		BLJAPNOD_03773	JFJIGPJD_03726	HPNEADPE_02340	CCDLEABL_02197	DAEKGALC_01769	CMFAKHNC_02606		1	1	1	1	1	1		6	3
cluster1105	Transcriptional activator HlyU		BLJAPNOD_01810	JFJIGPJD_03728	HPNEADPE_02334	CCDLEABL_02199	DAEKGALC_03684	CMFAKHNC_02599		1	1	1	1	1	1		6	3
cluster1106	Glycine betaine/proline betaine transport system ATP-binding protein ProV		BLJAPNOD_01812	JFJIGPJD_03729	HPNEADPE_02332	CCDLEABL_02200	DAEKGALC_03682	CMFAKHNC_02597		1	1	1	1	1	1		6	3
cluster1107	Glycine betaine transport system permease protein OpuAB		BLJAPNOD_01813	JFJIGPJD_03730	HPNEADPE_02331	CCDLEABL_02201	DAEKGALC_03681	CMFAKHNC_02596		1	1	1	1	1	1		6	3
cluster1108	Glycine betaine/carnitine transport binding protein GbuC		BLJAPNOD_01814	JFJIGPJD_03731	HPNEADPE_02330	CCDLEABL_02202	DAEKGALC_03680	CMFAKHNC_02595		1	1	1	1	1	1		6	3
cluster1109	Thymidine kinase		BLJAPNOD_01815	JFJIGPJD_03732	HPNEADPE_02329	CCDLEABL_02203	DAEKGALC_03679	CMFAKHNC_02594		1	1	1	1	1	1		6	3
cluster111	Ferrichrome-iron receptor		BLJAPNOD_04144	JFJIGPJD_00943;JFJIGPJD_01476	HPNEADPE_01960	CCDLEABL_03881;CCDLEABL_05176	DAEKGALC_00678	CMFAKHNC_06044		1	1	1	1	1	1		6	3
cluster1110	hypothetical protein		BLJAPNOD_01822	JFJIGPJD_03734	HPNEADPE_02326	CCDLEABL_02205	DAEKGALC_03673	CMFAKHNC_02591		1	1	1	1	1	1		6	3
cluster1111	hypothetical protein		BLJAPNOD_01826	JFJIGPJD_03738	HPNEADPE_02319	CCDLEABL_02209	DAEKGALC_03669	CMFAKHNC_02581		1	1	1	1	1	1		6	3
cluster1112	Anthranilate synthase component 1		BLJAPNOD_01828	JFJIGPJD_03739	HPNEADPE_02318	CCDLEABL_02210	DAEKGALC_03667	CMFAKHNC_02580		1	1	1	1	1	1		6	3
cluster1113	Adenine deaminase		BLJAPNOD_01805	JFJIGPJD_03741	HPNEADPE_02344	CCDLEABL_02212	DAEKGALC_03689	CMFAKHNC_02609		1	1	1	1	1	1		6	3
cluster1114	2-dehydro-3-deoxygluconokinase		BLJAPNOD_01802	JFJIGPJD_03744	HPNEADPE_02354	CCDLEABL_02216	DAEKGALC_03692	CMFAKHNC_02620		1	1	1	1	1	1		6	3
cluster1115	GTPase Der		BLJAPNOD_01799	JFJIGPJD_03747	HPNEADPE_02356	CCDLEABL_02219	DAEKGALC_03693	CMFAKHNC_02623		1	1	1	1	1	1		6	3
cluster1116	hypothetical protein		BLJAPNOD_01798	JFJIGPJD_03748	HPNEADPE_02357	CCDLEABL_02220	DAEKGALC_03694	CMFAKHNC_02624		1	1	1	1	1	1		6	3
cluster1117	hypothetical protein		BLJAPNOD_01796	JFJIGPJD_03750	HPNEADPE_02359	CCDLEABL_02222	DAEKGALC_03696	CMFAKHNC_02625		1	1	1	1	1	1		6	3
cluster1118	Peptide antibiotic transporter SbmA		BLJAPNOD_01795	JFJIGPJD_03751	HPNEADPE_02362	CCDLEABL_02223	DAEKGALC_03697	CMFAKHNC_02626		1	1	1	1	1	1		6	3
cluster1119	hypothetical protein		BLJAPNOD_01794	JFJIGPJD_03752	HPNEADPE_02363	CCDLEABL_02224	DAEKGALC_03698	CMFAKHNC_02627		1	1	1	1	1	1		6	3
cluster112	Glycine cleavage system transcriptional activator		BLJAPNOD_00695	JFJIGPJD_01067;JFJIGPJD_00706	HPNEADPE_02806	CCDLEABL_04004;CCDLEABL_04203	DAEKGALC_00768	CMFAKHNC_03291		1	1	1	1	1	1		6	3
cluster1120	Methionine aminopeptidase		BLJAPNOD_01793	JFJIGPJD_03753	HPNEADPE_02367	CCDLEABL_02225	DAEKGALC_03699	CMFAKHNC_02629		1	1	1	1	1	1		6	3
cluster1121	Alkanal monooxygenase alpha chain		BLJAPNOD_01792	JFJIGPJD_03754	HPNEADPE_02368	CCDLEABL_02226	DAEKGALC_03700	CMFAKHNC_02630		1	1	1	1	1	1		6	3
cluster1122	D-beta-hydroxybutyrate dehydrogenase		BLJAPNOD_01790	JFJIGPJD_03755	HPNEADPE_02394	CCDLEABL_02227	DAEKGALC_03703	CMFAKHNC_02650		1	1	1	1	1	1		6	3
cluster1123	hypothetical protein		BLJAPNOD_04645	JFJIGPJD_03758	HPNEADPE_02401	CCDLEABL_02230	DAEKGALC_04317	CMFAKHNC_02654		1	1	1	1	1	1		6	3
cluster1124	Glycine cleavage system transcriptional activator		BLJAPNOD_01785	JFJIGPJD_03760	HPNEADPE_02402	CCDLEABL_02232	DAEKGALC_03707	CMFAKHNC_02658		1	1	1	1	1	1		6	3
cluster1125	L-lactate dehydrogenase		BLJAPNOD_01782	JFJIGPJD_03766	HPNEADPE_02408	CCDLEABL_02238	DAEKGALC_03710	CMFAKHNC_02663		1	1	1	1	1	1		6	3
cluster1126	5-hydroxyisourate hydrolase		BLJAPNOD_01780	JFJIGPJD_03771	HPNEADPE_02412	CCDLEABL_02243	DAEKGALC_03712	CMFAKHNC_02729		1	1	1	1	1	1		6	3
cluster1127	Ureidoglycolate lyase		BLJAPNOD_01779	JFJIGPJD_03772	HPNEADPE_02413	CCDLEABL_02244	DAEKGALC_03713	CMFAKHNC_02730		1	1	1	1	1	1		6	3
cluster1128	Thioredoxin C-1		BLJAPNOD_00598	JFJIGPJD_01696	HPNEADPE_03746	CCDLEABL_00022	DAEKGALC_00863	CMFAKHNC_04084		1	1	1	1	1	1		6	3
cluster1129	Elongation factor 4		BLJAPNOD_00393	JFJIGPJD_03075	HPNEADPE_04086	CCDLEABL_00230	DAEKGALC_01075	CMFAKHNC_04432		1	1	1	1	1	1		6	3
cluster113	Putative xanthine dehydrogenase YagT iron-sulfur-binding subunit		BLJAPNOD_05647	JFJIGPJD_00852	HPNEADPE_00864	CCDLEABL_04076	DAEKGALC_06073	CMFAKHNC_06068;CMFAKHNC_05475;CMFAKHNC_03391		1	1	1	1	1	1		6	3
cluster1130	Uric acid degradation bifunctional protein PucL		BLJAPNOD_01778	JFJIGPJD_03775	HPNEADPE_02418	CCDLEABL_02247	DAEKGALC_03715	CMFAKHNC_02733		1	1	1	1	1	1		6	3
cluster1131	hypothetical protein		BLJAPNOD_01777	JFJIGPJD_03776	HPNEADPE_02419	CCDLEABL_02248	DAEKGALC_03716	CMFAKHNC_02734		1	1	1	1	1	1		6	3
cluster1132	Hydrogen cyanide synthase subunit HcnC		BLJAPNOD_01774	JFJIGPJD_03778	HPNEADPE_02420	CCDLEABL_02250	DAEKGALC_03719	CMFAKHNC_02739		1	1	1	1	1	1		6	3
cluster1133	tRNA 5-methylaminomethyl-2-thiouridine biosynthesis bifunctional protein MnmC		BLJAPNOD_01773	JFJIGPJD_03779	HPNEADPE_02421	CCDLEABL_02251	DAEKGALC_03720	CMFAKHNC_02740		1	1	1	1	1	1		6	3
cluster1134	ATP-dependent RNA helicase RhlE		BLJAPNOD_01767	JFJIGPJD_03781	HPNEADPE_02426	CCDLEABL_02253	DAEKGALC_03726	CMFAKHNC_02745		1	1	1	1	1	1		6	3
cluster1135	putative L,D-transpeptidase ErfK/SrfK		BLJAPNOD_06628	JFJIGPJD_03784	HPNEADPE_00930	CCDLEABL_02256	DAEKGALC_04485	CMFAKHNC_00923		1	1	1	1	1	1		6	3
cluster1136	putative amino-acid metabolite efflux pump		BLJAPNOD_01766	JFJIGPJD_03785	HPNEADPE_02428	CCDLEABL_02257	DAEKGALC_03727	CMFAKHNC_02747		1	1	1	1	1	1		6	3
cluster1137	hypothetical protein		BLJAPNOD_01762	JFJIGPJD_03786	HPNEADPE_02951	CCDLEABL_02258	DAEKGALC_03731	CMFAKHNC_02750		1	1	1	1	1	1		6	3
cluster1138	hypothetical protein		BLJAPNOD_01761	JFJIGPJD_03787	HPNEADPE_02952	CCDLEABL_02259	DAEKGALC_03732	CMFAKHNC_02751		1	1	1	1	1	1		6	3
cluster1139	hypothetical protein		BLJAPNOD_01760	JFJIGPJD_03788	HPNEADPE_02953	CCDLEABL_02260	DAEKGALC_03733	CMFAKHNC_02752		1	1	1	1	1	1		6	3
cluster114	5-deoxy-glucuronate isomerase		BLJAPNOD_00274	JFJIGPJD_02064	HPNEADPE_03161	CCDLEABL_04293;CCDLEABL_05119	DAEKGALC_07125;DAEKGALC_01191	CMFAKHNC_05990		1	1	1	1	1	1		6	3
cluster1140	Glutathione transferase FosA		BLJAPNOD_00239	JFJIGPJD_03791	HPNEADPE_00004	CCDLEABL_02263	DAEKGALC_01227	CMFAKHNC_00006		1	1	1	1	1	1		6	3
cluster1141	hypothetical protein		BLJAPNOD_01748	JFJIGPJD_03793	HPNEADPE_02170	CCDLEABL_02265	DAEKGALC_03739	CMFAKHNC_02302		1	1	1	1	1	1		6	3
cluster1142	Xylose transport system permease protein XylH		BLJAPNOD_01747	JFJIGPJD_03794	HPNEADPE_02165	CCDLEABL_02266	DAEKGALC_03740	CMFAKHNC_02297		1	1	1	1	1	1		6	3
cluster1143	Xylose import ATP-binding protein XylG		BLJAPNOD_01746	JFJIGPJD_03795	HPNEADPE_02166	CCDLEABL_02267	DAEKGALC_03741	CMFAKHNC_02298		1	1	1	1	1	1		6	3
cluster1144	Multiple sugar-binding periplasmic receptor ChvE		BLJAPNOD_01745	JFJIGPJD_03796	HPNEADPE_02167	CCDLEABL_02268	DAEKGALC_03742	CMFAKHNC_02299		1	1	1	1	1	1		6	3
cluster1145	hypothetical protein		BLJAPNOD_01743	JFJIGPJD_03798	HPNEADPE_02430	CCDLEABL_02270	DAEKGALC_03744	CMFAKHNC_02754		1	1	1	1	1	1		6	3
cluster1146	hypothetical protein		BLJAPNOD_01742	JFJIGPJD_03799	HPNEADPE_02431	CCDLEABL_02271	DAEKGALC_03745	CMFAKHNC_02755		1	1	1	1	1	1		6	3
cluster1147	HTH-type transcriptional regulator SutR		BLJAPNOD_00391	JFJIGPJD_03079	HPNEADPE_04094	CCDLEABL_00234	DAEKGALC_01077	CMFAKHNC_04434		1	1	1	1	1	1		6	3
cluster1148	Phosphoglucosamine mutase		BLJAPNOD_00408	JFJIGPJD_03874	HPNEADPE_00292	CCDLEABL_02291	DAEKGALC_01060	CMFAKHNC_04382		1	1	1	1	1	1		6	3
cluster1149	Group 2 truncated hemoglobin YjbI		BLJAPNOD_01708	JFJIGPJD_03875	HPNEADPE_02446	CCDLEABL_02292	DAEKGALC_03779	CMFAKHNC_02761		1	1	1	1	1	1		6	3
cluster115	putative siderophore transport system ATP-binding protein YusV		BLJAPNOD_04149;BLJAPNOD_05780	JFJIGPJD_02194	HPNEADPE_04065	CCDLEABL_04448;CCDLEABL_05171	DAEKGALC_05935	CMFAKHNC_06194		1	1	1	1	1	1		6	3
cluster1150	hypothetical protein		BLJAPNOD_01707	JFJIGPJD_03876	HPNEADPE_02447	CCDLEABL_02293	DAEKGALC_03780	CMFAKHNC_02762		1	1	1	1	1	1		6	3
cluster1151	hypothetical protein		BLJAPNOD_01704	JFJIGPJD_03878	HPNEADPE_02449	CCDLEABL_02295	DAEKGALC_03783	CMFAKHNC_02764		1	1	1	1	1	1		6	3
cluster1152	HTH-type transcriptional regulator RutR		BLJAPNOD_01674	JFJIGPJD_03879	HPNEADPE_02454	CCDLEABL_02296	DAEKGALC_03813	CMFAKHNC_02777		1	1	1	1	1	1		6	3
cluster1153	N-carbamoyl-L-amino acid hydrolase		BLJAPNOD_01673	JFJIGPJD_03880	HPNEADPE_02455	CCDLEABL_02297	DAEKGALC_03814	CMFAKHNC_02778		1	1	1	1	1	1		6	3
cluster1154	Acetyltransferase		BLJAPNOD_00390	JFJIGPJD_03080	HPNEADPE_04095	CCDLEABL_00235	DAEKGALC_01078	CMFAKHNC_04435		1	1	1	1	1	1		6	3
cluster1155	D-hydantoinase/dihydropyrimidinase		BLJAPNOD_01672	JFJIGPJD_03881	HPNEADPE_02457	CCDLEABL_02298	DAEKGALC_03815	CMFAKHNC_02781		1	1	1	1	1	1		6	3
cluster1156	Aliphatic sulfonates import ATP-binding protein SsuB		BLJAPNOD_01670	JFJIGPJD_03883	HPNEADPE_02460	CCDLEABL_02300	DAEKGALC_03817	CMFAKHNC_02784		1	1	1	1	1	1		6	3
cluster1157	Putative aliphatic sulfonates transport permease protein SsuC		BLJAPNOD_01667	JFJIGPJD_03884	HPNEADPE_02461	CCDLEABL_02301	DAEKGALC_03820	CMFAKHNC_02786		1	1	1	1	1	1		6	3
cluster1158	Putative aliphatic sulfonates transport permease protein SsuC		BLJAPNOD_01666	JFJIGPJD_03885	HPNEADPE_02462	CCDLEABL_02302	DAEKGALC_03821	CMFAKHNC_02787		1	1	1	1	1	1		6	3
cluster1159	Formylaminopyrimidine-binding protein		BLJAPNOD_01665	JFJIGPJD_03886	HPNEADPE_02463	CCDLEABL_02303	DAEKGALC_03822	CMFAKHNC_02788		1	1	1	1	1	1		6	3
cluster1160	Multidrug resistance protein MdtA		BLJAPNOD_01664	JFJIGPJD_03887	HPNEADPE_02464	CCDLEABL_02304	DAEKGALC_03823	CMFAKHNC_02789		1	1	1	1	1	1		6	3
cluster1161	CRP-like cAMP-activated global transcriptional regulator		BLJAPNOD_01662	JFJIGPJD_03889	HPNEADPE_02466	CCDLEABL_02306	DAEKGALC_03825	CMFAKHNC_02791		1	1	1	1	1	1		6	3
cluster1162	Urease accessory protein UreG		BLJAPNOD_01661	JFJIGPJD_03891	HPNEADPE_02467	CCDLEABL_02308	DAEKGALC_03826	CMFAKHNC_02792		1	1	1	1	1	1		6	3
cluster1163	Urease accessory protein UreF		BLJAPNOD_01660	JFJIGPJD_03892	HPNEADPE_02468	CCDLEABL_02309	DAEKGALC_03827	CMFAKHNC_02793		1	1	1	1	1	1		6	3
cluster1164	Urease accessory protein UreE 1		BLJAPNOD_01659	JFJIGPJD_03893	HPNEADPE_02469	CCDLEABL_02310	DAEKGALC_03828	CMFAKHNC_02794		1	1	1	1	1	1		6	3
cluster1165	Urease subunit alpha 1		BLJAPNOD_01655	JFJIGPJD_03896	HPNEADPE_02471	CCDLEABL_02313	DAEKGALC_03832	CMFAKHNC_02796		1	1	1	1	1	1		6	3
cluster1166	hypothetical protein		BLJAPNOD_01653	JFJIGPJD_03898	HPNEADPE_02472	CCDLEABL_02315	DAEKGALC_03834	CMFAKHNC_02799		1	1	1	1	1	1		6	3
cluster1167	Urease subunit beta 1		BLJAPNOD_01652	JFJIGPJD_03900	HPNEADPE_02473	CCDLEABL_02317	DAEKGALC_03835	CMFAKHNC_02800		1	1	1	1	1	1		6	3
cluster1169	Urease subunit gamma		BLJAPNOD_01650	JFJIGPJD_03902	HPNEADPE_02474	CCDLEABL_02319	DAEKGALC_03837	CMFAKHNC_02802		1	1	1	1	1	1		6	3
cluster1170	Urease accessory protein UreD		BLJAPNOD_01649	JFJIGPJD_03903	HPNEADPE_02475	CCDLEABL_02320	DAEKGALC_03838	CMFAKHNC_02803		1	1	1	1	1	1		6	3
cluster1171	High-affinity branched-chain amino acid transport ATP-binding protein LivF		BLJAPNOD_06020	JFJIGPJD_03905	HPNEADPE_03134	CCDLEABL_02322	DAEKGALC_04982	CMFAKHNC_02805		1	1	1	1	1	1		6	3
cluster1172	Lipopolysaccharide export system ATP-binding protein LptB		BLJAPNOD_06019	JFJIGPJD_03906	HPNEADPE_03135	CCDLEABL_02323	DAEKGALC_04983	CMFAKHNC_02806		1	1	1	1	1	1		6	3
cluster1173	hypothetical protein		BLJAPNOD_06018	JFJIGPJD_03907	HPNEADPE_03136	CCDLEABL_02324	DAEKGALC_04984	CMFAKHNC_02807		1	1	1	1	1	1		6	3
cluster1174	High-affinity branched-chain amino acid transport system permease protein LivH		BLJAPNOD_06017	JFJIGPJD_03908	HPNEADPE_03137	CCDLEABL_02325	DAEKGALC_04985	CMFAKHNC_02808		1	1	1	1	1	1		6	3
cluster1175	Aliphatic amidase expression-regulating protein		BLJAPNOD_06016	JFJIGPJD_03909	HPNEADPE_03138	CCDLEABL_02326	DAEKGALC_04986	CMFAKHNC_02809		1	1	1	1	1	1		6	3
cluster1176	Glutamine synthetase 2		BLJAPNOD_04473	JFJIGPJD_03911	HPNEADPE_03619	CCDLEABL_02328	DAEKGALC_04130	CMFAKHNC_02776		1	1	1	1	1	1		6	3
cluster1177	Transcriptional activator protein CzcR		BLJAPNOD_06013	JFJIGPJD_03914	HPNEADPE_03141	CCDLEABL_02331	DAEKGALC_04989	CMFAKHNC_02820		1	1	1	1	1	1		6	3
cluster1178	Leucine-, isoleucine-, valine-, threonine-, and alanine-binding protein		BLJAPNOD_01647	JFJIGPJD_03916	HPNEADPE_02477	CCDLEABL_02334	DAEKGALC_03840	CMFAKHNC_02822		1	1	1	1	1	1		6	3
cluster1179	hypothetical protein		BLJAPNOD_01646	JFJIGPJD_03917	HPNEADPE_02478	CCDLEABL_02335	DAEKGALC_03841	CMFAKHNC_02823		1	1	1	1	1	1		6	3
cluster1180	High-affinity branched-chain amino acid transport ATP-binding protein LivF		BLJAPNOD_01645	JFJIGPJD_03918	HPNEADPE_02479	CCDLEABL_02336	DAEKGALC_03842	CMFAKHNC_02824		1	1	1	1	1	1		6	3
cluster1181	Arginine transport ATP-binding protein ArtM		BLJAPNOD_01644	JFJIGPJD_03919	HPNEADPE_02480	CCDLEABL_02337	DAEKGALC_03843	CMFAKHNC_02825		1	1	1	1	1	1		6	3
cluster1182	hypothetical protein		BLJAPNOD_01643	JFJIGPJD_03920	HPNEADPE_02481	CCDLEABL_02338	DAEKGALC_03844	CMFAKHNC_02826		1	1	1	1	1	1		6	3
cluster1183	High-affinity branched-chain amino acid transport system permease protein LivH		BLJAPNOD_01642	JFJIGPJD_03921	HPNEADPE_02482	CCDLEABL_02339	DAEKGALC_03845	CMFAKHNC_02827		1	1	1	1	1	1		6	3
cluster1184	3'(2'),5'-bisphosphate nucleotidase CysQ		BLJAPNOD_01636	JFJIGPJD_03922	HPNEADPE_01314	CCDLEABL_02340	DAEKGALC_03851	CMFAKHNC_01287		1	1	1	1	1	1		6	3
cluster1185	hypothetical protein		BLJAPNOD_01334	JFJIGPJD_03924	HPNEADPE_02484	CCDLEABL_02342	DAEKGALC_00183	CMFAKHNC_02834		1	1	1	1	1	1		6	3
cluster1186	hypothetical protein		BLJAPNOD_01333	JFJIGPJD_03925	HPNEADPE_02485	CCDLEABL_02343	DAEKGALC_00184	CMFAKHNC_02836		1	1	1	1	1	1		6	3
cluster1187	hypothetical protein		BLJAPNOD_01332	JFJIGPJD_03927	HPNEADPE_02486	CCDLEABL_02345	DAEKGALC_00185	CMFAKHNC_02837		1	1	1	1	1	1		6	3
cluster1188	Cell cycle response regulator CtrA		BLJAPNOD_01330	JFJIGPJD_03928	HPNEADPE_02487	CCDLEABL_02346	DAEKGALC_00187	CMFAKHNC_02838		1	1	1	1	1	1		6	3
cluster1189	ATP-dependent helicase/nuclease subunit A		BLJAPNOD_00597	JFJIGPJD_01695	HPNEADPE_03747	CCDLEABL_00023	DAEKGALC_00864	CMFAKHNC_04085		1	1	1	1	1	1		6	3
cluster119	Trehalose transport system permease protein SugA		BLJAPNOD_01684	JFJIGPJD_00010	HPNEADPE_02780	CCDLEABL_03082;CCDLEABL_04235	DAEKGALC_03803	CMFAKHNC_03252		1	1	1	1	1	1		6	3
cluster1190	hypothetical protein		BLJAPNOD_00377	JFJIGPJD_03085	HPNEADPE_04100	CCDLEABL_00240	DAEKGALC_01092	CMFAKHNC_04451		1	1	1	1	1	1		6	3
cluster1191	hypothetical protein		BLJAPNOD_01328	JFJIGPJD_03932	HPNEADPE_02489	CCDLEABL_02350	DAEKGALC_00189	CMFAKHNC_02840		1	1	1	1	1	1		6	3
cluster1192	hypothetical protein		BLJAPNOD_01327	JFJIGPJD_03933	HPNEADPE_02490	CCDLEABL_02351	DAEKGALC_00190	CMFAKHNC_02841		1	1	1	1	1	1		6	3
cluster1193	Chromosome partition protein Smc		BLJAPNOD_01326	JFJIGPJD_03934	HPNEADPE_02491	CCDLEABL_02352	DAEKGALC_00191	CMFAKHNC_02843		1	1	1	1	1	1		6	3
cluster1194	23S rRNA (guanosine-2'-O-)-methyltransferase RlmB		BLJAPNOD_01325	JFJIGPJD_03935	HPNEADPE_02492	CCDLEABL_02353	DAEKGALC_00192	CMFAKHNC_02844		1	1	1	1	1	1		6	3
cluster1195	hypothetical protein		BLJAPNOD_01324	JFJIGPJD_03936	HPNEADPE_02493	CCDLEABL_02354	DAEKGALC_00193	CMFAKHNC_02845		1	1	1	1	1	1		6	3
cluster1196	Ribosomal large subunit pseudouridine synthase D		BLJAPNOD_01323	JFJIGPJD_03937	HPNEADPE_02494	CCDLEABL_02355	DAEKGALC_00194	CMFAKHNC_02846		1	1	1	1	1	1		6	3
cluster1197	hypothetical protein		BLJAPNOD_00376	JFJIGPJD_03086	HPNEADPE_04101	CCDLEABL_00241	DAEKGALC_01093	CMFAKHNC_04453		1	1	1	1	1	1		6	3
cluster1198	RNA polymerase sigma factor RpoH		BLJAPNOD_01322	JFJIGPJD_03940	HPNEADPE_02495	CCDLEABL_02358	DAEKGALC_00195	CMFAKHNC_02850		1	1	1	1	1	1		6	3
cluster1199	hypothetical protein		BLJAPNOD_01321	JFJIGPJD_03941	HPNEADPE_02496	CCDLEABL_02359	DAEKGALC_00196	CMFAKHNC_02854		1	1	1	1	1	1		6	3
cluster120	Inner membrane ABC transporter permease protein YcjP		BLJAPNOD_01685	JFJIGPJD_00009	HPNEADPE_02779	CCDLEABL_03083;CCDLEABL_04236	DAEKGALC_03802	CMFAKHNC_03251		1	1	1	1	1	1		6	3
cluster1200	Adenylosuccinate synthetase		BLJAPNOD_01320	JFJIGPJD_03942	HPNEADPE_02497	CCDLEABL_02360	DAEKGALC_00197	CMFAKHNC_02855		1	1	1	1	1	1		6	3
cluster1201	putative inner membrane transporter YicL		BLJAPNOD_01319	JFJIGPJD_03943	HPNEADPE_02498	CCDLEABL_02361	DAEKGALC_00198	CMFAKHNC_02856		1	1	1	1	1	1		6	3
cluster1202	hypothetical protein		BLJAPNOD_01927	JFJIGPJD_03945	HPNEADPE_02500	CCDLEABL_02363	DAEKGALC_03569	CMFAKHNC_02869		1	1	1	1	1	1		6	3
cluster1203	Putative hydrolase MhqD		BLJAPNOD_04808	JFJIGPJD_03946	HPNEADPE_02503	CCDLEABL_02364	DAEKGALC_04419	CMFAKHNC_02877		1	1	1	1	1	1		6	3
cluster1204	Putative ring-cleaving dioxygenase MhqO		BLJAPNOD_04807	JFJIGPJD_03947	HPNEADPE_02504	CCDLEABL_02365	DAEKGALC_04418	CMFAKHNC_02878		1	1	1	1	1	1		6	3
cluster1205	Uracil-DNA glycosylase		BLJAPNOD_01073	JFJIGPJD_03949	HPNEADPE_02505	CCDLEABL_02367	DAEKGALC_00433	CMFAKHNC_02879		1	1	1	1	1	1		6	3
cluster1206	2-succinyl-6-hydroxy-2, 4-cyclohexadiene-1-carboxylate synthase		BLJAPNOD_00375	JFJIGPJD_03087	HPNEADPE_04102	CCDLEABL_00242	DAEKGALC_01094	CMFAKHNC_04454		1	1	1	1	1	1		6	3
cluster1207	Inner membrane protein YbaN		BLJAPNOD_04488	JFJIGPJD_03951	HPNEADPE_02507	CCDLEABL_02369	DAEKGALC_04144	CMFAKHNC_02882		1	1	1	1	1	1		6	3
cluster1208	Hemin import ATP-binding protein HmuV		BLJAPNOD_01697	JFJIGPJD_03952	HPNEADPE_02508	CCDLEABL_02370	DAEKGALC_03790	CMFAKHNC_02883		1	1	1	1	1	1		6	3
cluster1209	Hemin transport system permease protein HmuU		BLJAPNOD_01698	JFJIGPJD_03953	HPNEADPE_02509	CCDLEABL_02371	DAEKGALC_03789	CMFAKHNC_02884		1	1	1	1	1	1		6	3
cluster1210	Hemin-binding periplasmic protein HmuT		BLJAPNOD_01699	JFJIGPJD_03954	HPNEADPE_02510	CCDLEABL_02372	DAEKGALC_03788	CMFAKHNC_02885		1	1	1	1	1	1		6	3
cluster1211	Heme oxygenase (staphylobilin-producing)		BLJAPNOD_01706	JFJIGPJD_03956	HPNEADPE_02511	CCDLEABL_02374	DAEKGALC_03781	CMFAKHNC_02886		1	1	1	1	1	1		6	3
cluster1212	Translation initiation factor IF-3		BLJAPNOD_00374	JFJIGPJD_03088	HPNEADPE_04103	CCDLEABL_00243	DAEKGALC_01095	CMFAKHNC_04455		1	1	1	1	1	1		6	3
cluster1213	Swarming motility regulation sensor protein RssA		BLJAPNOD_06242	JFJIGPJD_03961	HPNEADPE_03886	CCDLEABL_02379	DAEKGALC_04776	CMFAKHNC_04249		1	1	1	1	1	1		6	3
cluster1214	Transcriptional regulatory protein tctD		BLJAPNOD_06241	JFJIGPJD_03962	HPNEADPE_03885	CCDLEABL_02380	DAEKGALC_04777	CMFAKHNC_04248		1	1	1	1	1	1		6	3
cluster1215	hypothetical protein		BLJAPNOD_06240	JFJIGPJD_03963	HPNEADPE_03884	CCDLEABL_02381	DAEKGALC_04778	CMFAKHNC_04246		1	1	1	1	1	1		6	3
cluster1216	hypothetical protein		BLJAPNOD_06235	JFJIGPJD_03964	HPNEADPE_03883	CCDLEABL_02382	DAEKGALC_04783	CMFAKHNC_04245		1	1	1	1	1	1		6	3
cluster1217	hypothetical protein		BLJAPNOD_06234	JFJIGPJD_03965	HPNEADPE_03882	CCDLEABL_02383	DAEKGALC_04784	CMFAKHNC_04244		1	1	1	1	1	1		6	3
cluster1219	50S ribosomal protein L35		BLJAPNOD_00369	JFJIGPJD_03089	HPNEADPE_04104	CCDLEABL_00244	DAEKGALC_01097	CMFAKHNC_04456		1	1	1	1	1	1		6	3
cluster1221	HTH-type transcriptional regulator DmlR		BLJAPNOD_00185	JFJIGPJD_03979	HPNEADPE_03145	CCDLEABL_02397	DAEKGALC_01281	CMFAKHNC_02075		1	1	1	1	1	1		6	3
cluster1222	Carboxylesterase NlhH		BLJAPNOD_00186	JFJIGPJD_03980	HPNEADPE_03144	CCDLEABL_02398	DAEKGALC_01280	CMFAKHNC_02074		1	1	1	1	1	1		6	3
cluster1223	50S ribosomal protein L20		BLJAPNOD_00368	JFJIGPJD_03090	HPNEADPE_04105	CCDLEABL_00245	DAEKGALC_01098	CMFAKHNC_04457		1	1	1	1	1	1		6	3
cluster1224	Efflux pump periplasmic linker BepF		BLJAPNOD_00187	JFJIGPJD_03981	HPNEADPE_03143	CCDLEABL_02399	DAEKGALC_01279	CMFAKHNC_02073		1	1	1	1	1	1		6	3
cluster1225	hypothetical protein		BLJAPNOD_03347	JFJIGPJD_03984	HPNEADPE_03518	CCDLEABL_02402	DAEKGALC_02170	CMFAKHNC_03837		1	1	1	1	1	1		6	3
cluster1226	putative cardiolipin synthase YwiE		BLJAPNOD_03035	JFJIGPJD_03985	HPNEADPE_03519	CCDLEABL_02403	DAEKGALC_02470	CMFAKHNC_03838		1	1	1	1	1	1		6	3
cluster1227	Pyridoxine/pyridoxal/pyridoxamine kinase		BLJAPNOD_00657	JFJIGPJD_03986	HPNEADPE_03696	CCDLEABL_02404	DAEKGALC_00805	CMFAKHNC_04037		1	1	1	1	1	1		6	3
cluster1228	Carbonic anhydrase 1		BLJAPNOD_00658	JFJIGPJD_03987	HPNEADPE_03695	CCDLEABL_02405	DAEKGALC_00804	CMFAKHNC_04036		1	1	1	1	1	1		6	3
cluster1229	Membrane-bound lytic murein transglycosylase B		BLJAPNOD_00659	JFJIGPJD_03988	HPNEADPE_03694	CCDLEABL_02406	DAEKGALC_00803	CMFAKHNC_04035		1	1	1	1	1	1		6	3
cluster123	Phosphogluconate dehydratase		BLJAPNOD_04017	JFJIGPJD_03383	HPNEADPE_00258	CCDLEABL_05273;CCDLEABL_00538	DAEKGALC_01530	CMFAKHNC_00221		1	1	1	1	1	1		6	3
cluster1230	Aspartate-semialdehyde dehydrogenase 2		BLJAPNOD_00660	JFJIGPJD_03989	HPNEADPE_03693	CCDLEABL_02407	DAEKGALC_00802	CMFAKHNC_04034		1	1	1	1	1	1		6	3
cluster1231	Phenylalanine--tRNA ligase alpha subunit		BLJAPNOD_00366	JFJIGPJD_03092	HPNEADPE_04106	CCDLEABL_00247	DAEKGALC_01100	CMFAKHNC_04458		1	1	1	1	1	1		6	3
cluster1233	Phenylalanine--tRNA ligase beta subunit		BLJAPNOD_00365	JFJIGPJD_03093	HPNEADPE_04107	CCDLEABL_00248	DAEKGALC_01101	CMFAKHNC_04461		1	1	1	1	1	1		6	3
cluster1234	hypothetical protein		BLJAPNOD_00596	JFJIGPJD_01694	HPNEADPE_03748	CCDLEABL_00024	DAEKGALC_00865	CMFAKHNC_04086		1	1	1	1	1	1		6	3
cluster1235	Spermidine/putrescine import ATP-binding protein PotA		BLJAPNOD_04493	JFJIGPJD_04035	HPNEADPE_03165	CCDLEABL_02453	DAEKGALC_04149	CMFAKHNC_06163		1	1	1	1	1	1		6	3
cluster1236	Sulfate transport system permease protein CysW		BLJAPNOD_04494	JFJIGPJD_04036	HPNEADPE_03164	CCDLEABL_02454	DAEKGALC_04150	CMFAKHNC_06162		1	1	1	1	1	1		6	3
cluster1237	Putative 2-aminoethylphosphonate-binding periplasmic protein		BLJAPNOD_04495	JFJIGPJD_04037	HPNEADPE_03163	CCDLEABL_02455	DAEKGALC_04151	CMFAKHNC_06161		1	1	1	1	1	1		6	3
cluster1238	Phosphoribosylaminoimidazole-succinocarboxamide synthase		BLJAPNOD_02831	JFJIGPJD_02006	HPNEADPE_03015	CCDLEABL_02487	DAEKGALC_02708	CMFAKHNC_03940		1	1	1	1	1	1		6	3
cluster1239	Toluene efflux pump periplasmic linker protein TtgG		BLJAPNOD_00485	JFJIGPJD_02004	HPNEADPE_03017	CCDLEABL_02489	DAEKGALC_00982	CMFAKHNC_03942		1	1	1	1	1	1		6	3
cluster124	Phosphate import ATP-binding protein PstB		BLJAPNOD_00113	JFJIGPJD_03252	HPNEADPE_01190;HPNEADPE_04190	CCDLEABL_00406	DAEKGALC_01355	CMFAKHNC_00112		1	1	1	1	1	1		6	3
cluster1240	Elongation factor P		BLJAPNOD_00380	JFJIGPJD_02001	HPNEADPE_03020	CCDLEABL_02492	DAEKGALC_01089	CMFAKHNC_03945		1	1	1	1	1	1		6	3
cluster1241	Elongation factor P--(R)-beta-lysine ligase		BLJAPNOD_00381	JFJIGPJD_02000	HPNEADPE_03021	CCDLEABL_02493	DAEKGALC_01088	CMFAKHNC_03946		1	1	1	1	1	1		6	3
cluster1242	L-lysine 2,3-aminomutase		BLJAPNOD_00382	JFJIGPJD_01999	HPNEADPE_03022	CCDLEABL_02494	DAEKGALC_01087	CMFAKHNC_03947		1	1	1	1	1	1		6	3
cluster1243	hypothetical protein		BLJAPNOD_00046	JFJIGPJD_01998	HPNEADPE_03024	CCDLEABL_02495	DAEKGALC_01420	CMFAKHNC_03959		1	1	1	1	1	1		6	3
cluster1244	hypothetical protein		BLJAPNOD_00079	JFJIGPJD_01997	HPNEADPE_03025	CCDLEABL_02496	DAEKGALC_01387	CMFAKHNC_03960		1	1	1	1	1	1		6	3
cluster1245	Gamma-glutamylputrescine oxidoreductase		BLJAPNOD_01570	JFJIGPJD_01995	HPNEADPE_03027	CCDLEABL_02498	DAEKGALC_04025	CMFAKHNC_03962		1	1	1	1	1	1		6	3
cluster1246	Molybdate-binding periplasmic protein		BLJAPNOD_01072	JFJIGPJD_01994	HPNEADPE_01433	CCDLEABL_02499	DAEKGALC_00434	CMFAKHNC_04610		1	1	1	1	1	1		6	3
cluster1247	Molybdenum transport system permease protein ModB		BLJAPNOD_01071	JFJIGPJD_01993	HPNEADPE_02898	CCDLEABL_02500	DAEKGALC_00435	CMFAKHNC_04606		1	1	1	1	1	1		6	3
cluster1248	Maltose/maltodextrin import ATP-binding protein MalK		BLJAPNOD_01070	JFJIGPJD_01992	HPNEADPE_02897	CCDLEABL_02501	DAEKGALC_00436	CMFAKHNC_04605		1	1	1	1	1	1		6	3
cluster1249	putative aminopeptidase		BLJAPNOD_02739	JFJIGPJD_01990	HPNEADPE_03029	CCDLEABL_02503	DAEKGALC_02794	CMFAKHNC_03964		1	1	1	1	1	1		6	3
cluster125	Phosphate-specific transport system accessory protein PhoU		BLJAPNOD_00112	JFJIGPJD_03253	HPNEADPE_01191;HPNEADPE_04189	CCDLEABL_00407	DAEKGALC_01356	CMFAKHNC_00113		1	1	1	1	1	1		6	3
cluster1250	Glucose--fructose oxidoreductase		BLJAPNOD_00359	JFJIGPJD_03100	HPNEADPE_04111	CCDLEABL_00255	DAEKGALC_01109	CMFAKHNC_04466		1	1	1	1	1	1		6	3
cluster1251	Exodeoxyribonuclease 7 large subunit		BLJAPNOD_00351	JFJIGPJD_03103	HPNEADPE_04118	CCDLEABL_00258	DAEKGALC_01117	CMFAKHNC_04475		1	1	1	1	1	1		6	3
cluster1252	HTH-type transcriptional repressor YvoA		BLJAPNOD_00477	JFJIGPJD_01950	HPNEADPE_03889	CCDLEABL_02544	DAEKGALC_00990	CMFAKHNC_04252		1	1	1	1	1	1		6	3
cluster1253	Glutamine--fructose-6-phosphate aminotransferase [isomerizing]		BLJAPNOD_00476	JFJIGPJD_01949	HPNEADPE_03888	CCDLEABL_02545	DAEKGALC_00991	CMFAKHNC_04251		1	1	1	1	1	1		6	3
cluster1254	D-galactonate dehydratase		BLJAPNOD_05575	JFJIGPJD_03104	HPNEADPE_03604	CCDLEABL_00259	DAEKGALC_06377	CMFAKHNC_04934		1	1	1	1	1	1		6	3
cluster1255	N-acetylgalactosamine-6-phosphate deacetylase		BLJAPNOD_00475	JFJIGPJD_01948	HPNEADPE_03887	CCDLEABL_02546	DAEKGALC_00992	CMFAKHNC_04250		1	1	1	1	1	1		6	3
cluster1256	Undecaprenyl-diphosphatase BcrC		BLJAPNOD_00667	JFJIGPJD_01945	HPNEADPE_03106	CCDLEABL_02549	DAEKGALC_00795	CMFAKHNC_04031		1	1	1	1	1	1		6	3
cluster1257	1-deoxy-D-xylulose 5-phosphate reductoisomerase		BLJAPNOD_00971	JFJIGPJD_01944	HPNEADPE_03354	CCDLEABL_02550	DAEKGALC_00522	CMFAKHNC_03646		1	1	1	1	1	1		6	3
cluster1258	Outer membrane protein assembly factor BamA		BLJAPNOD_00964	JFJIGPJD_01941	HPNEADPE_03360	CCDLEABL_02553	DAEKGALC_00529	CMFAKHNC_03652		1	1	1	1	1	1		6	3
cluster1259	Translocation and assembly module TamB		BLJAPNOD_00963	JFJIGPJD_01940	HPNEADPE_03361	CCDLEABL_02554	DAEKGALC_00530	CMFAKHNC_03653		1	1	1	1	1	1		6	3
cluster126	Phosphate regulon transcriptional regulatory protein PhoB		BLJAPNOD_00111	JFJIGPJD_03254	HPNEADPE_01192;HPNEADPE_04188	CCDLEABL_00408	DAEKGALC_01358	CMFAKHNC_00114		1	1	1	1	1	1		6	3
cluster1260	Chemotaxis protein CheW		BLJAPNOD_00955	JFJIGPJD_01939	HPNEADPE_03362	CCDLEABL_02555	DAEKGALC_00537	CMFAKHNC_03655		1	1	1	1	1	1		6	3
cluster1261	D-glycero-alpha-D-manno-heptose 1-phosphate guanylyltransferase		BLJAPNOD_00595	JFJIGPJD_01693	HPNEADPE_03749	CCDLEABL_00025	DAEKGALC_00866	CMFAKHNC_04087		1	1	1	1	1	1		6	3
cluster1262	Sulfurtransferase FdhD		BLJAPNOD_00952	JFJIGPJD_01937	HPNEADPE_03364	CCDLEABL_02557	DAEKGALC_00540	CMFAKHNC_03659		1	1	1	1	1	1		6	3
cluster1263	ATP synthase epsilon chain		BLJAPNOD_00916	JFJIGPJD_01936	HPNEADPE_03369	CCDLEABL_02559	DAEKGALC_00573	CMFAKHNC_03664		1	1	1	1	1	1		6	3
cluster1264	ATP synthase subunit beta		BLJAPNOD_00915	JFJIGPJD_01935	HPNEADPE_03370	CCDLEABL_02560	DAEKGALC_00574	CMFAKHNC_03665		1	1	1	1	1	1		6	3
cluster1265	ATP synthase gamma chain		BLJAPNOD_00914	JFJIGPJD_01934	HPNEADPE_03371	CCDLEABL_02561	DAEKGALC_00575	CMFAKHNC_03666		1	1	1	1	1	1		6	3
cluster1266	ATP synthase subunit alpha		BLJAPNOD_00913	JFJIGPJD_01933	HPNEADPE_03372	CCDLEABL_02562	DAEKGALC_00576	CMFAKHNC_03667		1	1	1	1	1	1		6	3
cluster1267	ATP synthase subunit delta		BLJAPNOD_00912	JFJIGPJD_01932	HPNEADPE_03373	CCDLEABL_02563	DAEKGALC_00577	CMFAKHNC_03668		1	1	1	1	1	1		6	3
cluster1268	hypothetical protein		BLJAPNOD_00911	JFJIGPJD_01931	HPNEADPE_03374	CCDLEABL_02564	DAEKGALC_00578	CMFAKHNC_03669		1	1	1	1	1	1		6	3
cluster1269	Primosomal protein N'		BLJAPNOD_00910	JFJIGPJD_01930	HPNEADPE_03375	CCDLEABL_02565	DAEKGALC_00579	CMFAKHNC_03670		1	1	1	1	1	1		6	3
cluster127	Phosphate-import permease protein PhnE		BLJAPNOD_04783	JFJIGPJD_03009	HPNEADPE_01193;HPNEADPE_04186	CCDLEABL_00164	DAEKGALC_04395	CMFAKHNC_04347		1	1	1	1	1	1		6	3
cluster1270	Tyrosine recombinase XerC		BLJAPNOD_00906	JFJIGPJD_01929	HPNEADPE_03377	CCDLEABL_02566	DAEKGALC_00583	CMFAKHNC_03674		1	1	1	1	1	1		6	3
cluster1271	hypothetical protein		BLJAPNOD_00905	JFJIGPJD_01928	HPNEADPE_03378	CCDLEABL_02567	DAEKGALC_00584	CMFAKHNC_03675		1	1	1	1	1	1		6	3
cluster1272	Dihydrolipoyl dehydrogenase 3		BLJAPNOD_00901	JFJIGPJD_01925	HPNEADPE_03380	CCDLEABL_02570	DAEKGALC_00586	CMFAKHNC_03678		1	1	1	1	1	1		6	3
cluster1273	hypothetical protein		BLJAPNOD_00896	JFJIGPJD_01923	HPNEADPE_03382	CCDLEABL_02572	DAEKGALC_00591	CMFAKHNC_03681		1	1	1	1	1	1		6	3
cluster1274	Dihydrolipoyllysine-residue succinyltransferase component of 2-oxoglutarate dehydrogenase complex		BLJAPNOD_00895	JFJIGPJD_01922	HPNEADPE_03383	CCDLEABL_02573	DAEKGALC_00592	CMFAKHNC_03682		1	1	1	1	1	1		6	3
cluster1275	2-oxoglutarate dehydrogenase E1 component		BLJAPNOD_00894	JFJIGPJD_01921	HPNEADPE_03384	CCDLEABL_02574	DAEKGALC_00593	CMFAKHNC_03683		1	1	1	1	1	1		6	3
cluster1276	Succinyl-CoA ligase [ADP-forming] subunit alpha		BLJAPNOD_00893	JFJIGPJD_01920	HPNEADPE_03385	CCDLEABL_02575	DAEKGALC_00594	CMFAKHNC_03684		1	1	1	1	1	1		6	3
cluster1277	Succinyl-CoA ligase [ADP-forming] subunit beta		BLJAPNOD_00892	JFJIGPJD_01919	HPNEADPE_03386	CCDLEABL_02576	DAEKGALC_00595	CMFAKHNC_03685		1	1	1	1	1	1		6	3
cluster1278	Malate dehydrogenase		BLJAPNOD_00891	JFJIGPJD_01918	HPNEADPE_03387	CCDLEABL_02577	DAEKGALC_00596	CMFAKHNC_03686		1	1	1	1	1	1		6	3
cluster1279	Cell division protein ZapE		BLJAPNOD_00890	JFJIGPJD_01917	HPNEADPE_03388	CCDLEABL_02578	DAEKGALC_00597	CMFAKHNC_03687		1	1	1	1	1	1		6	3
cluster128	Phosphate-import permease protein PhnE		BLJAPNOD_04784	JFJIGPJD_03010	HPNEADPE_01194;HPNEADPE_04185	CCDLEABL_00165	DAEKGALC_04396	CMFAKHNC_04348		1	1	1	1	1	1		6	3
cluster1280	hypothetical protein		BLJAPNOD_00889	JFJIGPJD_01916	HPNEADPE_03389	CCDLEABL_02579	DAEKGALC_00598	CMFAKHNC_03688		1	1	1	1	1	1		6	3
cluster1281	Succinate dehydrogenase iron-sulfur subunit		BLJAPNOD_00888	JFJIGPJD_01915	HPNEADPE_03390	CCDLEABL_02580	DAEKGALC_00599	CMFAKHNC_03689		1	1	1	1	1	1		6	3
cluster1282	Succinate dehydrogenase flavoprotein subunit		BLJAPNOD_00887	JFJIGPJD_01914	HPNEADPE_03391	CCDLEABL_02581	DAEKGALC_00600	CMFAKHNC_03691		1	1	1	1	1	1		6	3
cluster1283	Succinate dehydrogenase hydrophobic membrane anchor subunit		BLJAPNOD_00886	JFJIGPJD_01913	HPNEADPE_03392	CCDLEABL_02582	DAEKGALC_00601	CMFAKHNC_03692		1	1	1	1	1	1		6	3
cluster1284	Succinate dehydrogenase cytochrome b556 subunit		BLJAPNOD_00885	JFJIGPJD_01912	HPNEADPE_03393	CCDLEABL_02583	DAEKGALC_00602	CMFAKHNC_03693		1	1	1	1	1	1		6	3
cluster1285	Ribosomal protein L11 methyltransferase		BLJAPNOD_00883	JFJIGPJD_01910	HPNEADPE_03395	CCDLEABL_02585	DAEKGALC_00605	CMFAKHNC_03695		1	1	1	1	1	1		6	3
cluster1286	Aminopeptidase T		BLJAPNOD_00345	JFJIGPJD_03108	HPNEADPE_04120	CCDLEABL_00263	DAEKGALC_01123	CMFAKHNC_04477		1	1	1	1	1	1		6	3
cluster1287	hypothetical protein		BLJAPNOD_00882	JFJIGPJD_01909	HPNEADPE_03396	CCDLEABL_02586	DAEKGALC_00606	CMFAKHNC_03696		1	1	1	1	1	1		6	3
cluster1288	hypothetical protein		BLJAPNOD_00881	JFJIGPJD_01908	HPNEADPE_03397	CCDLEABL_02587	DAEKGALC_00607	CMFAKHNC_03697		1	1	1	1	1	1		6	3
cluster1289	Glycerol-3-phosphate dehydrogenase [NAD(P)+]		BLJAPNOD_00880	JFJIGPJD_01907	HPNEADPE_03398	CCDLEABL_02588	DAEKGALC_00608	CMFAKHNC_03698		1	1	1	1	1	1		6	3
cluster129	Phosphate-import protein PhnD		BLJAPNOD_04785	JFJIGPJD_03011	HPNEADPE_01195;HPNEADPE_04184	CCDLEABL_00166	DAEKGALC_04397	CMFAKHNC_04349		1	1	1	1	1	1		6	3
cluster1290	tRNA N6-adenosine threonylcarbamoyltransferase		BLJAPNOD_00879	JFJIGPJD_01906	HPNEADPE_03399	CCDLEABL_02589	DAEKGALC_00609	CMFAKHNC_03699		1	1	1	1	1	1		6	3
cluster1291	Porphobilinogen deaminase		BLJAPNOD_00878	JFJIGPJD_01905	HPNEADPE_03400	CCDLEABL_02590	DAEKGALC_00610	CMFAKHNC_03700		1	1	1	1	1	1		6	3
cluster1292	hypothetical protein		BLJAPNOD_00877	JFJIGPJD_01904	HPNEADPE_03401	CCDLEABL_02591	DAEKGALC_00611	CMFAKHNC_03701		1	1	1	1	1	1		6	3
cluster1293	hypothetical protein		BLJAPNOD_00876	JFJIGPJD_01903	HPNEADPE_03402	CCDLEABL_02592	DAEKGALC_00612	CMFAKHNC_03702		1	1	1	1	1	1		6	3
cluster1294	hypothetical protein		BLJAPNOD_00875	JFJIGPJD_01902	HPNEADPE_03403	CCDLEABL_02593	DAEKGALC_00613	CMFAKHNC_03703		1	1	1	1	1	1		6	3
cluster1295	hypothetical protein		BLJAPNOD_00874	JFJIGPJD_01901	HPNEADPE_03404	CCDLEABL_02594	DAEKGALC_00614	CMFAKHNC_03704		1	1	1	1	1	1		6	3
cluster1296	Enterobactin exporter EntS		BLJAPNOD_00872	JFJIGPJD_01899	HPNEADPE_03406	CCDLEABL_02596	DAEKGALC_00616	CMFAKHNC_03705		1	1	1	1	1	1		6	3
cluster1297	hypothetical protein		BLJAPNOD_00871	JFJIGPJD_01898	HPNEADPE_03407	CCDLEABL_02597	DAEKGALC_00617	CMFAKHNC_03706		1	1	1	1	1	1		6	3
cluster1298	hypothetical protein		BLJAPNOD_00870	JFJIGPJD_01897	HPNEADPE_03408	CCDLEABL_02598	DAEKGALC_00618	CMFAKHNC_03707		1	1	1	1	1	1		6	3
cluster1299	Inorganic pyrophosphatase		BLJAPNOD_00869	JFJIGPJD_01896	HPNEADPE_03409	CCDLEABL_02599	DAEKGALC_00619	CMFAKHNC_03708		1	1	1	1	1	1		6	3
cluster13	Sarcosine oxidase subunit alpha		BLJAPNOD_01157;BLJAPNOD_01639	JFJIGPJD_00733;JFJIGPJD_00785;JFJIGPJD_00988	HPNEADPE_02694	CCDLEABL_03926;CCDLEABL_04124;CCDLEABL_04176	DAEKGALC_00345;DAEKGALC_03848	CMFAKHNC_02829;CMFAKHNC_03142		1	1	1	1	1	1		6	3
cluster130	Phosphate-import ATP-binding protein PhnC		BLJAPNOD_04786	JFJIGPJD_03012	HPNEADPE_01196;HPNEADPE_04183	CCDLEABL_00167	DAEKGALC_04398	CMFAKHNC_04350		1	1	1	1	1	1		6	3
cluster1300	hypothetical protein		BLJAPNOD_00867	JFJIGPJD_01895	HPNEADPE_03410	CCDLEABL_02600	DAEKGALC_00621	CMFAKHNC_03709		1	1	1	1	1	1		6	3
cluster1301	GTP-binding protein TypA/BipA		BLJAPNOD_00866	JFJIGPJD_01894	HPNEADPE_03411	CCDLEABL_02601	DAEKGALC_00622	CMFAKHNC_03710		1	1	1	1	1	1		6	3
cluster1302	Peptidyl-dipeptidase dcp		BLJAPNOD_00670	JFJIGPJD_01893	HPNEADPE_03412	CCDLEABL_02602	DAEKGALC_00791	CMFAKHNC_03714		1	1	1	1	1	1		6	3
cluster1303	Inner membrane transport protein YdhC		BLJAPNOD_00732	JFJIGPJD_01890	HPNEADPE_03413	CCDLEABL_02605	DAEKGALC_00728	CMFAKHNC_03718		1	1	1	1	1	1		6	3
cluster1304	Regulatory protein MgsR		BLJAPNOD_00339	JFJIGPJD_03110	HPNEADPE_04121	CCDLEABL_00265	DAEKGALC_01128	CMFAKHNC_04481		1	1	1	1	1	1		6	3
cluster1305	Argininosuccinate synthase		BLJAPNOD_00733	JFJIGPJD_01889	HPNEADPE_03414	CCDLEABL_02606	DAEKGALC_00727	CMFAKHNC_03719		1	1	1	1	1	1		6	3
cluster1306	1-deoxy-11-beta-hydroxypentalenate dehydrogenase		BLJAPNOD_01629	JFJIGPJD_01888	HPNEADPE_03415	CCDLEABL_02607	DAEKGALC_03855	CMFAKHNC_03720		1	1	1	1	1	1		6	3
cluster1307	Homoserine/homoserine lactone efflux protein		BLJAPNOD_00734	JFJIGPJD_01887	HPNEADPE_03416	CCDLEABL_02608	DAEKGALC_00726	CMFAKHNC_03721		1	1	1	1	1	1		6	3
cluster1308	Dual-specificity RNA methyltransferase RlmN		BLJAPNOD_00738	JFJIGPJD_01883	HPNEADPE_03421	CCDLEABL_02612	DAEKGALC_00722	CMFAKHNC_03722		1	1	1	1	1	1		6	3
cluster1309	hypothetical protein		BLJAPNOD_00739	JFJIGPJD_01882	HPNEADPE_03422	CCDLEABL_02613	DAEKGALC_00721	CMFAKHNC_03723		1	1	1	1	1	1		6	3
cluster131	S-(hydroxymethyl)glutathione dehydrogenase		BLJAPNOD_03182	JFJIGPJD_02551	HPNEADPE_01687;HPNEADPE_03173	CCDLEABL_01633	DAEKGALC_02319	CMFAKHNC_01901		1	1	1	1	1	1		6	3
cluster1310	hypothetical protein		BLJAPNOD_00740	JFJIGPJD_01881	HPNEADPE_03423	CCDLEABL_02614	DAEKGALC_00720	CMFAKHNC_03725		1	1	1	1	1	1		6	3
cluster1311	Putative pterin-4-alpha-carbinolamine dehydratase		BLJAPNOD_00741	JFJIGPJD_01880	HPNEADPE_03424	CCDLEABL_02615	DAEKGALC_00719	CMFAKHNC_03726		1	1	1	1	1	1		6	3
cluster1312	RNA 2',3'-cyclic phosphodiesterase		BLJAPNOD_00743	JFJIGPJD_01878	HPNEADPE_03425	CCDLEABL_02617	DAEKGALC_00717	CMFAKHNC_03727		1	1	1	1	1	1		6	3
cluster1313	Arylesterase		BLJAPNOD_00744	JFJIGPJD_01877	HPNEADPE_03426	CCDLEABL_02618	DAEKGALC_00716	CMFAKHNC_03728		1	1	1	1	1	1		6	3
cluster1314	Lipoprotein-releasing system ATP-binding protein LolD		BLJAPNOD_00745	JFJIGPJD_01876	HPNEADPE_03427	CCDLEABL_02619	DAEKGALC_00715	CMFAKHNC_03729		1	1	1	1	1	1		6	3
cluster1315	Macrolide export ATP-binding/permease protein MacB		BLJAPNOD_00746	JFJIGPJD_01875	HPNEADPE_03428	CCDLEABL_02620	DAEKGALC_00714	CMFAKHNC_03730		1	1	1	1	1	1		6	3
cluster1316	Inner membrane protein YbhL		BLJAPNOD_00748	JFJIGPJD_01873	HPNEADPE_03430	CCDLEABL_02622	DAEKGALC_00712	CMFAKHNC_03732		1	1	1	1	1	1		6	3
cluster1317	hypothetical protein		BLJAPNOD_00750	JFJIGPJD_01872	HPNEADPE_03432	CCDLEABL_02623	DAEKGALC_00710	CMFAKHNC_03734		1	1	1	1	1	1		6	3
cluster1318	hypothetical protein		BLJAPNOD_00751	JFJIGPJD_01871	HPNEADPE_03433	CCDLEABL_02624	DAEKGALC_00709	CMFAKHNC_03735		1	1	1	1	1	1		6	3
cluster1319	Cytochrome c biogenesis ATP-binding export protein CcmA		BLJAPNOD_00753	JFJIGPJD_01869	HPNEADPE_03436	CCDLEABL_02626	DAEKGALC_00707	CMFAKHNC_03738		1	1	1	1	1	1		6	3
cluster132	2-(R)-hydroxypropyl-CoM dehydrogenase		BLJAPNOD_02014	JFJIGPJD_01095	HPNEADPE_00175;HPNEADPE_00588	CCDLEABL_02838	DAEKGALC_03482	CMFAKHNC_03854		1	1	1	1	1	1		6	3
cluster1320	Heme exporter protein B		BLJAPNOD_00754	JFJIGPJD_01868	HPNEADPE_03437	CCDLEABL_02627	DAEKGALC_00706	CMFAKHNC_03740		1	1	1	1	1	1		6	3
cluster1321	Heme exporter protein C		BLJAPNOD_00755	JFJIGPJD_01867	HPNEADPE_03438	CCDLEABL_02628	DAEKGALC_00705	CMFAKHNC_03741		1	1	1	1	1	1		6	3
cluster1322	hypothetical protein		BLJAPNOD_00756	JFJIGPJD_01866	HPNEADPE_03439	CCDLEABL_02629	DAEKGALC_00704	CMFAKHNC_03742		1	1	1	1	1	1		6	3
cluster1323	Thiol:disulfide interchange protein CycY		BLJAPNOD_00757	JFJIGPJD_01865	HPNEADPE_03440	CCDLEABL_02630	DAEKGALC_00703	CMFAKHNC_03743		1	1	1	1	1	1		6	3
cluster1324	hypothetical protein		BLJAPNOD_00758	JFJIGPJD_01863	HPNEADPE_03441	CCDLEABL_02632	DAEKGALC_00702	CMFAKHNC_03744		1	1	1	1	1	1		6	3
cluster1325	Intracellular septation protein		BLJAPNOD_00759	JFJIGPJD_01862	HPNEADPE_03442	CCDLEABL_02633	DAEKGALC_00701	CMFAKHNC_03745		1	1	1	1	1	1		6	3
cluster1326	Signal recognition particle receptor FtsY		BLJAPNOD_00760	JFJIGPJD_01861	HPNEADPE_03443	CCDLEABL_02634	DAEKGALC_00700	CMFAKHNC_03746		1	1	1	1	1	1		6	3
cluster1327	Threonylcarbamoyladenosine tRNA methylthiotransferase MtaB		BLJAPNOD_00761	JFJIGPJD_01860	HPNEADPE_03444	CCDLEABL_02635	DAEKGALC_00699	CMFAKHNC_03747		1	1	1	1	1	1		6	3
cluster1328	Diaminopimelate epimerase		BLJAPNOD_00762	JFJIGPJD_01859	HPNEADPE_03445	CCDLEABL_02636	DAEKGALC_00698	CMFAKHNC_03748		1	1	1	1	1	1		6	3
cluster1329	GMP synthase [glutamine-hydrolyzing]		BLJAPNOD_00321	JFJIGPJD_03113	HPNEADPE_04126	CCDLEABL_00268	DAEKGALC_01142	CMFAKHNC_04510		1	1	1	1	1	1		6	3
cluster133	Long-chain-alcohol dehydrogenase 1		BLJAPNOD_06393	JFJIGPJD_01574	HPNEADPE_02186;HPNEADPE_03532	CCDLEABL_04916	DAEKGALC_05542	CMFAKHNC_05310		1	1	1	1	1	1		6	3
cluster1330	putative L-ascorbate-6-phosphate lactonase UlaG		BLJAPNOD_00763	JFJIGPJD_01858	HPNEADPE_03446	CCDLEABL_02637	DAEKGALC_00697	CMFAKHNC_03753		1	1	1	1	1	1		6	3
cluster1331	Signal recognition particle protein		BLJAPNOD_00766	JFJIGPJD_01856	HPNEADPE_03448	CCDLEABL_02639	DAEKGALC_00694	CMFAKHNC_03757		1	1	1	1	1	1		6	3
cluster1332	T-protein		BLJAPNOD_00767	JFJIGPJD_01855	HPNEADPE_03449	CCDLEABL_02640	DAEKGALC_00693	CMFAKHNC_03758		1	1	1	1	1	1		6	3
cluster1333	30S ribosomal protein S16		BLJAPNOD_00768	JFJIGPJD_01854	HPNEADPE_03450	CCDLEABL_02641	DAEKGALC_00692	CMFAKHNC_03759		1	1	1	1	1	1		6	3
cluster1334	Ribosome maturation factor RimM		BLJAPNOD_00769	JFJIGPJD_01853	HPNEADPE_03451	CCDLEABL_02642	DAEKGALC_00691	CMFAKHNC_03760		1	1	1	1	1	1		6	3
cluster1335	tRNA (guanine-N(1)-)-methyltransferase		BLJAPNOD_00770	JFJIGPJD_01852	HPNEADPE_03452	CCDLEABL_02643	DAEKGALC_00690	CMFAKHNC_03761		1	1	1	1	1	1		6	3
cluster1336	hypothetical protein		BLJAPNOD_00771	JFJIGPJD_01851	HPNEADPE_03454	CCDLEABL_02644	DAEKGALC_00689	CMFAKHNC_03762		1	1	1	1	1	1		6	3
cluster1337	50S ribosomal protein L19		BLJAPNOD_00772	JFJIGPJD_01850	HPNEADPE_03455	CCDLEABL_02645	DAEKGALC_00688	CMFAKHNC_03763		1	1	1	1	1	1		6	3
cluster1338	5'-methylthioadenosine/S-adenosylhomocysteine nucleosidase		BLJAPNOD_00320	JFJIGPJD_03114	HPNEADPE_04127	CCDLEABL_00269	DAEKGALC_01143	CMFAKHNC_04511		1	1	1	1	1	1		6	3
cluster1339	3-isopropylmalate dehydratase large subunit		BLJAPNOD_00775	JFJIGPJD_01845	HPNEADPE_03463	CCDLEABL_02650	DAEKGALC_00685	CMFAKHNC_03770		1	1	1	1	1	1		6	3
cluster1340	Beta-barrel assembly-enhancing protease		BLJAPNOD_00724	JFJIGPJD_01842	HPNEADPE_03492	CCDLEABL_02651	DAEKGALC_00737	CMFAKHNC_03806		1	1	1	1	1	1		6	3
cluster1341	Thiamine import ATP-binding protein ThiQ		BLJAPNOD_00725	JFJIGPJD_01841	HPNEADPE_03491	CCDLEABL_02652	DAEKGALC_00736	CMFAKHNC_03803		1	1	1	1	1	1		6	3
cluster1342	Sulfate transport system permease protein CysW		BLJAPNOD_00726	JFJIGPJD_01840	HPNEADPE_03490	CCDLEABL_02653	DAEKGALC_00735	CMFAKHNC_03802		1	1	1	1	1	1		6	3
cluster1343	Thiamine-binding periplasmic protein		BLJAPNOD_00727	JFJIGPJD_01839	HPNEADPE_03489	CCDLEABL_02654	DAEKGALC_00734	CMFAKHNC_03801		1	1	1	1	1	1		6	3
cluster1344	ABC transporter ATP-binding protein uup		BLJAPNOD_00730	JFJIGPJD_01836	HPNEADPE_03486	CCDLEABL_02657	DAEKGALC_00730	CMFAKHNC_03798		1	1	1	1	1	1		6	3
cluster1345	Thiamine pyrophosphokinase		BLJAPNOD_00729	JFJIGPJD_01835	HPNEADPE_03485	CCDLEABL_02658	DAEKGALC_00731	CMFAKHNC_03797		1	1	1	1	1	1		6	3
cluster1346	tRNA threonylcarbamoyladenosine biosynthesis protein TsaE		BLJAPNOD_00594	JFJIGPJD_01692	HPNEADPE_03750	CCDLEABL_00026	DAEKGALC_00867	CMFAKHNC_04088		1	1	1	1	1	1		6	3
cluster1347	1,4-dihydroxy-2-naphthoyl-CoA hydrolase		BLJAPNOD_00319	JFJIGPJD_03115	HPNEADPE_04128	CCDLEABL_00270	DAEKGALC_01144	CMFAKHNC_04512		1	1	1	1	1	1		6	3
cluster1348	Homoserine O-succinyltransferase		BLJAPNOD_00800	JFJIGPJD_01833	HPNEADPE_03482	CCDLEABL_02660	DAEKGALC_00662	CMFAKHNC_03794		1	1	1	1	1	1		6	3
cluster1349	Aldose 1-epimerase		BLJAPNOD_00798	JFJIGPJD_01832	HPNEADPE_03480	CCDLEABL_02661	DAEKGALC_00664	CMFAKHNC_03792		1	1	1	1	1	1		6	3
cluster135	ATP-dependent zinc metalloprotease FtsH 4		BLJAPNOD_01310	JFJIGPJD_05273	HPNEADPE_02586;HPNEADPE_00725	CCDLEABL_03565	DAEKGALC_00206	CMFAKHNC_02991		1	1	1	1	1	1		6	3
cluster1350	Monofunctional biosynthetic peptidoglycan transglycosylase		BLJAPNOD_00711	JFJIGPJD_01831	HPNEADPE_03505	CCDLEABL_02662	DAEKGALC_00750	CMFAKHNC_03820		1	1	1	1	1	1		6	3
cluster1351	Farnesyl diphosphate synthase		BLJAPNOD_00710	JFJIGPJD_01830	HPNEADPE_03506	CCDLEABL_02663	DAEKGALC_00751	CMFAKHNC_03821		1	1	1	1	1	1		6	3
cluster1352	putative lipoprotein YiaD		BLJAPNOD_00386	JFJIGPJD_01829	HPNEADPE_03508	CCDLEABL_02664	DAEKGALC_01082	CMFAKHNC_03823		1	1	1	1	1	1		6	3
cluster1353	4-hydroxy-3-methylbut-2-en-1-yl diphosphate synthase (flavodoxin)		BLJAPNOD_00707	JFJIGPJD_01828	HPNEADPE_03509	CCDLEABL_02665	DAEKGALC_00754	CMFAKHNC_03828		1	1	1	1	1	1		6	3
cluster1354	Inner membrane protein YbjJ		BLJAPNOD_00706	JFJIGPJD_01827	HPNEADPE_03510	CCDLEABL_02666	DAEKGALC_00755	CMFAKHNC_03829		1	1	1	1	1	1		6	3
cluster1355	HTH-type quorum sensing-dependent transcriptional regulator RpaR		BLJAPNOD_00699	JFJIGPJD_01824	HPNEADPE_03512	CCDLEABL_02669	DAEKGALC_00762	CMFAKHNC_03831		1	1	1	1	1	1		6	3
cluster1356	Tryptophan-rich sensory protein		BLJAPNOD_00318	JFJIGPJD_03116	HPNEADPE_04129	CCDLEABL_00271	DAEKGALC_01145	CMFAKHNC_04513		1	1	1	1	1	1		6	3
cluster1357	Beta-(1-->2)glucan export ATP-binding/permease protein NdvA		BLJAPNOD_00698	JFJIGPJD_01823	HPNEADPE_03513	CCDLEABL_02671	DAEKGALC_00763	CMFAKHNC_03832		1	1	1	1	1	1		6	3
cluster1358	putative hydrolase YxeP		BLJAPNOD_00056	JFJIGPJD_01821	HPNEADPE_03515	CCDLEABL_02673	DAEKGALC_01410	CMFAKHNC_03834		1	1	1	1	1	1		6	3
cluster1359	L-2-hydroxyglutarate oxidase LhgO		BLJAPNOD_05036	JFJIGPJD_01819	HPNEADPE_03821	CCDLEABL_02675	DAEKGALC_05293	CMFAKHNC_00094		1	1	1	1	1	1		6	3
cluster136	Transketolase 1		BLJAPNOD_01260	JFJIGPJD_05300	HPNEADPE_02620;HPNEADPE_00656	CCDLEABL_03592	DAEKGALC_00242	CMFAKHNC_03034		1	1	1	1	1	1		6	3
cluster1360	L-threonine dehydratase catabolic TdcB		BLJAPNOD_02223	JFJIGPJD_01818	HPNEADPE_03516	CCDLEABL_02676	DAEKGALC_03277	CMFAKHNC_03836		1	1	1	1	1	1		6	3
cluster1361	hypothetical protein		BLJAPNOD_00316	JFJIGPJD_03117	HPNEADPE_04130	CCDLEABL_00272	DAEKGALC_01147	CMFAKHNC_04514		1	1	1	1	1	1		6	3
cluster1362	2,3-diketo-L-gulonate TRAP transporter small permease protein YiaM		BLJAPNOD_05847	JFJIGPJD_01811	HPNEADPE_03608	CCDLEABL_02683	DAEKGALC_05149	CMFAKHNC_04938		1	1	1	1	1	1		6	3
cluster1363	C4-dicarboxylate TRAP transporter large permease protein DctM		BLJAPNOD_05846	JFJIGPJD_01810	HPNEADPE_03607	CCDLEABL_02684	DAEKGALC_05150	CMFAKHNC_04937		1	1	1	1	1	1		6	3
cluster1364	2,3-diketo-L-gulonate-binding periplasmic protein YiaO		BLJAPNOD_05845	JFJIGPJD_01809	HPNEADPE_03606	CCDLEABL_02685	DAEKGALC_05151	CMFAKHNC_04936		1	1	1	1	1	1		6	3
cluster1365	hypothetical protein		BLJAPNOD_00648	JFJIGPJD_01807	HPNEADPE_03706	CCDLEABL_02687	DAEKGALC_00814	CMFAKHNC_04047		1	1	1	1	1	1		6	3
cluster1366	hypothetical protein		BLJAPNOD_00644	JFJIGPJD_01806	HPNEADPE_03711	CCDLEABL_02688	DAEKGALC_00818	CMFAKHNC_04049		1	1	1	1	1	1		6	3
cluster1367	Leucine--tRNA ligase		BLJAPNOD_00642	JFJIGPJD_01805	HPNEADPE_03712	CCDLEABL_02689	DAEKGALC_00820	CMFAKHNC_04050		1	1	1	1	1	1		6	3
cluster1368	hypothetical protein		BLJAPNOD_00314	JFJIGPJD_03118	HPNEADPE_04131	CCDLEABL_00273	DAEKGALC_01149	CMFAKHNC_04515		1	1	1	1	1	1		6	3
cluster1369	hypothetical protein		BLJAPNOD_00641	JFJIGPJD_01804	HPNEADPE_03713	CCDLEABL_02690	DAEKGALC_00821	CMFAKHNC_04051		1	1	1	1	1	1		6	3
cluster137	Acetyl-coenzyme A synthetase		BLJAPNOD_00649	JFJIGPJD_01808	HPNEADPE_03705;HPNEADPE_04409	CCDLEABL_02686	DAEKGALC_00813	CMFAKHNC_04046		1	1	1	1	1	1		6	3
cluster1370	hypothetical protein		BLJAPNOD_00640	JFJIGPJD_01803	HPNEADPE_03714	CCDLEABL_02691	DAEKGALC_00822	CMFAKHNC_04052		1	1	1	1	1	1		6	3
cluster1371	Ferredoxin-2		BLJAPNOD_00721	JFJIGPJD_01802	HPNEADPE_03495	CCDLEABL_02692	DAEKGALC_00740	CMFAKHNC_03809		1	1	1	1	1	1		6	3
cluster1372	Heat shock protein 15		BLJAPNOD_00720	JFJIGPJD_01801	HPNEADPE_03496	CCDLEABL_02693	DAEKGALC_00741	CMFAKHNC_03810		1	1	1	1	1	1		6	3
cluster1373	hypothetical protein		BLJAPNOD_00719	JFJIGPJD_01800	HPNEADPE_03497	CCDLEABL_02694	DAEKGALC_00742	CMFAKHNC_03811		1	1	1	1	1	1		6	3
cluster1374	2-octaprenyl-3-methyl-6-methoxy-1,4-benzoquinol hydroxylase		BLJAPNOD_00788	JFJIGPJD_01799	HPNEADPE_03474	CCDLEABL_02695	DAEKGALC_00671	CMFAKHNC_03780		1	1	1	1	1	1		6	3
cluster1375	Acyl-CoA thioesterase 2		BLJAPNOD_00787	JFJIGPJD_01798	HPNEADPE_03473	CCDLEABL_02696	DAEKGALC_00672	CMFAKHNC_03779		1	1	1	1	1	1		6	3
cluster1376	Nitrogen regulatory protein P-II 2		BLJAPNOD_00786	JFJIGPJD_01797	HPNEADPE_03472	CCDLEABL_02697	DAEKGALC_00673	CMFAKHNC_03778		1	1	1	1	1	1		6	3
cluster1377	Ammonia channel		BLJAPNOD_00785	JFJIGPJD_01796	HPNEADPE_03471	CCDLEABL_02698	DAEKGALC_00674	CMFAKHNC_03777		1	1	1	1	1	1		6	3
cluster1378	hypothetical protein		BLJAPNOD_00313	JFJIGPJD_03119	HPNEADPE_04132	CCDLEABL_00274	DAEKGALC_01150	CMFAKHNC_04516		1	1	1	1	1	1		6	3
cluster1379	Outer-membrane lipoprotein carrier protein		BLJAPNOD_00783	JFJIGPJD_01794	HPNEADPE_03469	CCDLEABL_02700	DAEKGALC_00676	CMFAKHNC_03775		1	1	1	1	1	1		6	3
cluster138	Malate synthase G		BLJAPNOD_00567	JFJIGPJD_01671	HPNEADPE_03772;HPNEADPE_04404	CCDLEABL_00047	DAEKGALC_00894	CMFAKHNC_04114		1	1	1	1	1	1		6	3
cluster1380	Exodeoxyribonuclease III		BLJAPNOD_00782	JFJIGPJD_01793	HPNEADPE_03468	CCDLEABL_02701	DAEKGALC_00677	CMFAKHNC_03774		1	1	1	1	1	1		6	3
cluster1381	Cyclic AMP receptor protein		BLJAPNOD_00781	JFJIGPJD_01792	HPNEADPE_03467	CCDLEABL_02702	DAEKGALC_00679	CMFAKHNC_03773		1	1	1	1	1	1		6	3
cluster1382	Transcriptional regulatory protein YycF		BLJAPNOD_00780	JFJIGPJD_01791	HPNEADPE_03466	CCDLEABL_02703	DAEKGALC_00680	CMFAKHNC_03772		1	1	1	1	1	1		6	3
cluster1383	hypothetical protein		BLJAPNOD_00779	JFJIGPJD_01790	HPNEADPE_03465	CCDLEABL_02704	DAEKGALC_00681	CMFAKHNC_03771		1	1	1	1	1	1		6	3
cluster1384	RNA polymerase-binding transcription factor CarD		BLJAPNOD_00722	JFJIGPJD_01789	HPNEADPE_03494	CCDLEABL_02705	DAEKGALC_00739	CMFAKHNC_03808		1	1	1	1	1	1		6	3
cluster1385	NAD-specific glutamate dehydrogenase		BLJAPNOD_00656	JFJIGPJD_01788	HPNEADPE_03697	CCDLEABL_02706	DAEKGALC_00806	CMFAKHNC_04038		1	1	1	1	1	1		6	3
cluster1386	hypothetical protein		BLJAPNOD_00655	JFJIGPJD_01787	HPNEADPE_03698	CCDLEABL_02707	DAEKGALC_00807	CMFAKHNC_04039		1	1	1	1	1	1		6	3
cluster1387	hypothetical protein		BLJAPNOD_00715	JFJIGPJD_01786	HPNEADPE_03502	CCDLEABL_02708	DAEKGALC_00746	CMFAKHNC_03816		1	1	1	1	1	1		6	3
cluster1388	Acetyl-CoA acetyltransferase		BLJAPNOD_00716	JFJIGPJD_01785	HPNEADPE_03501	CCDLEABL_02709	DAEKGALC_00745	CMFAKHNC_03815		1	1	1	1	1	1		6	3
cluster1389	Iron-regulated protein A		BLJAPNOD_00312	JFJIGPJD_03120	HPNEADPE_04133	CCDLEABL_00275	DAEKGALC_01151	CMFAKHNC_04517		1	1	1	1	1	1		6	3
cluster139	putative FAD-linked oxidoreductase		BLJAPNOD_03929	JFJIGPJD_00291	HPNEADPE_00389;HPNEADPE_04406	CCDLEABL_00601	DAEKGALC_01611	CMFAKHNC_00327		1	1	1	1	1	1		6	3
cluster1390	Acetoacetyl-CoA reductase		BLJAPNOD_00718	JFJIGPJD_01784	HPNEADPE_03500	CCDLEABL_02710	DAEKGALC_00743	CMFAKHNC_03814		1	1	1	1	1	1		6	3
cluster1391	hypothetical protein		BLJAPNOD_00814	JFJIGPJD_01783	HPNEADPE_03682	CCDLEABL_02711	DAEKGALC_00648	CMFAKHNC_04020		1	1	1	1	1	1		6	3
cluster1392	Bacterioferritin		BLJAPNOD_00815	JFJIGPJD_01782	HPNEADPE_03681	CCDLEABL_02712	DAEKGALC_00647	CMFAKHNC_04019		1	1	1	1	1	1		6	3
cluster1393	RNA pyrophosphohydrolase		BLJAPNOD_00817	JFJIGPJD_01781	HPNEADPE_03099	CCDLEABL_02713	DAEKGALC_00646	CMFAKHNC_04018		1	1	1	1	1	1		6	3
cluster1394	hypothetical protein		BLJAPNOD_00818	JFJIGPJD_01780	HPNEADPE_03098	CCDLEABL_02714	DAEKGALC_00645	CMFAKHNC_04017		1	1	1	1	1	1		6	3
cluster1395	Carboxy-terminal processing protease CtpB		BLJAPNOD_00819	JFJIGPJD_01779	HPNEADPE_03097	CCDLEABL_02715	DAEKGALC_00644	CMFAKHNC_04016		1	1	1	1	1	1		6	3
cluster1396	Murein hydrolase activator EnvC		BLJAPNOD_00820	JFJIGPJD_01778	HPNEADPE_03096	CCDLEABL_02716	DAEKGALC_00643	CMFAKHNC_04015		1	1	1	1	1	1		6	3
cluster1397	Ribosomal RNA large subunit methyltransferase H		BLJAPNOD_00821	JFJIGPJD_01777	HPNEADPE_03095	CCDLEABL_02717	DAEKGALC_00642	CMFAKHNC_04014		1	1	1	1	1	1		6	3
cluster1398	Nicotinate-nucleotide adenylyltransferase		BLJAPNOD_00823	JFJIGPJD_01775	HPNEADPE_03093	CCDLEABL_02719	DAEKGALC_00640	CMFAKHNC_04012		1	1	1	1	1	1		6	3
cluster1399	Ribosomal RNA small subunit methyltransferase B		BLJAPNOD_00311	JFJIGPJD_03121	HPNEADPE_04134	CCDLEABL_00276	DAEKGALC_01152	CMFAKHNC_04518		1	1	1	1	1	1		6	3
cluster14	Outer membrane protein IIIA		BLJAPNOD_03550	JFJIGPJD_04367;JFJIGPJD_04368;JFJIGPJD_02247	HPNEADPE_01026;HPNEADPE_01027	CCDLEABL_04501;CCDLEABL_00960;CCDLEABL_00961;CCDLEABL_05039	DAEKGALC_01967	CMFAKHNC_00954;CMFAKHNC_00955		1	1	1	1	1	1		6	3
cluster140	Lactate utilization protein A		BLJAPNOD_03926	JFJIGPJD_00289	HPNEADPE_00391;HPNEADPE_04408	CCDLEABL_00604	DAEKGALC_01614	CMFAKHNC_00329		1	1	1	1	1	1		6	3
cluster1400	Gamma-glutamyl phosphate reductase		BLJAPNOD_00824	JFJIGPJD_01774	HPNEADPE_03092	CCDLEABL_02720	DAEKGALC_00639	CMFAKHNC_04011		1	1	1	1	1	1		6	3
cluster1401	Glutamate 5-kinase		BLJAPNOD_00825	JFJIGPJD_01773	HPNEADPE_03091	CCDLEABL_02721	DAEKGALC_00638	CMFAKHNC_04010		1	1	1	1	1	1		6	3
cluster1402	GTPase Obg/CgtA		BLJAPNOD_00826	JFJIGPJD_01772	HPNEADPE_03090	CCDLEABL_02722	DAEKGALC_00637	CMFAKHNC_04009		1	1	1	1	1	1		6	3
cluster1403	hypothetical protein		BLJAPNOD_00828	JFJIGPJD_01771	HPNEADPE_03089	CCDLEABL_02723	DAEKGALC_00635	CMFAKHNC_04007		1	1	1	1	1	1		6	3
cluster1404	Ribosomal-protein-serine acetyltransferase		BLJAPNOD_00829	JFJIGPJD_01770	HPNEADPE_03088	CCDLEABL_02724	DAEKGALC_00634	CMFAKHNC_04006		1	1	1	1	1	1		6	3
cluster1405	50S ribosomal protein L27		BLJAPNOD_00830	JFJIGPJD_01769	HPNEADPE_03087	CCDLEABL_02725	DAEKGALC_00633	CMFAKHNC_04005		1	1	1	1	1	1		6	3
cluster1406	50S ribosomal protein L21		BLJAPNOD_00831	JFJIGPJD_01768	HPNEADPE_03086	CCDLEABL_02726	DAEKGALC_00632	CMFAKHNC_04004		1	1	1	1	1	1		6	3
cluster1407	hypothetical protein		BLJAPNOD_00810	JFJIGPJD_01767	HPNEADPE_03686	CCDLEABL_02727	DAEKGALC_00652	CMFAKHNC_04024		1	1	1	1	1	1		6	3
cluster1408	hypothetical protein		BLJAPNOD_00809	JFJIGPJD_01766	HPNEADPE_03687	CCDLEABL_02728	DAEKGALC_00653	CMFAKHNC_04025		1	1	1	1	1	1		6	3
cluster1409	(3S)-malyl-CoA thioesterase		BLJAPNOD_00808	JFJIGPJD_01765	HPNEADPE_03688	CCDLEABL_02729	DAEKGALC_00654	CMFAKHNC_04026		1	1	1	1	1	1		6	3
cluster141	Sporulation initiation inhibitor protein Soj		BLJAPNOD_06040	JFJIGPJD_00615	HPNEADPE_04174;HPNEADPE_04471	CCDLEABL_05304	DAEKGALC_04966	CMFAKHNC_04688		1	1	1	1	1	1		6	3
cluster1410	RlpA-like protein		BLJAPNOD_00310	JFJIGPJD_03122	HPNEADPE_04135	CCDLEABL_00277	DAEKGALC_01153	CMFAKHNC_04519		1	1	1	1	1	1		6	3
cluster1411	3-isopropylmalate dehydratase small subunit 1		BLJAPNOD_00805	JFJIGPJD_01763	HPNEADPE_03690	CCDLEABL_02731	DAEKGALC_00657	CMFAKHNC_04028		1	1	1	1	1	1		6	3
cluster1412	Hydrogenobyrinate a,c-diamide synthase		BLJAPNOD_02498	JFJIGPJD_01760	HPNEADPE_03051	CCDLEABL_02734	DAEKGALC_03025	CMFAKHNC_03986		1	1	1	1	1	1		6	3
cluster1413	Uroporphyrinogen-III C-methyltransferase		BLJAPNOD_02497	JFJIGPJD_01759	HPNEADPE_03050	CCDLEABL_02735	DAEKGALC_03026	CMFAKHNC_03985		1	1	1	1	1	1		6	3
cluster1414	Precorrin-4 C(11)-methyltransferase		BLJAPNOD_01081	JFJIGPJD_01757	HPNEADPE_03048	CCDLEABL_02737	DAEKGALC_00425	CMFAKHNC_03983		1	1	1	1	1	1		6	3
cluster1415	Precorrin-6Y C(5,15)-methyltransferase [decarboxylating]		BLJAPNOD_01080	JFJIGPJD_01755	HPNEADPE_03046	CCDLEABL_02739	DAEKGALC_00426	CMFAKHNC_03981		1	1	1	1	1	1		6	3
cluster1416	hypothetical protein		BLJAPNOD_00309	JFJIGPJD_03123	HPNEADPE_04136	CCDLEABL_00278	DAEKGALC_01154	CMFAKHNC_04520		1	1	1	1	1	1		6	3
cluster1417	Precorrin-6A reductase		BLJAPNOD_01079	JFJIGPJD_01754	HPNEADPE_03045	CCDLEABL_02740	DAEKGALC_00427	CMFAKHNC_03980		1	1	1	1	1	1		6	3
cluster1418	Precorrin-3B C(17)-methyltransferase		BLJAPNOD_01078	JFJIGPJD_01753	HPNEADPE_03044	CCDLEABL_02741	DAEKGALC_00428	CMFAKHNC_03979		1	1	1	1	1	1		6	3
cluster1419	Precorrin-2 C(20)-methyltransferase		BLJAPNOD_01077	JFJIGPJD_01752	HPNEADPE_03043	CCDLEABL_02742	DAEKGALC_00429	CMFAKHNC_03978		1	1	1	1	1	1		6	3
cluster1420	Precorrin-8X methylmutase		BLJAPNOD_01076	JFJIGPJD_01751	HPNEADPE_03042	CCDLEABL_02743	DAEKGALC_00430	CMFAKHNC_03977		1	1	1	1	1	1		6	3
cluster1421	hypothetical protein		BLJAPNOD_01075	JFJIGPJD_01750	HPNEADPE_03041	CCDLEABL_02744	DAEKGALC_00431	CMFAKHNC_03976		1	1	1	1	1	1		6	3
cluster1422	Aerobic cobaltochelatase subunit CobN		BLJAPNOD_02489	JFJIGPJD_01749	HPNEADPE_03040	CCDLEABL_02745	DAEKGALC_03033	CMFAKHNC_03975		1	1	1	1	1	1		6	3
cluster1423	Putative metal chaperone YciC		BLJAPNOD_02488	JFJIGPJD_01748	HPNEADPE_03039	CCDLEABL_02746	DAEKGALC_03034	CMFAKHNC_03974		1	1	1	1	1	1		6	3
cluster1424	Cob(I)yrinic acid a,c-diamide adenosyltransferase		BLJAPNOD_02490	JFJIGPJD_01745	HPNEADPE_03033	CCDLEABL_02749	DAEKGALC_03032	CMFAKHNC_03968		1	1	1	1	1	1		6	3
cluster1425	Cobyric acid synthase		BLJAPNOD_02484	JFJIGPJD_01744	HPNEADPE_03032	CCDLEABL_02750	DAEKGALC_03038	CMFAKHNC_03967		1	1	1	1	1	1		6	3
cluster1426	Epoxyqueuosine reductase		BLJAPNOD_00308	JFJIGPJD_03124	HPNEADPE_04137	CCDLEABL_00279	DAEKGALC_01155	CMFAKHNC_04521		1	1	1	1	1	1		6	3
cluster1427	Cobalamin biosynthesis protein CobD		BLJAPNOD_02500	JFJIGPJD_01743	HPNEADPE_03031	CCDLEABL_02751	DAEKGALC_03023	CMFAKHNC_03966		1	1	1	1	1	1		6	3
cluster1428	Histidinol-phosphate aminotransferase		BLJAPNOD_02499	JFJIGPJD_01742	HPNEADPE_03030	CCDLEABL_02752	DAEKGALC_03024	CMFAKHNC_03965		1	1	1	1	1	1		6	3
cluster1429	L-fuconate dehydratase		BLJAPNOD_06641	JFJIGPJD_01741	HPNEADPE_00134	CCDLEABL_02753	DAEKGALC_04472	CMFAKHNC_05064		1	1	1	1	1	1		6	3
cluster1430	L-galactonate-5-dehydrogenase		BLJAPNOD_00608	JFJIGPJD_01738	HPNEADPE_00136	CCDLEABL_02756	DAEKGALC_00853	CMFAKHNC_05067		1	1	1	1	1	1		6	3
cluster1431	Sensor protein DivL		BLJAPNOD_00593	JFJIGPJD_01691	HPNEADPE_03751	CCDLEABL_00027	DAEKGALC_00868	CMFAKHNC_04089		1	1	1	1	1	1		6	3
cluster1432	Glutathione S-transferase GstB		BLJAPNOD_00307	JFJIGPJD_03125	HPNEADPE_04138	CCDLEABL_00280	DAEKGALC_01156	CMFAKHNC_04522		1	1	1	1	1	1		6	3
cluster1433	Galactarate dehydratase (L-threo-forming)		BLJAPNOD_00613	JFJIGPJD_01731	HPNEADPE_00138	CCDLEABL_02763	DAEKGALC_00848	CMFAKHNC_05074		1	1	1	1	1	1		6	3
cluster1434	Bifunctional purine biosynthesis protein PurH		BLJAPNOD_00654	JFJIGPJD_01730	HPNEADPE_03699	CCDLEABL_02764	DAEKGALC_00808	CMFAKHNC_04040		1	1	1	1	1	1		6	3
cluster1435	hypothetical protein		BLJAPNOD_00653	JFJIGPJD_01729	HPNEADPE_03700	CCDLEABL_02765	DAEKGALC_00809	CMFAKHNC_04041		1	1	1	1	1	1		6	3
cluster1436	Ribosomal RNA small subunit methyltransferase B		BLJAPNOD_00652	JFJIGPJD_01728	HPNEADPE_03701	CCDLEABL_02766	DAEKGALC_00810	CMFAKHNC_04042		1	1	1	1	1	1		6	3
cluster1437	hypothetical protein		BLJAPNOD_00651	JFJIGPJD_01727	HPNEADPE_03702	CCDLEABL_02767	DAEKGALC_00811	CMFAKHNC_04043		1	1	1	1	1	1		6	3
cluster1438	hypothetical protein		BLJAPNOD_00650	JFJIGPJD_01726	HPNEADPE_03703	CCDLEABL_02768	DAEKGALC_00812	CMFAKHNC_04044		1	1	1	1	1	1		6	3
cluster1439	Chromosome-partitioning protein ParB		BLJAPNOD_00639	JFJIGPJD_01725	HPNEADPE_03715	CCDLEABL_02769	DAEKGALC_00823	CMFAKHNC_04053		1	1	1	1	1	1		6	3
cluster144	Periplasmic pH-dependent serine endoprotease DegQ		BLJAPNOD_03600	JFJIGPJD_04326	HPNEADPE_04348;HPNEADPE_00905	CCDLEABL_00919	DAEKGALC_01933	CMFAKHNC_00900		1	1	1	1	1	1		6	3
cluster1440	Chromosome partitioning protein ParA		BLJAPNOD_00638	JFJIGPJD_01724	HPNEADPE_03716	CCDLEABL_02770	DAEKGALC_00824	CMFAKHNC_04054		1	1	1	1	1	1		6	3
cluster1441	Undecaprenyl-diphosphatase		BLJAPNOD_00306	JFJIGPJD_03126	HPNEADPE_04139	CCDLEABL_00281	DAEKGALC_01157	CMFAKHNC_04523		1	1	1	1	1	1		6	3
cluster1442	Ribosomal RNA small subunit methyltransferase G		BLJAPNOD_00637	JFJIGPJD_01723	HPNEADPE_03717	CCDLEABL_02771	DAEKGALC_00825	CMFAKHNC_04055		1	1	1	1	1	1		6	3
cluster1443	tRNA uridine 5-carboxymethylaminomethyl modification enzyme MnmG		BLJAPNOD_00636	JFJIGPJD_01722	HPNEADPE_03718	CCDLEABL_02772	DAEKGALC_00826	CMFAKHNC_04056		1	1	1	1	1	1		6	3
cluster1444	tRNA modification GTPase MnmE		BLJAPNOD_00635	JFJIGPJD_01721	HPNEADPE_03719	CCDLEABL_02773	DAEKGALC_00827	CMFAKHNC_04057		1	1	1	1	1	1		6	3
cluster1445	hypothetical protein		BLJAPNOD_00634	JFJIGPJD_01720	HPNEADPE_03720	CCDLEABL_02774	DAEKGALC_00828	CMFAKHNC_04058		1	1	1	1	1	1		6	3
cluster1446	hypothetical protein		BLJAPNOD_00633	JFJIGPJD_01719	HPNEADPE_03722	CCDLEABL_02775	DAEKGALC_00829	CMFAKHNC_04059		1	1	1	1	1	1		6	3
cluster1447	Uroporphyrinogen decarboxylase		BLJAPNOD_00632	JFJIGPJD_01718	HPNEADPE_03723	CCDLEABL_02776	DAEKGALC_00830	CMFAKHNC_04060		1	1	1	1	1	1		6	3
cluster1449	dTDP-4-dehydrorhamnose reductase		BLJAPNOD_00304	JFJIGPJD_03127	HPNEADPE_04145	CCDLEABL_00282	DAEKGALC_01159	CMFAKHNC_04525		1	1	1	1	1	1		6	3
cluster145	Cytochrome c-556		BLJAPNOD_03673	JFJIGPJD_04226	HPNEADPE_00787;HPNEADPE_00788	CCDLEABL_00817	DAEKGALC_01865	CMFAKHNC_00775		1	1	1	1	1	1		6	3
cluster1450	hypothetical protein		BLJAPNOD_05093	JFJIGPJD_00039	HPNEADPE_04339	CCDLEABL_02786	DAEKGALC_06310	CMFAKHNC_06082		1	1	1	1	1	1		6	3
cluster1451	hypothetical protein		BLJAPNOD_00303	JFJIGPJD_03128	HPNEADPE_04146	CCDLEABL_00283	DAEKGALC_01160	CMFAKHNC_04526		1	1	1	1	1	1		6	3
cluster1452	Orotidine 5'-phosphate decarboxylase		BLJAPNOD_00302	JFJIGPJD_03129	HPNEADPE_04147	CCDLEABL_00284	DAEKGALC_01161	CMFAKHNC_04527		1	1	1	1	1	1		6	3
cluster1453	hypothetical protein		BLJAPNOD_00301	JFJIGPJD_03130	HPNEADPE_04148	CCDLEABL_00285	DAEKGALC_01162	CMFAKHNC_04528		1	1	1	1	1	1		6	3
cluster1454	Ribosomal RNA small subunit methyltransferase A		BLJAPNOD_00300	JFJIGPJD_03131	HPNEADPE_04149	CCDLEABL_00286	DAEKGALC_01163	CMFAKHNC_04529		1	1	1	1	1	1		6	3
cluster1455	Transcriptional regulatory protein OmpR		BLJAPNOD_05619	JFJIGPJD_01356	HPNEADPE_00148	CCDLEABL_05351	DAEKGALC_06484	CMFAKHNC_04165		1	1	1	1	1	1		6	3
cluster1456	DNA polymerase III subunit beta		BLJAPNOD_00299	JFJIGPJD_03132	HPNEADPE_04150	CCDLEABL_00287	DAEKGALC_01164	CMFAKHNC_04530		1	1	1	1	1	1		6	3
cluster1457	Ribosomal RNA small subunit methyltransferase I		BLJAPNOD_00298	JFJIGPJD_03133	HPNEADPE_04151	CCDLEABL_00288	DAEKGALC_01165	CMFAKHNC_04531		1	1	1	1	1	1		6	3
cluster1458	hypothetical protein		BLJAPNOD_00297	JFJIGPJD_03134	HPNEADPE_04152	CCDLEABL_00289	DAEKGALC_01166	CMFAKHNC_04532		1	1	1	1	1	1		6	3
cluster1459	Adenosylhomocysteinase		BLJAPNOD_00592	JFJIGPJD_01690	HPNEADPE_03752	CCDLEABL_00028	DAEKGALC_00869	CMFAKHNC_04090		1	1	1	1	1	1		6	3
cluster1462	Transcriptional regulatory protein UhpA		BLJAPNOD_04395	JFJIGPJD_01156	HPNEADPE_03232	CCDLEABL_02894	DAEKGALC_04051	CMFAKHNC_03467		1	1	1	1	1	1		6	3
cluster1463	Glutathione synthetase		BLJAPNOD_00290	JFJIGPJD_03141	HPNEADPE_04153	CCDLEABL_00296	DAEKGALC_01172	CMFAKHNC_04538		1	1	1	1	1	1		6	3
cluster1465	Competence protein ComM		BLJAPNOD_00289	JFJIGPJD_03142	HPNEADPE_04154	CCDLEABL_00297	DAEKGALC_01175	CMFAKHNC_04539		1	1	1	1	1	1		6	3
cluster1466	O-acetylserine sulfhydrylase		BLJAPNOD_00288	JFJIGPJD_03143	HPNEADPE_04155	CCDLEABL_00298	DAEKGALC_01177	CMFAKHNC_04540		1	1	1	1	1	1		6	3
cluster1467	Phosphocarrier protein NPr		BLJAPNOD_00591	JFJIGPJD_01689	HPNEADPE_03753	CCDLEABL_00029	DAEKGALC_00870	CMFAKHNC_04091		1	1	1	1	1	1		6	3
cluster1468	Deoxyuridine 5'-triphosphate nucleotidohydrolase		BLJAPNOD_00282	JFJIGPJD_03146	HPNEADPE_04156	CCDLEABL_00300	DAEKGALC_01183	CMFAKHNC_04541		1	1	1	1	1	1		6	3
cluster1469	HTH-type transcriptional activator AmpR		BLJAPNOD_04440	JFJIGPJD_01228	HPNEADPE_00917	CCDLEABL_02970	DAEKGALC_04087	CMFAKHNC_00913		1	1	1	1	1	1		6	3
cluster147	putative lipoprotein YiaD		BLJAPNOD_02618	JFJIGPJD_02842	HPNEADPE_01663	CCDLEABL_01835	DAEKGALC_02915;DAEKGALC_05376	CMFAKHNC_01677		1	1	1	1	1	1		6	3
cluster1470	Peptide chain release factor 3		BLJAPNOD_00281	JFJIGPJD_03147	HPNEADPE_04157	CCDLEABL_00301	DAEKGALC_01184	CMFAKHNC_04542		1	1	1	1	1	1		6	3
cluster1471	Coenzyme A biosynthesis bifunctional protein CoaBC		BLJAPNOD_00267	JFJIGPJD_03148	HPNEADPE_04161	CCDLEABL_00302	DAEKGALC_01198	CMFAKHNC_04551		1	1	1	1	1	1		6	3
cluster1472	Membrane-bound lytic murein transglycosylase D		BLJAPNOD_02795	JFJIGPJD_01250	HPNEADPE_00722	CCDLEABL_02992	DAEKGALC_02744	CMFAKHNC_01285		1	1	1	1	1	1		6	3
cluster1473	hypothetical protein		BLJAPNOD_02289	JFJIGPJD_01253	HPNEADPE_00857	CCDLEABL_02995	DAEKGALC_03206	CMFAKHNC_03294		1	1	1	1	1	1		6	3
cluster1474	putative protein kinase UbiB		BLJAPNOD_00256	JFJIGPJD_03151	HPNEADPE_04165	CCDLEABL_00305	DAEKGALC_01210	CMFAKHNC_04556		1	1	1	1	1	1		6	3
cluster1475	Ubiquinone/menaquinone biosynthesis C-methyltransferase UbiE		BLJAPNOD_00255	JFJIGPJD_03152	HPNEADPE_04166	CCDLEABL_00306	DAEKGALC_01211	CMFAKHNC_04557		1	1	1	1	1	1		6	3
cluster1476	30S ribosomal protein S21		BLJAPNOD_00993	JFJIGPJD_01286	HPNEADPE_01893	CCDLEABL_03027	DAEKGALC_00501	CMFAKHNC_04444		1	1	1	1	1	1		6	3
cluster1477	hypothetical protein		BLJAPNOD_00994	JFJIGPJD_01287	HPNEADPE_01894	CCDLEABL_03028	DAEKGALC_00500	CMFAKHNC_04443		1	1	1	1	1	1		6	3
cluster1478	Formamidopyrimidine-DNA glycosylase		BLJAPNOD_00254	JFJIGPJD_03153	HPNEADPE_04167	CCDLEABL_00307	DAEKGALC_01212	CMFAKHNC_04558		1	1	1	1	1	1		6	3
cluster1479	putative enoyl-CoA hydratase echA8		BLJAPNOD_00253	JFJIGPJD_03154	HPNEADPE_04168	CCDLEABL_00308	DAEKGALC_01213	CMFAKHNC_04559		1	1	1	1	1	1		6	3
cluster1480	24.9 kDa protein in picA locus		BLJAPNOD_06717	JFJIGPJD_01301	HPNEADPE_03206	CCDLEABL_03042	DAEKGALC_06103	CMFAKHNC_04890		1	1	1	1	1	1		6	3
cluster1481	Polygalacturonase		BLJAPNOD_06716	JFJIGPJD_01302	HPNEADPE_03207	CCDLEABL_03043	DAEKGALC_06104	CMFAKHNC_04891		1	1	1	1	1	1		6	3
cluster1482	Putative ABC transporter substrate-binding protein YesO		BLJAPNOD_06715	JFJIGPJD_01303	HPNEADPE_03208	CCDLEABL_03044	DAEKGALC_06105	CMFAKHNC_04892		1	1	1	1	1	1		6	3
cluster1483	sn-glycerol-3-phosphate import ATP-binding protein UgpC		BLJAPNOD_06714	JFJIGPJD_01304	HPNEADPE_03209	CCDLEABL_03045	DAEKGALC_06106	CMFAKHNC_04893		1	1	1	1	1	1		6	3
cluster1484	Inner membrane ABC transporter permease protein YcjP		BLJAPNOD_06713	JFJIGPJD_01305	HPNEADPE_03210	CCDLEABL_03046	DAEKGALC_06107	CMFAKHNC_04894		1	1	1	1	1	1		6	3
cluster1485	Lactose transport system permease protein LacF		BLJAPNOD_06712	JFJIGPJD_01306	HPNEADPE_03211	CCDLEABL_03047	DAEKGALC_06108	CMFAKHNC_04895		1	1	1	1	1	1		6	3
cluster1486	HTH-type transcriptional activator RhaS		BLJAPNOD_06711	JFJIGPJD_01307	HPNEADPE_03212	CCDLEABL_03048	DAEKGALC_06109	CMFAKHNC_04897		1	1	1	1	1	1		6	3
cluster1487	C4-dicarboxylate TRAP transporter large permease protein DctM		BLJAPNOD_04342	JFJIGPJD_01308	HPNEADPE_02904	CCDLEABL_03049	DAEKGALC_05708	CMFAKHNC_02344		1	1	1	1	1	1		6	3
cluster1488	2,3-diketo-L-gulonate TRAP transporter small permease protein YiaM		BLJAPNOD_04341	JFJIGPJD_01309	HPNEADPE_02903	CCDLEABL_03050	DAEKGALC_05709	CMFAKHNC_02343		1	1	1	1	1	1		6	3
cluster1489	Solute-binding protein		BLJAPNOD_04340	JFJIGPJD_01310	HPNEADPE_02902	CCDLEABL_03051	DAEKGALC_05710	CMFAKHNC_02342		1	1	1	1	1	1		6	3
cluster149	Cellobiose phosphorylase		BLJAPNOD_00696	JFJIGPJD_01822	HPNEADPE_03514	CCDLEABL_02672	DAEKGALC_03923;DAEKGALC_00767	CMFAKHNC_03833		1	1	1	1	1	1		6	3
cluster1490	30S ribosomal protein S20		BLJAPNOD_00252	JFJIGPJD_03155	HPNEADPE_04169	CCDLEABL_00309	DAEKGALC_01214	CMFAKHNC_04560		1	1	1	1	1	1		6	3
cluster1491	2-pyrone-4,6-dicarbaxylate hydrolase		BLJAPNOD_04339	JFJIGPJD_01311	HPNEADPE_00587	CCDLEABL_03052	DAEKGALC_05711	CMFAKHNC_02341		1	1	1	1	1	1		6	3
cluster1492	2-dehydro-3-deoxy-D-gluconate 5-dehydrogenase		BLJAPNOD_06708	JFJIGPJD_01314	HPNEADPE_03909	CCDLEABL_03055	DAEKGALC_06112	CMFAKHNC_04286		1	1	1	1	1	1		6	3
cluster1493	Shikimate dehydrogenase (NADP(+))		BLJAPNOD_00629	JFJIGPJD_01715	HPNEADPE_03726	CCDLEABL_00003	DAEKGALC_00833	CMFAKHNC_04063		1	1	1	1	1	1		6	3
cluster1494	PTS system mannose-specific EIIAB component		BLJAPNOD_00590	JFJIGPJD_01688	HPNEADPE_03754	CCDLEABL_00030	DAEKGALC_00871	CMFAKHNC_04092		1	1	1	1	1	1		6	3
cluster1495	Chromosomal replication initiator protein DnaA		BLJAPNOD_00251	JFJIGPJD_03156	HPNEADPE_00001	CCDLEABL_00310	DAEKGALC_01215	CMFAKHNC_00001		1	1	1	1	1	1		6	3
cluster1496	Fosmidomycin resistance protein		BLJAPNOD_03843	JFJIGPJD_01327	HPNEADPE_02227	CCDLEABL_03068	DAEKGALC_01698	CMFAKHNC_02476		1	1	1	1	1	1		6	3
cluster1497	Oxygen-independent coproporphyrinogen-III oxidase-like protein YqeR		BLJAPNOD_00241	JFJIGPJD_03157	HPNEADPE_00002	CCDLEABL_00311	DAEKGALC_01225	CMFAKHNC_00004		1	1	1	1	1	1		6	3
cluster1498	Non-canonical purine NTP pyrophosphatase		BLJAPNOD_00240	JFJIGPJD_03158	HPNEADPE_00003	CCDLEABL_00312	DAEKGALC_01226	CMFAKHNC_00005		1	1	1	1	1	1		6	3
cluster1499	Ribonuclease PH		BLJAPNOD_00238	JFJIGPJD_03159	HPNEADPE_00005	CCDLEABL_00313	DAEKGALC_01228	CMFAKHNC_00007		1	1	1	1	1	1		6	3
cluster15	60 kDa chaperonin 5		BLJAPNOD_03412;BLJAPNOD_03912;BLJAPNOD_04113	JFJIGPJD_00273	HPNEADPE_02155;HPNEADPE_03572;HPNEADPE_00403	CCDLEABL_00620	DAEKGALC_01629;DAEKGALC_02105;DAEKGALC_06559	CMFAKHNC_00427;CMFAKHNC_05687		1	1	1	1	1	1		6	3
cluster150	Glucose-6-phosphate 3-dehydrogenase		BLJAPNOD_01108	JFJIGPJD_04847	HPNEADPE_02746	CCDLEABL_03140	DAEKGALC_00397;DAEKGALC_05243	CMFAKHNC_03207		1	1	1	1	1	1		6	3
cluster1500	sn-glycerol-3-phosphate-binding periplasmic protein UgpB		BLJAPNOD_06918	JFJIGPJD_04805	HPNEADPE_01087	CCDLEABL_03098	DAEKGALC_04645	CMFAKHNC_04533		1	1	1	1	1	1		6	3
cluster1501	sn-glycerol-3-phosphate transport system permease protein UgpA		BLJAPNOD_06919	JFJIGPJD_04806	HPNEADPE_01088	CCDLEABL_03099	DAEKGALC_04646	CMFAKHNC_04534		1	1	1	1	1	1		6	3
cluster1502	L-arabinose transport system permease protein AraQ		BLJAPNOD_06920	JFJIGPJD_04807	HPNEADPE_01089	CCDLEABL_03100	DAEKGALC_04647	CMFAKHNC_04535		1	1	1	1	1	1		6	3
cluster1503	Heat-inducible transcription repressor HrcA		BLJAPNOD_00237	JFJIGPJD_03160	HPNEADPE_00006	CCDLEABL_00314	DAEKGALC_01229	CMFAKHNC_00008		1	1	1	1	1	1		6	3
cluster1504	hypothetical protein		BLJAPNOD_01128	JFJIGPJD_04813	HPNEADPE_02727	CCDLEABL_03106	DAEKGALC_00376	CMFAKHNC_03179		1	1	1	1	1	1		6	3
cluster1505	Lysine/ornithine decarboxylase		BLJAPNOD_01127	JFJIGPJD_04814	HPNEADPE_02728	CCDLEABL_03107	DAEKGALC_00377	CMFAKHNC_03180		1	1	1	1	1	1		6	3
cluster1506	HTH-type transcriptional regulator DmlR		BLJAPNOD_01125	JFJIGPJD_04816	HPNEADPE_02730	CCDLEABL_03109	DAEKGALC_00379	CMFAKHNC_03182		1	1	1	1	1	1		6	3
cluster1507	Ribose import binding protein RbsB		BLJAPNOD_04156	JFJIGPJD_04817	HPNEADPE_02748	CCDLEABL_03110	DAEKGALC_05245	CMFAKHNC_03211		1	1	1	1	1	1		6	3
cluster1508	Ribose import permease protein RbsC		BLJAPNOD_04157	JFJIGPJD_04818	HPNEADPE_02749	CCDLEABL_03111	DAEKGALC_05246	CMFAKHNC_03212		1	1	1	1	1	1		6	3
cluster1509	Xylose import ATP-binding protein XylG		BLJAPNOD_04158	JFJIGPJD_04819	HPNEADPE_02750	CCDLEABL_03112	DAEKGALC_05247	CMFAKHNC_03213		1	1	1	1	1	1		6	3
cluster1510	Protein GrpE		BLJAPNOD_00236	JFJIGPJD_03161	HPNEADPE_00007	CCDLEABL_00315	DAEKGALC_01230	CMFAKHNC_00009		1	1	1	1	1	1		6	3
cluster1511	(S)-ureidoglycine aminohydrolase		BLJAPNOD_06817	JFJIGPJD_04821	HPNEADPE_02918	CCDLEABL_03114	DAEKGALC_04546	CMFAKHNC_04140		1	1	1	1	1	1		6	3
cluster1512	Nitrogen regulatory protein		BLJAPNOD_00232	JFJIGPJD_03162	HPNEADPE_00008	CCDLEABL_00316	DAEKGALC_01234	CMFAKHNC_00010		1	1	1	1	1	1		6	3
cluster1513	ABC transporter periplasmic-binding protein YtfQ		BLJAPNOD_04329	JFJIGPJD_04834	HPNEADPE_02171	CCDLEABL_03127	DAEKGALC_05726	CMFAKHNC_02303		1	1	1	1	1	1		6	3
cluster1514	Arabinose import ATP-binding protein AraG		BLJAPNOD_04330	JFJIGPJD_04835	HPNEADPE_02172	CCDLEABL_03128	DAEKGALC_05725	CMFAKHNC_02304		1	1	1	1	1	1		6	3
cluster1515	Inner membrane ABC transporter permease protein YtfT		BLJAPNOD_04331	JFJIGPJD_04836	HPNEADPE_02173	CCDLEABL_03129	DAEKGALC_05724	CMFAKHNC_02305		1	1	1	1	1	1		6	3
cluster1516	Inner membrane ABC transporter permease protein YjfF		BLJAPNOD_04332	JFJIGPJD_04837	HPNEADPE_02174	CCDLEABL_03130	DAEKGALC_05723	CMFAKHNC_02306		1	1	1	1	1	1		6	3
cluster1517	Purine ribonucleoside efflux pump NepI		BLJAPNOD_04871	JFJIGPJD_04839	HPNEADPE_01642	CCDLEABL_03132	DAEKGALC_05489	CMFAKHNC_01647		1	1	1	1	1	1		6	3
cluster1518	Putative sigma-54 modulation protein		BLJAPNOD_00231	JFJIGPJD_03163	HPNEADPE_00009	CCDLEABL_00317	DAEKGALC_01235	CMFAKHNC_00011		1	1	1	1	1	1		6	3
cluster1519	RCS-specific HTH-type transcriptional activator RclR		BLJAPNOD_04870	JFJIGPJD_04840	HPNEADPE_01643	CCDLEABL_03133	DAEKGALC_05490	CMFAKHNC_01648		1	1	1	1	1	1		6	3
cluster1520	DNA polymerase IV		BLJAPNOD_00812	JFJIGPJD_04842	HPNEADPE_03684	CCDLEABL_03135	DAEKGALC_00650	CMFAKHNC_04022		1	1	1	1	1	1		6	3
cluster1523	Lipopolysaccharide export system ATP-binding protein LptB		BLJAPNOD_00229	JFJIGPJD_03165	HPNEADPE_00104	CCDLEABL_00319	DAEKGALC_01237	CMFAKHNC_00013		1	1	1	1	1	1		6	3
cluster1524	Cell division topological specificity factor		BLJAPNOD_05035	JFJIGPJD_04860	HPNEADPE_03707	CCDLEABL_03153	DAEKGALC_05294	CMFAKHNC_02425		1	1	1	1	1	1		6	3
cluster1525	Septum site-determining protein MinD		BLJAPNOD_05034	JFJIGPJD_04861	HPNEADPE_03708	CCDLEABL_03154	DAEKGALC_05295	CMFAKHNC_02426		1	1	1	1	1	1		6	3
cluster1526	Septum site-determining protein MinC		BLJAPNOD_05033	JFJIGPJD_04862	HPNEADPE_03709	CCDLEABL_03155	DAEKGALC_05296	CMFAKHNC_02427		1	1	1	1	1	1		6	3
cluster1527	Sugar phosphatase YfbT		BLJAPNOD_04820	JFJIGPJD_04863	HPNEADPE_01954	CCDLEABL_03156	DAEKGALC_04431	CMFAKHNC_02069		1	1	1	1	1	1		6	3
cluster1528	HPr kinase/phosphorylase		BLJAPNOD_00589	JFJIGPJD_01687	HPNEADPE_03755	CCDLEABL_00031	DAEKGALC_00872	CMFAKHNC_04093		1	1	1	1	1	1		6	3
cluster1529	Lipopolysaccharide export system protein LptA		BLJAPNOD_00228	JFJIGPJD_03166	HPNEADPE_00105	CCDLEABL_00320	DAEKGALC_01238	CMFAKHNC_00014		1	1	1	1	1	1		6	3
cluster153	Alginate biosynthesis protein AlgA		BLJAPNOD_00917	JFJIGPJD_04973	HPNEADPE_02682	CCDLEABL_03266	DAEKGALC_04672;DAEKGALC_00572	CMFAKHNC_04381		1	1	1	1	1	1		6	3
cluster1530	hypothetical protein		BLJAPNOD_00227	JFJIGPJD_03167	HPNEADPE_00106	CCDLEABL_00321	DAEKGALC_01239	CMFAKHNC_00015		1	1	1	1	1	1		6	3
cluster1531	putative D,D-dipeptide transport system permease protein DdpC		BLJAPNOD_00981	JFJIGPJD_04883	HPNEADPE_00542	CCDLEABL_03176	DAEKGALC_00513	CMFAKHNC_03505		1	1	1	1	1	1		6	3
cluster1532	Glutathione transport system permease protein GsiC		BLJAPNOD_00982	JFJIGPJD_04884	HPNEADPE_00543	CCDLEABL_03177	DAEKGALC_00512	CMFAKHNC_03506		1	1	1	1	1	1		6	3
cluster1533	Oligopeptide-binding protein AppA		BLJAPNOD_00983	JFJIGPJD_04885	HPNEADPE_00544	CCDLEABL_03178	DAEKGALC_00511	CMFAKHNC_03507		1	1	1	1	1	1		6	3
cluster1534	Putative signal peptide peptidase SppA		BLJAPNOD_00226	JFJIGPJD_03168	HPNEADPE_00107	CCDLEABL_00322	DAEKGALC_01240	CMFAKHNC_00016		1	1	1	1	1	1		6	3
cluster1535	Integration host factor subunit beta		BLJAPNOD_00225	JFJIGPJD_03169	HPNEADPE_00108	CCDLEABL_00323	DAEKGALC_01241	CMFAKHNC_00017		1	1	1	1	1	1		6	3
cluster1536	Putative aliphatic sulfonates transport permease protein SsuC		BLJAPNOD_06929	JFJIGPJD_04905	HPNEADPE_03816	CCDLEABL_03198	DAEKGALC_04679	CMFAKHNC_02423		1	1	1	1	1	1		6	3
cluster1537	Putative thiamine biosynthesis protein		BLJAPNOD_06928	JFJIGPJD_04906	HPNEADPE_03817	CCDLEABL_03199	DAEKGALC_04678	CMFAKHNC_02422		1	1	1	1	1	1		6	3
cluster1538	Hydroxyethylthiazole kinase		BLJAPNOD_06927	JFJIGPJD_04907	HPNEADPE_03665	CCDLEABL_03200	DAEKGALC_04677	CMFAKHNC_04715		1	1	1	1	1	1		6	3
cluster1539	Thiamine-phosphate synthase		BLJAPNOD_06926	JFJIGPJD_04908	HPNEADPE_03666	CCDLEABL_03201	DAEKGALC_04676	CMFAKHNC_04714		1	1	1	1	1	1		6	3
cluster1540	Hydroxymethylpyrimidine/phosphomethylpyrimidine kinase		BLJAPNOD_06925	JFJIGPJD_04909	HPNEADPE_03667	CCDLEABL_03202	DAEKGALC_04675	CMFAKHNC_04713		1	1	1	1	1	1		6	3
cluster1541	hypothetical protein		BLJAPNOD_00224	JFJIGPJD_03170	HPNEADPE_00109	CCDLEABL_00324	DAEKGALC_01242	CMFAKHNC_00018		1	1	1	1	1	1		6	3
cluster1542	HTH-type transcriptional repressor RspR		BLJAPNOD_01941	JFJIGPJD_04914	HPNEADPE_03214	CCDLEABL_03207	DAEKGALC_03558	CMFAKHNC_04147		1	1	1	1	1	1		6	3
cluster1543	L-Lysine--8-amino-7-oxononanoate transaminase		BLJAPNOD_04917	JFJIGPJD_04920	HPNEADPE_03520	CCDLEABL_03213	DAEKGALC_05450	CMFAKHNC_03839		1	1	1	1	1	1		6	3
cluster1544	Ribosomal RNA large subunit methyltransferase K		BLJAPNOD_00222	JFJIGPJD_03171	HPNEADPE_00010	CCDLEABL_00325	DAEKGALC_01244	CMFAKHNC_00020		1	1	1	1	1	1		6	3
cluster1545	putative hydrolase YxeP		BLJAPNOD_04949	JFJIGPJD_04923	HPNEADPE_02072	CCDLEABL_03216	DAEKGALC_05418	CMFAKHNC_02161		1	1	1	1	1	1		6	3
cluster1546	23S rRNA (uridine(2479)-2'-O)-methyltransferase		BLJAPNOD_00221	JFJIGPJD_03172	HPNEADPE_00011	CCDLEABL_00326	DAEKGALC_01245	CMFAKHNC_00021		1	1	1	1	1	1		6	3
cluster1547	hypothetical protein		BLJAPNOD_01047	JFJIGPJD_04938	HPNEADPE_03224	CCDLEABL_03231	DAEKGALC_00459	CMFAKHNC_03492		1	1	1	1	1	1		6	3
cluster1548	Type I secretion system ATP-binding protein PrsD		BLJAPNOD_01046	JFJIGPJD_04939	HPNEADPE_03223	CCDLEABL_03232	DAEKGALC_00460	CMFAKHNC_03491		1	1	1	1	1	1		6	3
cluster1549	Type I secretion system membrane fusion protein PrsE		BLJAPNOD_01045	JFJIGPJD_04940	HPNEADPE_03222	CCDLEABL_03233	DAEKGALC_00461	CMFAKHNC_03490		1	1	1	1	1	1		6	3
cluster1550	Lipoprotein signal peptidase		BLJAPNOD_00220	JFJIGPJD_03173	HPNEADPE_00012	CCDLEABL_00327	DAEKGALC_01246	CMFAKHNC_00022		1	1	1	1	1	1		6	3
cluster1551	hypothetical protein		BLJAPNOD_01044	JFJIGPJD_04941	HPNEADPE_03226	CCDLEABL_03234	DAEKGALC_00462	CMFAKHNC_03495		1	1	1	1	1	1		6	3
cluster1552	putative sugar transferase EpsL		BLJAPNOD_06858	JFJIGPJD_04944	HPNEADPE_00712	CCDLEABL_03237	DAEKGALC_04587	CMFAKHNC_03452		1	1	1	1	1	1		6	3
cluster1554	Signal transduction histidine-protein kinase BarA		BLJAPNOD_00219	JFJIGPJD_03174	HPNEADPE_00013	CCDLEABL_00328	DAEKGALC_01247	CMFAKHNC_00023		1	1	1	1	1	1		6	3
cluster1555	hypothetical protein		BLJAPNOD_00218	JFJIGPJD_03175	HPNEADPE_00014	CCDLEABL_00329	DAEKGALC_01248	CMFAKHNC_00024		1	1	1	1	1	1		6	3
cluster1556	L-arabinose 1-dehydrogenase (NAD(P)(+))		BLJAPNOD_02537	JFJIGPJD_04966	HPNEADPE_01911	CCDLEABL_03259	DAEKGALC_02988	CMFAKHNC_02011		1	1	1	1	1	1		6	3
cluster1557	hypothetical protein		BLJAPNOD_02536	JFJIGPJD_04967	HPNEADPE_01912	CCDLEABL_03260	DAEKGALC_02989	CMFAKHNC_02012		1	1	1	1	1	1		6	3
cluster1558	sn-glycerol-3-phosphate import ATP-binding protein UgpC		BLJAPNOD_02533	JFJIGPJD_04968	HPNEADPE_01914	CCDLEABL_03261	DAEKGALC_02992	CMFAKHNC_02014		1	1	1	1	1	1		6	3
cluster1559	L-arabinose transport system permease protein AraQ		BLJAPNOD_02532	JFJIGPJD_04969	HPNEADPE_01915	CCDLEABL_03262	DAEKGALC_02993	CMFAKHNC_02015		1	1	1	1	1	1		6	3
cluster1560	Lactose transport system permease protein LacF		BLJAPNOD_02531	JFJIGPJD_04970	HPNEADPE_01916	CCDLEABL_03263	DAEKGALC_02994	CMFAKHNC_02016		1	1	1	1	1	1		6	3
cluster1561	Alkaline phosphatase synthesis sensor protein PhoR		BLJAPNOD_00588	JFJIGPJD_01686	HPNEADPE_03756	CCDLEABL_00032	DAEKGALC_00873	CMFAKHNC_04094		1	1	1	1	1	1		6	3
cluster1562	DNA mismatch repair protein MutS		BLJAPNOD_00216	JFJIGPJD_03176	HPNEADPE_00016	CCDLEABL_00330	DAEKGALC_01250	CMFAKHNC_00027		1	1	1	1	1	1		6	3
cluster1563	putative sugar-binding periplasmic protein		BLJAPNOD_02530	JFJIGPJD_04971	HPNEADPE_01917	CCDLEABL_03264	DAEKGALC_02995	CMFAKHNC_02017		1	1	1	1	1	1		6	3
cluster1564	Bifunctional uridylyltransferase/uridylyl-removing enzyme		BLJAPNOD_00215	JFJIGPJD_03177	HPNEADPE_00017	CCDLEABL_00331	DAEKGALC_01251	CMFAKHNC_00029		1	1	1	1	1	1		6	3
cluster1565	hypothetical protein		BLJAPNOD_01148	JFJIGPJD_04987	HPNEADPE_02705	CCDLEABL_03279	DAEKGALC_00355	CMFAKHNC_03154		1	1	1	1	1	1		6	3
cluster1566	hypothetical protein		BLJAPNOD_02543	JFJIGPJD_04988	HPNEADPE_02702	CCDLEABL_03280	DAEKGALC_02983	CMFAKHNC_03157		1	1	1	1	1	1		6	3
cluster1567	C4-dicarboxylate TRAP transporter large permease protein DctM		BLJAPNOD_02542	JFJIGPJD_04989	HPNEADPE_02701	CCDLEABL_03281	DAEKGALC_02984	CMFAKHNC_03158		1	1	1	1	1	1		6	3
cluster1568	Gamma-glutamyl-gamma-aminobutyrate hydrolase PuuD		BLJAPNOD_01145	JFJIGPJD_04991	HPNEADPE_02710	CCDLEABL_03283	DAEKGALC_00360	CMFAKHNC_03161		1	1	1	1	1	1		6	3
cluster1569	Putative lipid II flippase MurJ		BLJAPNOD_00214	JFJIGPJD_03178	HPNEADPE_00018	CCDLEABL_00332	DAEKGALC_01252	CMFAKHNC_00030		1	1	1	1	1	1		6	3
cluster157	2-oxoglutarate carboxylase large subunit		BLJAPNOD_00700	JFJIGPJD_01825	HPNEADPE_03511	CCDLEABL_02668	DAEKGALC_05536;DAEKGALC_00761	CMFAKHNC_03830		1	1	1	1	1	1		6	3
cluster1570	Ribose import permease protein RbsC		BLJAPNOD_06270	JFJIGPJD_04992	HPNEADPE_03154	CCDLEABL_03284	DAEKGALC_04756	CMFAKHNC_05247		1	1	1	1	1	1		6	3
cluster1571	D-galactose-binding periplasmic protein		BLJAPNOD_06272	JFJIGPJD_04994	HPNEADPE_03153	CCDLEABL_03286	DAEKGALC_04754	CMFAKHNC_05249		1	1	1	1	1	1		6	3
cluster1572	Tryptophan--tRNA ligase		BLJAPNOD_00213	JFJIGPJD_03180	HPNEADPE_00020	CCDLEABL_00334	DAEKGALC_01253	CMFAKHNC_00033		1	1	1	1	1	1		6	3
cluster1577	hypothetical protein		BLJAPNOD_00212	JFJIGPJD_03181	HPNEADPE_00021	CCDLEABL_00335	DAEKGALC_01254	CMFAKHNC_00034		1	1	1	1	1	1		6	3
cluster1578	Fe/S biogenesis protein NfuA		BLJAPNOD_00211	JFJIGPJD_03182	HPNEADPE_00022	CCDLEABL_00336	DAEKGALC_01255	CMFAKHNC_00035		1	1	1	1	1	1		6	3
cluster1579	tRNA threonylcarbamoyladenosine biosynthesis protein TsaB		BLJAPNOD_00210	JFJIGPJD_03183	HPNEADPE_00023	CCDLEABL_00337	DAEKGALC_01256	CMFAKHNC_00036		1	1	1	1	1	1		6	3
cluster1581	Spermidine/spermine N(1)-acetyltransferase		BLJAPNOD_00209	JFJIGPJD_03184	HPNEADPE_00024	CCDLEABL_00338	DAEKGALC_01257	CMFAKHNC_00037		1	1	1	1	1	1		6	3
cluster1582	Ferric uptake regulation protein		BLJAPNOD_00930	JFJIGPJD_03185	HPNEADPE_00025	CCDLEABL_00339	DAEKGALC_00560	CMFAKHNC_00038		1	1	1	1	1	1		6	3
cluster1584	Transcriptional regulatory protein BaeR		BLJAPNOD_00587	JFJIGPJD_01685	HPNEADPE_03757	CCDLEABL_00033	DAEKGALC_00874	CMFAKHNC_04095		1	1	1	1	1	1		6	3
cluster1585	1-acyl-sn-glycerol-3-phosphate acyltransferase		BLJAPNOD_00208	JFJIGPJD_03186	HPNEADPE_00026	CCDLEABL_00340	DAEKGALC_01258	CMFAKHNC_00039		1	1	1	1	1	1		6	3
cluster1586	tRNA-2-methylthio-N(6)-dimethylallyladenosine synthase		BLJAPNOD_00207	JFJIGPJD_03187	HPNEADPE_00027	CCDLEABL_00341	DAEKGALC_01259	CMFAKHNC_00040		1	1	1	1	1	1		6	3
cluster1587	PhoH-like protein		BLJAPNOD_00206	JFJIGPJD_03188	HPNEADPE_00028	CCDLEABL_00342	DAEKGALC_01260	CMFAKHNC_00041		1	1	1	1	1	1		6	3
cluster1589	Beta-lactamase hydrolase-like protein		BLJAPNOD_05005	JFJIGPJD_05095	HPNEADPE_02561	CCDLEABL_03387	DAEKGALC_05314	CMFAKHNC_05685		1	1	1	1	1	1		6	3
cluster1590	Lipoamide acyltransferase component of branched-chain alpha-keto acid dehydrogenase complex		BLJAPNOD_01065	JFJIGPJD_05100	HPNEADPE_02522	CCDLEABL_03392	DAEKGALC_00441	CMFAKHNC_02896		1	1	1	1	1	1		6	3
cluster1591	2-oxoisovalerate dehydrogenase subunit beta		BLJAPNOD_01066	JFJIGPJD_05101	HPNEADPE_02523	CCDLEABL_03393	DAEKGALC_00440	CMFAKHNC_02897		1	1	1	1	1	1		6	3
cluster1592	2-oxoisovalerate dehydrogenase subunit alpha		BLJAPNOD_01067	JFJIGPJD_05102	HPNEADPE_02524	CCDLEABL_03394	DAEKGALC_00439	CMFAKHNC_02898		1	1	1	1	1	1		6	3
cluster1593	Endoribonuclease YbeY		BLJAPNOD_00205	JFJIGPJD_03189	HPNEADPE_00029	CCDLEABL_00343	DAEKGALC_01261	CMFAKHNC_00042		1	1	1	1	1	1		6	3
cluster1594	Acyl-CoA dehydrogenase		BLJAPNOD_06210	JFJIGPJD_05103	HPNEADPE_02896	CCDLEABL_03395	DAEKGALC_04811	CMFAKHNC_02900		1	1	1	1	1	1		6	3
cluster1595	Acyl-CoA dehydrogenase		BLJAPNOD_04525	JFJIGPJD_05106	HPNEADPE_04063	CCDLEABL_03398	DAEKGALC_04176	CMFAKHNC_04419		1	1	1	1	1	1		6	3
cluster1596	Methylmalonyl-CoA carboxyltransferase 12S subunit		BLJAPNOD_04526	JFJIGPJD_05107	HPNEADPE_02958	CCDLEABL_03399	DAEKGALC_04177	CMFAKHNC_04420		1	1	1	1	1	1		6	3
cluster1597	Acetyl-/propionyl-coenzyme A carboxylase alpha chain		BLJAPNOD_04528	JFJIGPJD_05108	HPNEADPE_02957	CCDLEABL_03400	DAEKGALC_04179	CMFAKHNC_04422		1	1	1	1	1	1		6	3
cluster1598	3-hydroxy-3-isohexenylglutaryl-CoA/hydroxy- methylglutaryl-CoA lyase		BLJAPNOD_04529	JFJIGPJD_05109	HPNEADPE_02956	CCDLEABL_03401	DAEKGALC_04180	CMFAKHNC_04423		1	1	1	1	1	1		6	3
cluster1599	Hemolysin C		BLJAPNOD_00204	JFJIGPJD_03190	HPNEADPE_00030	CCDLEABL_00344	DAEKGALC_01262	CMFAKHNC_00043		1	1	1	1	1	1		6	3
cluster16	Putative multidrug export ATP-binding/permease protein		BLJAPNOD_02681;BLJAPNOD_02682	JFJIGPJD_03693;JFJIGPJD_03694	HPNEADPE_02283;HPNEADPE_02284	CCDLEABL_02164;CCDLEABL_02165	DAEKGALC_02854;DAEKGALC_02855	CMFAKHNC_02541;CMFAKHNC_02542		1	1	1	1	1	1		6	3
cluster160	RNA polymerase sigma-54 factor 2		BLJAPNOD_00230	JFJIGPJD_03164	HPNEADPE_00103	CCDLEABL_00318	DAEKGALC_01236	CMFAKHNC_00012;CMFAKHNC_05618		1	1	1	1	1	1		6	3
cluster1600	Apolipoprotein N-acyltransferase		BLJAPNOD_00203	JFJIGPJD_03191	HPNEADPE_00031	CCDLEABL_00345	DAEKGALC_01263	CMFAKHNC_00044		1	1	1	1	1	1		6	3
cluster1601	Sulfate/thiosulfate import ATP-binding protein CysA		BLJAPNOD_06285	JFJIGPJD_05128	HPNEADPE_02809	CCDLEABL_03420	DAEKGALC_04742	CMFAKHNC_03298		1	1	1	1	1	1		6	3
cluster1602	Sulfate transport system permease protein CysW		BLJAPNOD_06284	JFJIGPJD_05129	HPNEADPE_02810	CCDLEABL_03421	DAEKGALC_04743	CMFAKHNC_03299		1	1	1	1	1	1		6	3
cluster1603	Sulfate transport system permease protein CysT		BLJAPNOD_06283	JFJIGPJD_05130	HPNEADPE_02811	CCDLEABL_03422	DAEKGALC_04744	CMFAKHNC_03300		1	1	1	1	1	1		6	3
cluster1604	Thiosulfate-binding protein		BLJAPNOD_06282	JFJIGPJD_05131	HPNEADPE_02812	CCDLEABL_03423	DAEKGALC_04745	CMFAKHNC_03301		1	1	1	1	1	1		6	3
cluster1605	putative enoyl-CoA hydratase echA8		BLJAPNOD_06211	JFJIGPJD_05132	HPNEADPE_02813	CCDLEABL_03424	DAEKGALC_04810	CMFAKHNC_03304		1	1	1	1	1	1		6	3
cluster1606	hypothetical protein		BLJAPNOD_00202	JFJIGPJD_03192	HPNEADPE_00032	CCDLEABL_00346	DAEKGALC_01264	CMFAKHNC_00045		1	1	1	1	1	1		6	3
cluster1607	hypothetical protein		BLJAPNOD_03618	JFJIGPJD_05134	HPNEADPE_03280	CCDLEABL_03426	DAEKGALC_01915	CMFAKHNC_00419		1	1	1	1	1	1		6	3
cluster1608	Ubiquinone biosynthesis O-methyltransferase		BLJAPNOD_01440	JFJIGPJD_05135	HPNEADPE_03281	CCDLEABL_03427	DAEKGALC_00016	CMFAKHNC_00407		1	1	1	1	1	1		6	3
cluster1609	hypothetical protein		BLJAPNOD_01438	JFJIGPJD_05136	HPNEADPE_03282	CCDLEABL_03428	DAEKGALC_00018	CMFAKHNC_00404		1	1	1	1	1	1		6	3
cluster161	4-hydroxyphenylpyruvate dioxygenase		BLJAPNOD_05843	JFJIGPJD_02082	HPNEADPE_00306	CCDLEABL_04311	DAEKGALC_05153	CMFAKHNC_01444;CMFAKHNC_05777		1	1	1	1	1	1		6	3
cluster1610	2-oxoglutaramate amidase		BLJAPNOD_01437	JFJIGPJD_05137	HPNEADPE_03283	CCDLEABL_03429	DAEKGALC_00019	CMFAKHNC_00403		1	1	1	1	1	1		6	3
cluster1611	Glutaredoxin-3		BLJAPNOD_01436	JFJIGPJD_05138	HPNEADPE_03284	CCDLEABL_03430	DAEKGALC_00020	CMFAKHNC_00402		1	1	1	1	1	1		6	3
cluster1612	Orotate phosphoribosyltransferase		BLJAPNOD_01435	JFJIGPJD_05139	HPNEADPE_03285	CCDLEABL_03431	DAEKGALC_00021	CMFAKHNC_00401		1	1	1	1	1	1		6	3
cluster1613	Malonyl-[acyl-carrier protein] O-methyltransferase		BLJAPNOD_01434	JFJIGPJD_05140	HPNEADPE_03286	CCDLEABL_03432	DAEKGALC_00022	CMFAKHNC_00400		1	1	1	1	1	1		6	3
cluster1614	hypothetical protein		BLJAPNOD_01433	JFJIGPJD_05142	HPNEADPE_03288	CCDLEABL_03434	DAEKGALC_00023	CMFAKHNC_00398		1	1	1	1	1	1		6	3
cluster1615	S-adenosylmethionine synthase		BLJAPNOD_00201	JFJIGPJD_03193	HPNEADPE_00033	CCDLEABL_00347	DAEKGALC_01265	CMFAKHNC_00046		1	1	1	1	1	1		6	3
cluster1616	CTP pyrophosphohydrolase		BLJAPNOD_01432	JFJIGPJD_05143	HPNEADPE_03289	CCDLEABL_03435	DAEKGALC_00024	CMFAKHNC_00397		1	1	1	1	1	1		6	3
cluster1617	Mycothiol acetyltransferase		BLJAPNOD_01431	JFJIGPJD_05144	HPNEADPE_03290	CCDLEABL_03436	DAEKGALC_00025	CMFAKHNC_00396		1	1	1	1	1	1		6	3
cluster1618	Arginine biosynthesis bifunctional protein ArgJ		BLJAPNOD_01430	JFJIGPJD_05145	HPNEADPE_03291	CCDLEABL_03437	DAEKGALC_00026	CMFAKHNC_00395		1	1	1	1	1	1		6	3
cluster1619	putative parvulin-type peptidyl-prolyl cis-trans isomerase		BLJAPNOD_01429	JFJIGPJD_05146	HPNEADPE_03292	CCDLEABL_03438	DAEKGALC_00027	CMFAKHNC_00394		1	1	1	1	1	1		6	3
cluster1620	Protein translocase subunit SecA		BLJAPNOD_01428	JFJIGPJD_05147	HPNEADPE_03293	CCDLEABL_03439	DAEKGALC_00028	CMFAKHNC_00393		1	1	1	1	1	1		6	3
cluster1621	hypothetical protein		BLJAPNOD_01427	JFJIGPJD_05150	HPNEADPE_03294	CCDLEABL_03442	DAEKGALC_00029	CMFAKHNC_00389		1	1	1	1	1	1		6	3
cluster1622	hypothetical protein		BLJAPNOD_01426	JFJIGPJD_05151	HPNEADPE_03295	CCDLEABL_03443	DAEKGALC_00030	CMFAKHNC_00388		1	1	1	1	1	1		6	3
cluster1623	tRNA (guanine-N(7)-)-methyltransferase		BLJAPNOD_00200	JFJIGPJD_03194	HPNEADPE_00034	CCDLEABL_00348	DAEKGALC_01266	CMFAKHNC_00047		1	1	1	1	1	1		6	3
cluster1624	Disulfide bond formation protein B		BLJAPNOD_01420	JFJIGPJD_05154	HPNEADPE_03299	CCDLEABL_03446	DAEKGALC_00092	CMFAKHNC_00346		1	1	1	1	1	1		6	3
cluster1625	hypothetical protein		BLJAPNOD_01419	JFJIGPJD_05155	HPNEADPE_03300	CCDLEABL_03447	DAEKGALC_00093	CMFAKHNC_03591		1	1	1	1	1	1		6	3
cluster1626	Ribokinase		BLJAPNOD_00195	JFJIGPJD_03195	HPNEADPE_00038	CCDLEABL_00349	DAEKGALC_01271	CMFAKHNC_00051		1	1	1	1	1	1		6	3
cluster1627	Phosphoenolpyruvate carboxykinase [ATP]		BLJAPNOD_00586	JFJIGPJD_01684	HPNEADPE_03758	CCDLEABL_00034	DAEKGALC_00875	CMFAKHNC_04096		1	1	1	1	1	1		6	3
cluster1628	DNA recombination protein RmuC		BLJAPNOD_00194	JFJIGPJD_03196	HPNEADPE_00039	CCDLEABL_00350	DAEKGALC_01272	CMFAKHNC_00052		1	1	1	1	1	1		6	3
cluster1629	Transcription elongation factor GreB		BLJAPNOD_02312	JFJIGPJD_05175	HPNEADPE_01620	CCDLEABL_03467	DAEKGALC_03180	CMFAKHNC_04694		1	1	1	1	1	1		6	3
cluster163	D-glycero-alpha-D-manno-heptose 1-phosphate guanylyltransferase		BLJAPNOD_00023	JFJIGPJD_01162	HPNEADPE_03063	CCDLEABL_02900	DAEKGALC_03763	CMFAKHNC_00184;CMFAKHNC_05111		1	1	1	1	1	1		6	3
cluster1630	Peptide deformylase		BLJAPNOD_00193	JFJIGPJD_03197	HPNEADPE_00040	CCDLEABL_00351	DAEKGALC_01273	CMFAKHNC_00053		1	1	1	1	1	1		6	3
cluster1633	Ribose import ATP-binding protein RbsA		BLJAPNOD_01735	JFJIGPJD_05193	HPNEADPE_02435	CCDLEABL_03485	DAEKGALC_03751	CMFAKHNC_02759		1	1	1	1	1	1		6	3
cluster1634	Methionyl-tRNA formyltransferase		BLJAPNOD_00192	JFJIGPJD_03198	HPNEADPE_00041	CCDLEABL_00352	DAEKGALC_01274	CMFAKHNC_00054		1	1	1	1	1	1		6	3
cluster1635	Xylose transport system permease protein XylH		BLJAPNOD_01736	JFJIGPJD_05194	HPNEADPE_02434	CCDLEABL_03486	DAEKGALC_03750	CMFAKHNC_02758		1	1	1	1	1	1		6	3
cluster1636	D-xylose-binding periplasmic protein		BLJAPNOD_01737	JFJIGPJD_05195	HPNEADPE_02433	CCDLEABL_03487	DAEKGALC_03749	CMFAKHNC_02757		1	1	1	1	1	1		6	3
cluster1637	N-acetylglucosamine repressor		BLJAPNOD_01739	JFJIGPJD_05196	HPNEADPE_02432	CCDLEABL_03488	DAEKGALC_03748	CMFAKHNC_02756		1	1	1	1	1	1		6	3
cluster1638	2-epi-5-epi-valiolone epimerase		BLJAPNOD_03310	JFJIGPJD_05198	HPNEADPE_01251	CCDLEABL_03490	DAEKGALC_02205	CMFAKHNC_01226		1	1	1	1	1	1		6	3
cluster1639	Methylmalonyl-CoA mutase		BLJAPNOD_06205	JFJIGPJD_05199	HPNEADPE_03823	CCDLEABL_03491	DAEKGALC_04816	CMFAKHNC_04177		1	1	1	1	1	1		6	3
cluster1640	Acetyl-/propionyl-coenzyme A carboxylase alpha chain		BLJAPNOD_06206	JFJIGPJD_05200	HPNEADPE_03824	CCDLEABL_03492	DAEKGALC_04815	CMFAKHNC_04176		1	1	1	1	1	1		6	3
cluster1641	hypothetical protein		BLJAPNOD_04151	JFJIGPJD_05202	HPNEADPE_03825	CCDLEABL_03494	DAEKGALC_07179	CMFAKHNC_04175		1	1	1	1	1	1		6	3
cluster1642	Disulfide-bond oxidoreductase YghU		BLJAPNOD_04152	JFJIGPJD_05203	HPNEADPE_03826	CCDLEABL_03495	DAEKGALC_07178	CMFAKHNC_03508		1	1	1	1	1	1		6	3
cluster1643	tRNA pseudouridine synthase A		BLJAPNOD_00191	JFJIGPJD_03199	HPNEADPE_00042	CCDLEABL_00353	DAEKGALC_01275	CMFAKHNC_00055		1	1	1	1	1	1		6	3
cluster1644	Propionyl-CoA carboxylase beta chain		BLJAPNOD_06208	JFJIGPJD_05204	HPNEADPE_03827	CCDLEABL_03496	DAEKGALC_04813	CMFAKHNC_04174		1	1	1	1	1	1		6	3
cluster1645	putative bifunctional transcriptional activator/DNA repair enzyme AlkA		BLJAPNOD_01418	JFJIGPJD_05206	HPNEADPE_03301	CCDLEABL_03498	DAEKGALC_00094	CMFAKHNC_03592		1	1	1	1	1	1		6	3
cluster1646	Glutamate--tRNA ligase 1		BLJAPNOD_01417	JFJIGPJD_05207	HPNEADPE_03302	CCDLEABL_03499	DAEKGALC_00095	CMFAKHNC_03593		1	1	1	1	1	1		6	3
cluster1647	hypothetical protein		BLJAPNOD_01416	JFJIGPJD_05208	HPNEADPE_03303	CCDLEABL_03500	DAEKGALC_00096	CMFAKHNC_03594		1	1	1	1	1	1		6	3
cluster1648	D-beta-hydroxybutyrate dehydrogenase		BLJAPNOD_01415	JFJIGPJD_05209	HPNEADPE_03304	CCDLEABL_03501	DAEKGALC_00097	CMFAKHNC_03595		1	1	1	1	1	1		6	3
cluster1649	hypothetical protein		BLJAPNOD_01414	JFJIGPJD_05210	HPNEADPE_03305	CCDLEABL_03502	DAEKGALC_00098	CMFAKHNC_03596		1	1	1	1	1	1		6	3
cluster165	Succinyl-diaminopimelate desuccinylase		BLJAPNOD_00491	JFJIGPJD_02948	HPNEADPE_03945	CCDLEABL_00104	DAEKGALC_00975	CMFAKHNC_02417;CMFAKHNC_04335		1	1	1	1	1	1		6	3
cluster1650	Cob(I)yrinic acid a,c-diamide adenosyltransferase		BLJAPNOD_01413	JFJIGPJD_05211	HPNEADPE_03306	CCDLEABL_03503	DAEKGALC_00099	CMFAKHNC_03597		1	1	1	1	1	1		6	3
cluster1651	Rhomboid protease AarA		BLJAPNOD_01412	JFJIGPJD_05212	HPNEADPE_03307	CCDLEABL_03504	DAEKGALC_00100	CMFAKHNC_03598		1	1	1	1	1	1		6	3
cluster1652	Electron transfer flavoprotein subunit beta		BLJAPNOD_01573	JFJIGPJD_05213	HPNEADPE_03308	CCDLEABL_03505	DAEKGALC_06342	CMFAKHNC_03599		1	1	1	1	1	1		6	3
cluster1653	hypothetical protein		BLJAPNOD_00190	JFJIGPJD_03200	HPNEADPE_00043	CCDLEABL_00354	DAEKGALC_01276	CMFAKHNC_00056		1	1	1	1	1	1		6	3
cluster1654	putative 3-hydroxybutyryl-CoA dehydrogenase		BLJAPNOD_01410	JFJIGPJD_05215	HPNEADPE_03310	CCDLEABL_03507	DAEKGALC_00104	CMFAKHNC_03601		1	1	1	1	1	1		6	3
cluster1655	Thiol:disulfide interchange protein TlpA		BLJAPNOD_01409	JFJIGPJD_05216	HPNEADPE_03311	CCDLEABL_03508	DAEKGALC_00107	CMFAKHNC_03602		1	1	1	1	1	1		6	3
cluster1656	Argininosuccinate lyase		BLJAPNOD_01408	JFJIGPJD_05217	HPNEADPE_03312	CCDLEABL_03509	DAEKGALC_00108	CMFAKHNC_03603		1	1	1	1	1	1		6	3
cluster1657	Diaminopimelate decarboxylase		BLJAPNOD_01406	JFJIGPJD_05219	HPNEADPE_03314	CCDLEABL_03511	DAEKGALC_00110	CMFAKHNC_03605		1	1	1	1	1	1		6	3
cluster1658	hypothetical protein		BLJAPNOD_01405	JFJIGPJD_05220	HPNEADPE_03315	CCDLEABL_03512	DAEKGALC_00111	CMFAKHNC_03606		1	1	1	1	1	1		6	3
cluster1659	putative transcriptional regulatory protein TcrX		BLJAPNOD_01404	JFJIGPJD_05221	HPNEADPE_03316	CCDLEABL_03513	DAEKGALC_00112	CMFAKHNC_03607		1	1	1	1	1	1		6	3
cluster166	dTDP-glucose 4,6-dehydratase 2		BLJAPNOD_06289	JFJIGPJD_02147	HPNEADPE_03228	CCDLEABL_04398	DAEKGALC_04738	CMFAKHNC_02436;CMFAKHNC_02935		1	1	1	1	1	1		6	3
cluster1660	Hypoxanthine phosphoribosyltransferase		BLJAPNOD_01403	JFJIGPJD_05222	HPNEADPE_03317	CCDLEABL_03514	DAEKGALC_00113	CMFAKHNC_03608		1	1	1	1	1	1		6	3
cluster1661	hypothetical protein		BLJAPNOD_01402	JFJIGPJD_05223	HPNEADPE_03318	CCDLEABL_03515	DAEKGALC_00114	CMFAKHNC_03609		1	1	1	1	1	1		6	3
cluster1662	Succinyl-diaminopimelate desuccinylase		BLJAPNOD_00189	JFJIGPJD_03201	HPNEADPE_00044	CCDLEABL_00355	DAEKGALC_01277	CMFAKHNC_00058		1	1	1	1	1	1		6	3
cluster1663	Cell division ATP-binding protein FtsE		BLJAPNOD_01401	JFJIGPJD_05224	HPNEADPE_03319	CCDLEABL_03516	DAEKGALC_00115	CMFAKHNC_03610		1	1	1	1	1	1		6	3
cluster1664	hypothetical protein		BLJAPNOD_01400	JFJIGPJD_05225	HPNEADPE_03320	CCDLEABL_03517	DAEKGALC_00116	CMFAKHNC_03611		1	1	1	1	1	1		6	3
cluster1665	hypothetical protein		BLJAPNOD_01399	JFJIGPJD_05226	HPNEADPE_03321	CCDLEABL_03518	DAEKGALC_00117	CMFAKHNC_03612		1	1	1	1	1	1		6	3
cluster1666	hypothetical protein		BLJAPNOD_01398	JFJIGPJD_05227	HPNEADPE_03322	CCDLEABL_03519	DAEKGALC_00118	CMFAKHNC_03613		1	1	1	1	1	1		6	3
cluster1667	hypothetical protein		BLJAPNOD_01397	JFJIGPJD_05228	HPNEADPE_03323	CCDLEABL_03520	DAEKGALC_00119	CMFAKHNC_03614		1	1	1	1	1	1		6	3
cluster1668	hypothetical protein		BLJAPNOD_01396	JFJIGPJD_05229	HPNEADPE_03324	CCDLEABL_03521	DAEKGALC_00120	CMFAKHNC_03615		1	1	1	1	1	1		6	3
cluster1669	Prephenate dehydrogenase		BLJAPNOD_01395	JFJIGPJD_05231	HPNEADPE_03325	CCDLEABL_03523	DAEKGALC_00121	CMFAKHNC_03616		1	1	1	1	1	1		6	3
cluster167	Gluconate 5-dehydrogenase		BLJAPNOD_06112	JFJIGPJD_01004	HPNEADPE_03618	CCDLEABL_03942	DAEKGALC_07113	CMFAKHNC_02667;CMFAKHNC_04814		1	1	1	1	1	1		6	3
cluster1670	Histidinol-phosphate aminotransferase		BLJAPNOD_01394	JFJIGPJD_05232	HPNEADPE_03326	CCDLEABL_03524	DAEKGALC_00122	CMFAKHNC_03617		1	1	1	1	1	1		6	3
cluster1671	Ubiquinone/menaquinone biosynthesis C-methyltransferase UbiE		BLJAPNOD_01393	JFJIGPJD_05233	HPNEADPE_03327	CCDLEABL_03525	DAEKGALC_00123	CMFAKHNC_03618		1	1	1	1	1	1		6	3
cluster1672	2,3,4,5-tetrahydropyridine-2,6-dicarboxylate N-succinyltransferase		BLJAPNOD_00180	JFJIGPJD_03202	HPNEADPE_00045	CCDLEABL_00356	DAEKGALC_01286	CMFAKHNC_00059		1	1	1	1	1	1		6	3
cluster1673	Hydroxyacylglutathione hydrolase		BLJAPNOD_01392	JFJIGPJD_05234	HPNEADPE_03328	CCDLEABL_03526	DAEKGALC_00124	CMFAKHNC_03619		1	1	1	1	1	1		6	3
cluster1674	hypothetical protein		BLJAPNOD_01391	JFJIGPJD_05235	HPNEADPE_03329	CCDLEABL_03527	DAEKGALC_00125	CMFAKHNC_03620		1	1	1	1	1	1		6	3
cluster1675	hypothetical protein		BLJAPNOD_01389	JFJIGPJD_05236	HPNEADPE_03332	CCDLEABL_03528	DAEKGALC_00127	CMFAKHNC_03623		1	1	1	1	1	1		6	3
cluster1676	Inner membrane protein YhhQ		BLJAPNOD_01387	JFJIGPJD_05238	HPNEADPE_03334	CCDLEABL_03530	DAEKGALC_00129	CMFAKHNC_03625		1	1	1	1	1	1		6	3
cluster1677	hypothetical protein		BLJAPNOD_01386	JFJIGPJD_05240	HPNEADPE_03335	CCDLEABL_03532	DAEKGALC_00130	CMFAKHNC_03626		1	1	1	1	1	1		6	3
cluster1678	Aerobic cobaltochelatase subunit CobT		BLJAPNOD_01385	JFJIGPJD_05241	HPNEADPE_03336	CCDLEABL_03533	DAEKGALC_00131	CMFAKHNC_03627		1	1	1	1	1	1		6	3
cluster1679	Aerobic cobaltochelatase subunit CobS		BLJAPNOD_01384	JFJIGPJD_05242	HPNEADPE_03337	CCDLEABL_03534	DAEKGALC_00132	CMFAKHNC_03628		1	1	1	1	1	1		6	3
cluster1680	Chaperone protein DnaJ		BLJAPNOD_01383	JFJIGPJD_05243	HPNEADPE_03338	CCDLEABL_03535	DAEKGALC_00133	CMFAKHNC_03629		1	1	1	1	1	1		6	3
cluster1681	hypothetical protein		BLJAPNOD_00179	JFJIGPJD_03203	HPNEADPE_00046	CCDLEABL_00357	DAEKGALC_01287	CMFAKHNC_00060		1	1	1	1	1	1		6	3
cluster1682	DNA-binding transcriptional regulator BolA		BLJAPNOD_01382	JFJIGPJD_05244	HPNEADPE_03339	CCDLEABL_03536	DAEKGALC_00134	CMFAKHNC_03630		1	1	1	1	1	1		6	3
cluster1683	3-dehydroquinate synthase		BLJAPNOD_01380	JFJIGPJD_05245	HPNEADPE_03341	CCDLEABL_03537	DAEKGALC_00136	CMFAKHNC_03633		1	1	1	1	1	1		6	3
cluster1684	Shikimate kinase 1		BLJAPNOD_01379	JFJIGPJD_05246	HPNEADPE_03342	CCDLEABL_03538	DAEKGALC_00137	CMFAKHNC_03634		1	1	1	1	1	1		6	3
cluster1685	Tyrosine recombinase XerD		BLJAPNOD_01377	JFJIGPJD_05248	HPNEADPE_03344	CCDLEABL_03540	DAEKGALC_00139	CMFAKHNC_03636		1	1	1	1	1	1		6	3
cluster1686	Acetyl-coenzyme A carboxylase carboxyl transferase subunit alpha		BLJAPNOD_01376	JFJIGPJD_05249	HPNEADPE_03345	CCDLEABL_03541	DAEKGALC_00140	CMFAKHNC_03637		1	1	1	1	1	1		6	3
cluster1687	hypothetical protein		BLJAPNOD_01375	JFJIGPJD_05250	HPNEADPE_03346	CCDLEABL_03542	DAEKGALC_00141	CMFAKHNC_03638		1	1	1	1	1	1		6	3
cluster1688	putative GTP-binding protein YjiA		BLJAPNOD_01371	JFJIGPJD_05252	HPNEADPE_03348	CCDLEABL_03544	DAEKGALC_00146	CMFAKHNC_03640		1	1	1	1	1	1		6	3
cluster1689	D-alanyl-D-alanine carboxypeptidase DacD		BLJAPNOD_01370	JFJIGPJD_05253	HPNEADPE_03349	CCDLEABL_03545	DAEKGALC_00147	CMFAKHNC_03641		1	1	1	1	1	1		6	3
cluster169	Aspartate aminotransferase		BLJAPNOD_00063	JFJIGPJD_03316	HPNEADPE_00142	CCDLEABL_00471	DAEKGALC_01404	CMFAKHNC_03427;CMFAKHNC_05079		1	1	1	1	1	1		6	3
cluster1690	Penicillin-binding protein 1F		BLJAPNOD_04659	JFJIGPJD_05256	HPNEADPE_03527	CCDLEABL_03548	DAEKGALC_04331	CMFAKHNC_03846		1	1	1	1	1	1		6	3
cluster1691	putative lipoprotein YfhM		BLJAPNOD_04660	JFJIGPJD_05257	HPNEADPE_03528	CCDLEABL_03549	DAEKGALC_04332	CMFAKHNC_03847		1	1	1	1	1	1		6	3
cluster1692	hypothetical protein		BLJAPNOD_00790	JFJIGPJD_05258	HPNEADPE_03475	CCDLEABL_03550	DAEKGALC_00669	CMFAKHNC_03782		1	1	1	1	1	1		6	3
cluster1693	Lon protease 2		BLJAPNOD_00791	JFJIGPJD_05259	HPNEADPE_03476	CCDLEABL_03551	DAEKGALC_00668	CMFAKHNC_03783		1	1	1	1	1	1		6	3
cluster1694	Thioredoxin-1		BLJAPNOD_00792	JFJIGPJD_05260	HPNEADPE_03477	CCDLEABL_03552	DAEKGALC_00667	CMFAKHNC_03784		1	1	1	1	1	1		6	3
cluster1695	Prolyl-tRNA editing protein ProX		BLJAPNOD_00793	JFJIGPJD_05261	HPNEADPE_03478	CCDLEABL_03553	DAEKGALC_00666	CMFAKHNC_03785		1	1	1	1	1	1		6	3
cluster1696	tRNA-specific 2-thiouridylase MnmA		BLJAPNOD_01336	JFJIGPJD_05265	HPNEADPE_02576	CCDLEABL_03557	DAEKGALC_00181	CMFAKHNC_02979		1	1	1	1	1	1		6	3
cluster1697	Pyrimidine-specific ribonucleoside hydrolase RihA		BLJAPNOD_00197	JFJIGPJD_03205	HPNEADPE_00037	CCDLEABL_00359	DAEKGALC_01269	CMFAKHNC_00050		1	1	1	1	1	1		6	3
cluster1698	hypothetical protein		BLJAPNOD_01008	JFJIGPJD_05267	HPNEADPE_02579	CCDLEABL_03559	DAEKGALC_00485	CMFAKHNC_02983		1	1	1	1	1	1		6	3
cluster1699	D-3-phosphoglycerate dehydrogenase		BLJAPNOD_01316	JFJIGPJD_05268	HPNEADPE_02581	CCDLEABL_03560	DAEKGALC_00200	CMFAKHNC_02985		1	1	1	1	1	1		6	3
cluster17	Oligo-1,6-glucosidase 1		BLJAPNOD_01803;BLJAPNOD_04021	JFJIGPJD_03379;JFJIGPJD_03743	HPNEADPE_02353;HPNEADPE_00255	CCDLEABL_02215;CCDLEABL_00534	DAEKGALC_01526;DAEKGALC_03691	CMFAKHNC_00218;CMFAKHNC_02619		1	1	1	1	1	1		6	3
cluster1700	Phosphoserine aminotransferase		BLJAPNOD_01315	JFJIGPJD_05269	HPNEADPE_02582	CCDLEABL_03561	DAEKGALC_00201	CMFAKHNC_02986		1	1	1	1	1	1		6	3
cluster1701	Phosphoglucosamine mutase		BLJAPNOD_01311	JFJIGPJD_05272	HPNEADPE_02585	CCDLEABL_03564	DAEKGALC_00205	CMFAKHNC_02990		1	1	1	1	1	1		6	3
cluster1702	tRNA(Ile)-lysidine synthase		BLJAPNOD_01309	JFJIGPJD_05274	HPNEADPE_02587	CCDLEABL_03566	DAEKGALC_00207	CMFAKHNC_02992		1	1	1	1	1	1		6	3
cluster1703	hypothetical protein		BLJAPNOD_01308	JFJIGPJD_05275	HPNEADPE_02588	CCDLEABL_03567	DAEKGALC_00208	CMFAKHNC_02993		1	1	1	1	1	1		6	3
cluster1704	Outer membrane lipoprotein Omp16		BLJAPNOD_01307	JFJIGPJD_05276	HPNEADPE_02589	CCDLEABL_03568	DAEKGALC_00209	CMFAKHNC_02994		1	1	1	1	1	1		6	3
cluster1705	Peptidyl-tRNA hydrolase ArfB		BLJAPNOD_00585	JFJIGPJD_01683	HPNEADPE_03759	CCDLEABL_00035	DAEKGALC_00876	CMFAKHNC_04097		1	1	1	1	1	1		6	3
cluster1706	Small heat shock protein IbpA		BLJAPNOD_00198	JFJIGPJD_03206	HPNEADPE_00036	CCDLEABL_00360	DAEKGALC_01268	CMFAKHNC_00049		1	1	1	1	1	1		6	3
cluster1707	Dipeptidyl-peptidase 5		BLJAPNOD_01306	JFJIGPJD_05277	HPNEADPE_02590	CCDLEABL_03569	DAEKGALC_00210	CMFAKHNC_02995		1	1	1	1	1	1		6	3
cluster1708	hypothetical protein		BLJAPNOD_01305	JFJIGPJD_05278	HPNEADPE_02591	CCDLEABL_03570	DAEKGALC_00211	CMFAKHNC_02996		1	1	1	1	1	1		6	3
cluster1709	Biopolymer transport protein ExbD		BLJAPNOD_01304	JFJIGPJD_05279	HPNEADPE_02592	CCDLEABL_03571	DAEKGALC_00212	CMFAKHNC_02997		1	1	1	1	1	1		6	3
cluster171	hypothetical protein		BLJAPNOD_01497	JFJIGPJD_02641	HPNEADPE_01955	CCDLEABL_01725	DAEKGALC_03959	CMFAKHNC_03861;CMFAKHNC_06072		1	1	1	1	1	1		6	3
cluster1710	Biopolymer transport protein ExbB		BLJAPNOD_01303	JFJIGPJD_05280	HPNEADPE_02593	CCDLEABL_03572	DAEKGALC_00213	CMFAKHNC_02998		1	1	1	1	1	1		6	3
cluster1711	Acyl-CoA thioesterase YbgC		BLJAPNOD_01299	JFJIGPJD_05281	HPNEADPE_02594	CCDLEABL_03573	DAEKGALC_00216	CMFAKHNC_03000		1	1	1	1	1	1		6	3
cluster1712	Holliday junction ATP-dependent DNA helicase RuvB		BLJAPNOD_01292	JFJIGPJD_05286	HPNEADPE_02599	CCDLEABL_03578	DAEKGALC_00224	CMFAKHNC_03008		1	1	1	1	1	1		6	3
cluster1713	hypothetical protein		BLJAPNOD_00199	JFJIGPJD_03207	HPNEADPE_00035	CCDLEABL_00361	DAEKGALC_01267	CMFAKHNC_00048		1	1	1	1	1	1		6	3
cluster1714	Holliday junction ATP-dependent DNA helicase RuvA		BLJAPNOD_01291	JFJIGPJD_05287	HPNEADPE_02600	CCDLEABL_03579	DAEKGALC_00225	CMFAKHNC_03011		1	1	1	1	1	1		6	3
cluster1715	Crossover junction endodeoxyribonuclease RuvC		BLJAPNOD_01290	JFJIGPJD_05288	HPNEADPE_02603	CCDLEABL_03580	DAEKGALC_00226	CMFAKHNC_03014		1	1	1	1	1	1		6	3
cluster1716	F420-dependent glucose-6-phosphate dehydrogenase		BLJAPNOD_01289	JFJIGPJD_05290	HPNEADPE_02605	CCDLEABL_03582	DAEKGALC_00227	CMFAKHNC_03016		1	1	1	1	1	1		6	3
cluster1717	putative transcriptional regulatory protein		BLJAPNOD_01287	JFJIGPJD_05291	HPNEADPE_02606	CCDLEABL_03583	DAEKGALC_00229	CMFAKHNC_03018		1	1	1	1	1	1		6	3
cluster1718	hypothetical protein		BLJAPNOD_01285	JFJIGPJD_05293	HPNEADPE_02607	CCDLEABL_03585	DAEKGALC_00231	CMFAKHNC_03020		1	1	1	1	1	1		6	3
cluster1719	hypothetical protein		BLJAPNOD_01282	JFJIGPJD_05294	HPNEADPE_02608	CCDLEABL_03586	DAEKGALC_00234	CMFAKHNC_03024		1	1	1	1	1	1		6	3
cluster1720	5-formyltetrahydrofolate cyclo-ligase		BLJAPNOD_01281	JFJIGPJD_05295	HPNEADPE_02609	CCDLEABL_03587	DAEKGALC_00235	CMFAKHNC_03025		1	1	1	1	1	1		6	3
cluster1721	Magnesium and cobalt efflux protein CorC		BLJAPNOD_02903	JFJIGPJD_05296	HPNEADPE_02610	CCDLEABL_03588	DAEKGALC_02636	CMFAKHNC_03026		1	1	1	1	1	1		6	3
cluster1722	hypothetical protein		BLJAPNOD_00178	JFJIGPJD_03208	HPNEADPE_00047	CCDLEABL_00362	DAEKGALC_01289	CMFAKHNC_00061		1	1	1	1	1	1		6	3
cluster1723	hypothetical protein		BLJAPNOD_01262	JFJIGPJD_05298	HPNEADPE_02618	CCDLEABL_03590	DAEKGALC_00240	CMFAKHNC_03032		1	1	1	1	1	1		6	3
cluster1724	hypothetical protein		BLJAPNOD_01261	JFJIGPJD_05299	HPNEADPE_02619	CCDLEABL_03591	DAEKGALC_00241	CMFAKHNC_03033		1	1	1	1	1	1		6	3
cluster1725	Glyceraldehyde-3-phosphate dehydrogenase 1		BLJAPNOD_01259	JFJIGPJD_05301	HPNEADPE_02621	CCDLEABL_03593	DAEKGALC_00243	CMFAKHNC_03035		1	1	1	1	1	1		6	3
cluster1726	Phosphoglycerate kinase		BLJAPNOD_01257	JFJIGPJD_05304	HPNEADPE_02623	CCDLEABL_03596	DAEKGALC_00245	CMFAKHNC_03038		1	1	1	1	1	1		6	3
cluster1727	putative MFS-type transporter YcaD		BLJAPNOD_01246	JFJIGPJD_05306	HPNEADPE_02626	CCDLEABL_03599	DAEKGALC_00256	CMFAKHNC_03043		1	1	1	1	1	1		6	3
cluster1728	hypothetical protein		BLJAPNOD_00177	JFJIGPJD_03209	HPNEADPE_00048	CCDLEABL_00363	DAEKGALC_01290	CMFAKHNC_00062		1	1	1	1	1	1		6	3
cluster1729	hypothetical protein		BLJAPNOD_01245	JFJIGPJD_05307	HPNEADPE_02627	CCDLEABL_03600	DAEKGALC_00257	CMFAKHNC_03044		1	1	1	1	1	1		6	3
cluster173	Methyl-accepting chemotaxis protein III		BLJAPNOD_01318;BLJAPNOD_02587	JFJIGPJD_02862	HPNEADPE_01635	CCDLEABL_01855	DAEKGALC_02944	CMFAKHNC_01641		1	1	1	1	1	1		6	3
cluster1730	hypothetical protein		BLJAPNOD_01244	JFJIGPJD_05308	HPNEADPE_02628	CCDLEABL_03601	DAEKGALC_00258	CMFAKHNC_03045		1	1	1	1	1	1		6	3
cluster1731	50S ribosomal protein L31		BLJAPNOD_01243	JFJIGPJD_05309	HPNEADPE_02629	CCDLEABL_03602	DAEKGALC_00259	CMFAKHNC_03047		1	1	1	1	1	1		6	3
cluster1732	Lipid A export ATP-binding/permease protein MsbA		BLJAPNOD_01242	JFJIGPJD_05310	HPNEADPE_02630	CCDLEABL_03603	DAEKGALC_00260	CMFAKHNC_03048		1	1	1	1	1	1		6	3
cluster1733	KsdD-like steroid dehydrogenase		BLJAPNOD_01240	JFJIGPJD_05311	HPNEADPE_02085	CCDLEABL_03604	DAEKGALC_00262	CMFAKHNC_02175		1	1	1	1	1	1		6	3
cluster1734	putative lipoprotein YiaD		BLJAPNOD_01239	JFJIGPJD_05312	HPNEADPE_02631	CCDLEABL_03605	DAEKGALC_00263	CMFAKHNC_03051		1	1	1	1	1	1		6	3
cluster1735	hypothetical protein		BLJAPNOD_01238	JFJIGPJD_05313	HPNEADPE_02632	CCDLEABL_03606	DAEKGALC_00264	CMFAKHNC_03052		1	1	1	1	1	1		6	3
cluster1736	Inositol-1-monophosphatase		BLJAPNOD_01237	JFJIGPJD_05314	HPNEADPE_02633	CCDLEABL_03607	DAEKGALC_00265	CMFAKHNC_03053		1	1	1	1	1	1		6	3
cluster1737	Secretory immunoglobulin A-binding protein EsiB		BLJAPNOD_01236	JFJIGPJD_05315	HPNEADPE_02635	CCDLEABL_03608	DAEKGALC_00266	CMFAKHNC_03056		1	1	1	1	1	1		6	3
cluster1738	Thiamine-phosphate synthase		BLJAPNOD_01235	JFJIGPJD_05316	HPNEADPE_02636	CCDLEABL_03609	DAEKGALC_00267	CMFAKHNC_03057		1	1	1	1	1	1		6	3
cluster1739	hypothetical protein		BLJAPNOD_00175	JFJIGPJD_03210	HPNEADPE_00049	CCDLEABL_00364	DAEKGALC_01292	CMFAKHNC_00063		1	1	1	1	1	1		6	3
cluster174	Glycerol kinase		BLJAPNOD_01791;BLJAPNOD_06348	JFJIGPJD_05436	HPNEADPE_02384	CCDLEABL_03739	DAEKGALC_03702	CMFAKHNC_02647		1	1	1	1	1	1		6	3
cluster1740	hypothetical protein		BLJAPNOD_01234	JFJIGPJD_05317	HPNEADPE_02637	CCDLEABL_03610	DAEKGALC_00268	CMFAKHNC_03058		1	1	1	1	1	1		6	3
cluster1741	hypothetical protein		BLJAPNOD_01232	JFJIGPJD_05318	HPNEADPE_02640	CCDLEABL_03611	DAEKGALC_00270	CMFAKHNC_03060		1	1	1	1	1	1		6	3
cluster1742	hypothetical protein		BLJAPNOD_01231	JFJIGPJD_05319	HPNEADPE_02641	CCDLEABL_03612	DAEKGALC_00271	CMFAKHNC_03061		1	1	1	1	1	1		6	3
cluster1743	N5-carboxyaminoimidazole ribonucleotide mutase		BLJAPNOD_01230	JFJIGPJD_05320	HPNEADPE_02642	CCDLEABL_03613	DAEKGALC_00272	CMFAKHNC_03062		1	1	1	1	1	1		6	3
cluster1744	N5-carboxyaminoimidazole ribonucleotide synthase		BLJAPNOD_01229	JFJIGPJD_05321	HPNEADPE_02643	CCDLEABL_03614	DAEKGALC_00273	CMFAKHNC_03063		1	1	1	1	1	1		6	3
cluster1745	hypothetical protein		BLJAPNOD_01227	JFJIGPJD_05323	HPNEADPE_02645	CCDLEABL_03616	DAEKGALC_00275	CMFAKHNC_03065		1	1	1	1	1	1		6	3
cluster1746	hypothetical protein		BLJAPNOD_01221	JFJIGPJD_05325	HPNEADPE_02650	CCDLEABL_03618	DAEKGALC_00282	CMFAKHNC_03071		1	1	1	1	1	1		6	3
cluster1747	hypothetical protein		BLJAPNOD_01222	JFJIGPJD_05326	HPNEADPE_02649	CCDLEABL_03619	DAEKGALC_00281	CMFAKHNC_03070		1	1	1	1	1	1		6	3
cluster1748	Acetylglutamate kinase		BLJAPNOD_00172	JFJIGPJD_03211	HPNEADPE_00050	CCDLEABL_00365	DAEKGALC_01295	CMFAKHNC_00065		1	1	1	1	1	1		6	3
cluster1749	hypothetical protein		BLJAPNOD_01223	JFJIGPJD_05327	HPNEADPE_02648	CCDLEABL_03620	DAEKGALC_00280	CMFAKHNC_03069		1	1	1	1	1	1		6	3
cluster175	Cystathionine beta-lyase MetC		BLJAPNOD_03075;BLJAPNOD_06613	JFJIGPJD_02461	HPNEADPE_02004	CCDLEABL_01543	DAEKGALC_02427	CMFAKHNC_01565		1	1	1	1	1	1		6	3
cluster1750	Pyruvate kinase		BLJAPNOD_01224	JFJIGPJD_05328	HPNEADPE_02647	CCDLEABL_03621	DAEKGALC_00279	CMFAKHNC_03068		1	1	1	1	1	1		6	3
cluster1751	hypothetical protein		BLJAPNOD_01219	JFJIGPJD_05329	HPNEADPE_02652	CCDLEABL_03622	DAEKGALC_00284	CMFAKHNC_03073		1	1	1	1	1	1		6	3
cluster1752	Transcriptional regulatory protein ZraR		BLJAPNOD_01218	JFJIGPJD_05330	HPNEADPE_02653	CCDLEABL_03623	DAEKGALC_00285	CMFAKHNC_03074		1	1	1	1	1	1		6	3
cluster1753	putative branched-chain-amino-acid aminotransferase		BLJAPNOD_01215	JFJIGPJD_05332	HPNEADPE_02656	CCDLEABL_03625	DAEKGALC_00288	CMFAKHNC_03077		1	1	1	1	1	1		6	3
cluster1754	Homospermidine synthase		BLJAPNOD_01212	JFJIGPJD_05334	HPNEADPE_02659	CCDLEABL_03627	DAEKGALC_00291	CMFAKHNC_03079		1	1	1	1	1	1		6	3
cluster1755	Outer membrane lipoprotein omp10		BLJAPNOD_01211	JFJIGPJD_05335	HPNEADPE_02660	CCDLEABL_03628	DAEKGALC_00292	CMFAKHNC_03080		1	1	1	1	1	1		6	3
cluster1756	Trifunctional nucleotide phosphoesterase protein YfkN		BLJAPNOD_01210	JFJIGPJD_05336	HPNEADPE_02661	CCDLEABL_03629	DAEKGALC_00293	CMFAKHNC_03083		1	1	1	1	1	1		6	3
cluster1757	Ferrochelatase		BLJAPNOD_01209	JFJIGPJD_05337	HPNEADPE_02662	CCDLEABL_03630	DAEKGALC_00294	CMFAKHNC_03084		1	1	1	1	1	1		6	3
cluster1758	Modulator of FtsH protease HflK		BLJAPNOD_01208	JFJIGPJD_05338	HPNEADPE_02663	CCDLEABL_03631	DAEKGALC_00295	CMFAKHNC_03087		1	1	1	1	1	1		6	3
cluster1759	Inner membrane protein YbbJ		BLJAPNOD_01207	JFJIGPJD_05339	HPNEADPE_02664	CCDLEABL_03632	DAEKGALC_00296	CMFAKHNC_03088		1	1	1	1	1	1		6	3
cluster176	2-dehydro-3-deoxyphosphooctonate aldolase		BLJAPNOD_03117;BLJAPNOD_06931	JFJIGPJD_04727	HPNEADPE_01581	CCDLEABL_01318	DAEKGALC_02385	CMFAKHNC_01598		1	1	1	1	1	1		6	3
cluster1760	hypothetical protein		BLJAPNOD_01206	JFJIGPJD_05342	HPNEADPE_02666	CCDLEABL_03635	DAEKGALC_00297	CMFAKHNC_03090		1	1	1	1	1	1		6	3
cluster1761	UTP--glucose-1-phosphate uridylyltransferase		BLJAPNOD_01205	JFJIGPJD_05343	HPNEADPE_02667	CCDLEABL_03636	DAEKGALC_00298	CMFAKHNC_03092		1	1	1	1	1	1		6	3
cluster1762	Membrane-bound lytic murein transglycosylase B		BLJAPNOD_01204	JFJIGPJD_05344	HPNEADPE_02668	CCDLEABL_03637	DAEKGALC_00299	CMFAKHNC_03093		1	1	1	1	1	1		6	3
cluster1763	hypothetical protein		BLJAPNOD_01203	JFJIGPJD_05345	HPNEADPE_02669	CCDLEABL_03638	DAEKGALC_00300	CMFAKHNC_03094		1	1	1	1	1	1		6	3
cluster1764	putative GTP-binding protein EngB		BLJAPNOD_00166	JFJIGPJD_03213	HPNEADPE_00051	CCDLEABL_00367	DAEKGALC_01301	CMFAKHNC_00067		1	1	1	1	1	1		6	3
cluster1765	Glutamate synthase [NADPH] small chain		BLJAPNOD_01202	JFJIGPJD_05348	HPNEADPE_02670	CCDLEABL_03641	DAEKGALC_00301	CMFAKHNC_03095		1	1	1	1	1	1		6	3
cluster1766	Ferredoxin-dependent glutamate synthase 1		BLJAPNOD_01201	JFJIGPJD_05349	HPNEADPE_02671	CCDLEABL_03642	DAEKGALC_00302	CMFAKHNC_03096		1	1	1	1	1	1		6	3
cluster1767	Low specificity L-threonine aldolase		BLJAPNOD_01200	JFJIGPJD_05350	HPNEADPE_02672	CCDLEABL_03643	DAEKGALC_00303	CMFAKHNC_03097		1	1	1	1	1	1		6	3
cluster1768	Membrane protein insertase YidC		BLJAPNOD_00164	JFJIGPJD_03214	HPNEADPE_00052	CCDLEABL_00368	DAEKGALC_01302	CMFAKHNC_00068		1	1	1	1	1	1		6	3
cluster1769	Ribonuclease P protein component		BLJAPNOD_00163	JFJIGPJD_03215	HPNEADPE_00053	CCDLEABL_00369	DAEKGALC_01303	CMFAKHNC_00069		1	1	1	1	1	1		6	3
cluster177	Periplasmic dipeptide transport protein		BLJAPNOD_03983;BLJAPNOD_06767	JFJIGPJD_01032	HPNEADPE_03522	CCDLEABL_03970	DAEKGALC_01567	CMFAKHNC_03841		1	1	1	1	1	1		6	3
cluster1770	Methyl-accepting chemotaxis protein II		BLJAPNOD_00162	JFJIGPJD_03216	HPNEADPE_00054	CCDLEABL_00370	DAEKGALC_01304	CMFAKHNC_00070		1	1	1	1	1	1		6	3
cluster1772	Nitrogen regulation protein NR(II)		BLJAPNOD_00159	JFJIGPJD_03217	HPNEADPE_00055	CCDLEABL_00371	DAEKGALC_01307	CMFAKHNC_00071		1	1	1	1	1	1		6	3
cluster1773	4-hydroxythreonine-4-phosphate dehydrogenase 2		BLJAPNOD_06725	JFJIGPJD_05402	HPNEADPE_00711	CCDLEABL_03705	DAEKGALC_06088	CMFAKHNC_06238		1	1	1	1	1	1		6	3
cluster1774	hypothetical protein		BLJAPNOD_06728	JFJIGPJD_05405	HPNEADPE_00710	CCDLEABL_03708	DAEKGALC_06085	CMFAKHNC_06235		1	1	1	1	1	1		6	3
cluster1775	hypothetical protein		BLJAPNOD_03805	JFJIGPJD_05406	HPNEADPE_00497	CCDLEABL_03709	DAEKGALC_01735	CMFAKHNC_00559		1	1	1	1	1	1		6	3
cluster1776	Inner membrane ABC transporter ATP-binding protein YddA		BLJAPNOD_06816	JFJIGPJD_05410	HPNEADPE_03632	CCDLEABL_03713	DAEKGALC_04534	CMFAKHNC_03121		1	1	1	1	1	1		6	3
cluster1777	hypothetical protein		BLJAPNOD_01169	JFJIGPJD_05414	HPNEADPE_02683	CCDLEABL_03717	DAEKGALC_00335	CMFAKHNC_03130		1	1	1	1	1	1		6	3
cluster1778	putative ABC transporter ATP-binding protein YheS		BLJAPNOD_04914	JFJIGPJD_05415	HPNEADPE_01560	CCDLEABL_03718	DAEKGALC_05458	CMFAKHNC_01510		1	1	1	1	1	1		6	3
cluster1779	Sporulation initiation phosphotransferase F		BLJAPNOD_01192	JFJIGPJD_05428	HPNEADPE_02677	CCDLEABL_03731	DAEKGALC_00311	CMFAKHNC_03108		1	1	1	1	1	1		6	3
cluster178	5-aminolevulinate synthase		BLJAPNOD_04200;BLJAPNOD_00970	JFJIGPJD_01943	HPNEADPE_03355	CCDLEABL_02551	DAEKGALC_00523	CMFAKHNC_03647		1	1	1	1	1	1		6	3
cluster1780	hypothetical protein		BLJAPNOD_01193	JFJIGPJD_05429	HPNEADPE_02676	CCDLEABL_03732	DAEKGALC_00310	CMFAKHNC_03107		1	1	1	1	1	1		6	3
cluster1781	Histidinol-phosphatase		BLJAPNOD_01195	JFJIGPJD_05431	HPNEADPE_02675	CCDLEABL_03734	DAEKGALC_00308	CMFAKHNC_03105		1	1	1	1	1	1		6	3
cluster1782	Lysophospholipase L2		BLJAPNOD_01196	JFJIGPJD_05432	HPNEADPE_02674	CCDLEABL_03735	DAEKGALC_00307	CMFAKHNC_03104		1	1	1	1	1	1		6	3
cluster1783	Small heat shock protein IbpA		BLJAPNOD_01197	JFJIGPJD_05433	HPNEADPE_02673	CCDLEABL_03736	DAEKGALC_00306	CMFAKHNC_03102		1	1	1	1	1	1		6	3
cluster1784	hypothetical protein		BLJAPNOD_00938	JFJIGPJD_05437	HPNEADPE_02917	CCDLEABL_03740	DAEKGALC_00553	CMFAKHNC_00127		1	1	1	1	1	1		6	3
cluster1785	hypothetical protein		BLJAPNOD_00939	JFJIGPJD_05438	HPNEADPE_02916	CCDLEABL_03741	DAEKGALC_00552	CMFAKHNC_00128		1	1	1	1	1	1		6	3
cluster1786	Trehalose transport system permease protein SugB		BLJAPNOD_00940	JFJIGPJD_05439	HPNEADPE_02915	CCDLEABL_03742	DAEKGALC_00551	CMFAKHNC_00129		1	1	1	1	1	1		6	3
cluster1787	sn-glycerol-3-phosphate transport system permease protein UgpA		BLJAPNOD_00941	JFJIGPJD_05440	HPNEADPE_02914	CCDLEABL_03743	DAEKGALC_00550	CMFAKHNC_00130		1	1	1	1	1	1		6	3
cluster1788	sn-glycerol-3-phosphate import ATP-binding protein UgpC		BLJAPNOD_00942	JFJIGPJD_05441	HPNEADPE_02913	CCDLEABL_03744	DAEKGALC_00549	CMFAKHNC_00131		1	1	1	1	1	1		6	3
cluster1789	sn-glycerol-3-phosphate import ATP-binding protein UgpC		BLJAPNOD_00943	JFJIGPJD_05442	HPNEADPE_02912	CCDLEABL_03745	DAEKGALC_00548	CMFAKHNC_00132		1	1	1	1	1	1		6	3
cluster179	Arabinose 5-phosphate isomerase KdsD		BLJAPNOD_00044;BLJAPNOD_06302	JFJIGPJD_05340	HPNEADPE_02665	CCDLEABL_03633	DAEKGALC_01422	CMFAKHNC_03089		1	1	1	1	1	1		6	3
cluster1790	Glycerol-3-phosphate regulon repressor		BLJAPNOD_00945	JFJIGPJD_05444	HPNEADPE_02910	CCDLEABL_03747	DAEKGALC_00546	CMFAKHNC_00134		1	1	1	1	1	1		6	3
cluster1791	Siroheme synthase		BLJAPNOD_04226	JFJIGPJD_05445	HPNEADPE_03126	CCDLEABL_03748	DAEKGALC_05871	CMFAKHNC_03439		1	1	1	1	1	1		6	3
cluster1792	Assimilatory nitrite reductase [NAD(P)H] small subunit		BLJAPNOD_04228	JFJIGPJD_05448	HPNEADPE_03130	CCDLEABL_03751	DAEKGALC_05873	CMFAKHNC_03436		1	1	1	1	1	1		6	3
cluster1793	Nitrite reductase [NAD(P)H]		BLJAPNOD_04229	JFJIGPJD_05449	HPNEADPE_03131	CCDLEABL_03752	DAEKGALC_05874	CMFAKHNC_03435		1	1	1	1	1	1		6	3
cluster1794	Bicarbonate transport ATP-binding protein CmpC		BLJAPNOD_04233	JFJIGPJD_05453	HPNEADPE_03132	CCDLEABL_03756	DAEKGALC_05878	CMFAKHNC_03431		1	1	1	1	1	1		6	3
cluster1795	putative transcriptional regulatory protein pdtaR		BLJAPNOD_04234	JFJIGPJD_05454	HPNEADPE_03133	CCDLEABL_03757	DAEKGALC_05879	CMFAKHNC_03430		1	1	1	1	1	1		6	3
cluster1796	hypothetical protein		BLJAPNOD_01714	JFJIGPJD_03226	HPNEADPE_03897	CCDLEABL_00380	DAEKGALC_03773	CMFAKHNC_00086		1	1	1	1	1	1		6	3
cluster1797	Redox-sensitive transcriptional activator SoxR		BLJAPNOD_02677	JFJIGPJD_05462	HPNEADPE_02289	CCDLEABL_03765	DAEKGALC_02859	CMFAKHNC_02544		1	1	1	1	1	1		6	3
cluster1798	Pantothenate kinase		BLJAPNOD_00581	JFJIGPJD_01681	HPNEADPE_03761	CCDLEABL_00037	DAEKGALC_00880	CMFAKHNC_04099		1	1	1	1	1	1		6	3
cluster18	Alpha-keto acid-binding periplasmic protein TakP		BLJAPNOD_02540	JFJIGPJD_03083;JFJIGPJD_04990	HPNEADPE_02709;HPNEADPE_04098;HPNEADPE_04099	CCDLEABL_00238;CCDLEABL_03282	DAEKGALC_02986	CMFAKHNC_03160;CMFAKHNC_04447;CMFAKHNC_04450		1	1	1	1	1	1		6	3
cluster180	Copper resistance protein A		BLJAPNOD_04628;BLJAPNOD_05276	JFJIGPJD_00915	HPNEADPE_00621	CCDLEABL_03853	DAEKGALC_04299	CMFAKHNC_02146		1	1	1	1	1	1		6	3
cluster1800	3-hydroxy-D-aspartate aldolase		BLJAPNOD_04537	JFJIGPJD_05474	HPNEADPE_00546	CCDLEABL_03776	DAEKGALC_04189	CMFAKHNC_03397		1	1	1	1	1	1		6	3
cluster1801	2-hydroxy-6-oxononadienedioate/2-hydroxy-6- oxononatrienedioate hydrolase		BLJAPNOD_01225	JFJIGPJD_05477	HPNEADPE_02646	CCDLEABL_03779	DAEKGALC_00277	CMFAKHNC_03066		1	1	1	1	1	1		6	3
cluster1802	Dihydroorotase		BLJAPNOD_00139	JFJIGPJD_03228	HPNEADPE_00059	CCDLEABL_00382	DAEKGALC_01328	CMFAKHNC_00081		1	1	1	1	1	1		6	3
cluster1803	Orotate phosphoribosyltransferase		BLJAPNOD_00138	JFJIGPJD_03229	HPNEADPE_00060	CCDLEABL_00383	DAEKGALC_01329	CMFAKHNC_00083		1	1	1	1	1	1		6	3
cluster1804	Fructokinase		BLJAPNOD_00137	JFJIGPJD_03230	HPNEADPE_00061	CCDLEABL_00384	DAEKGALC_01330	CMFAKHNC_00084		1	1	1	1	1	1		6	3
cluster1807	Glucose-6-phosphate isomerase		BLJAPNOD_00133	JFJIGPJD_03234	HPNEADPE_00062	CCDLEABL_00388	DAEKGALC_01334	CMFAKHNC_00085		1	1	1	1	1	1		6	3
cluster1808	hypothetical protein		BLJAPNOD_04497	JFJIGPJD_00912	HPNEADPE_01623	CCDLEABL_03850	DAEKGALC_04153	CMFAKHNC_01064		1	1	1	1	1	1		6	3
cluster1809	hypothetical protein		BLJAPNOD_04630	JFJIGPJD_00917	HPNEADPE_00619	CCDLEABL_03855	DAEKGALC_04301	CMFAKHNC_02144		1	1	1	1	1	1		6	3
cluster181	hypothetical protein		BLJAPNOD_04629;BLJAPNOD_05275	JFJIGPJD_00916	HPNEADPE_00620	CCDLEABL_03854	DAEKGALC_04300	CMFAKHNC_02145		1	1	1	1	1	1		6	3
cluster1810	Long-chain-fatty-acid--CoA ligase		BLJAPNOD_00132	JFJIGPJD_03235	HPNEADPE_00063	CCDLEABL_00389	DAEKGALC_01335	CMFAKHNC_00087		1	1	1	1	1	1		6	3
cluster1811	Regulatory protein AsnC		BLJAPNOD_04748	JFJIGPJD_00928	HPNEADPE_03647	CCDLEABL_03866	DAEKGALC_04360	CMFAKHNC_05433		1	1	1	1	1	1		6	3
cluster1812	Arginase		BLJAPNOD_00957	JFJIGPJD_00929	HPNEADPE_03646	CCDLEABL_03867	DAEKGALC_00535	CMFAKHNC_05434		1	1	1	1	1	1		6	3
cluster1813	Riboflavin transporter		BLJAPNOD_00495	JFJIGPJD_00931	HPNEADPE_01044	CCDLEABL_03869	DAEKGALC_00971	CMFAKHNC_00978		1	1	1	1	1	1		6	3
cluster1814	Inositol 2-dehydrogenase		BLJAPNOD_01741	JFJIGPJD_00932	HPNEADPE_03156	CCDLEABL_03870	DAEKGALC_03746	CMFAKHNC_05995		1	1	1	1	1	1		6	3
cluster1815	hypothetical protein		BLJAPNOD_04285	JFJIGPJD_00935	HPNEADPE_00279	CCDLEABL_03873	DAEKGALC_05761	CMFAKHNC_00253		1	1	1	1	1	1		6	3
cluster1816	Phosphoribosyl-ATP pyrophosphatase		BLJAPNOD_00580	JFJIGPJD_01680	HPNEADPE_03762	CCDLEABL_00038	DAEKGALC_00881	CMFAKHNC_04100		1	1	1	1	1	1		6	3
cluster1817	hypothetical protein		BLJAPNOD_04417	JFJIGPJD_00947	HPNEADPE_02924	CCDLEABL_03885	DAEKGALC_04073	CMFAKHNC_04633		1	1	1	1	1	1		6	3
cluster1818	Regulatory protein RecX		BLJAPNOD_05870	JFJIGPJD_00949	HPNEADPE_01751	CCDLEABL_03887	DAEKGALC_05125	CMFAKHNC_04678		1	1	1	1	1	1		6	3
cluster1819	Gluconolactonase		BLJAPNOD_04280	JFJIGPJD_00950	HPNEADPE_03146	CCDLEABL_03888	DAEKGALC_06574	CMFAKHNC_05369		1	1	1	1	1	1		6	3
cluster182	Lead, cadmium, zinc and mercury-transporting ATPase		BLJAPNOD_05245;BLJAPNOD_00556	JFJIGPJD_04190	HPNEADPE_04275	CCDLEABL_00779	DAEKGALC_00911	CMFAKHNC_04717		1	1	1	1	1	1		6	3
cluster1820	ABC transporter periplasmic-binding protein YtfQ		BLJAPNOD_04279	JFJIGPJD_00954	HPNEADPE_03150	CCDLEABL_03892	DAEKGALC_06573	CMFAKHNC_05373		1	1	1	1	1	1		6	3
cluster1821	hypothetical protein		BLJAPNOD_06418	JFJIGPJD_00957	HPNEADPE_02852	CCDLEABL_03895	DAEKGALC_05511	CMFAKHNC_03338		1	1	1	1	1	1		6	3
cluster1822	Soluble aldose sugar dehydrogenase YliI		BLJAPNOD_01904	JFJIGPJD_00958	HPNEADPE_02246	CCDLEABL_03896	DAEKGALC_03594	CMFAKHNC_02497		1	1	1	1	1	1		6	3
cluster1823	hypothetical protein		BLJAPNOD_06900	JFJIGPJD_00959	HPNEADPE_01198	CCDLEABL_03897	DAEKGALC_04611	CMFAKHNC_01149		1	1	1	1	1	1		6	3
cluster1824	Putative thiazole biosynthetic enzyme		BLJAPNOD_04455	JFJIGPJD_00963	HPNEADPE_03858	CCDLEABL_03901	DAEKGALC_04102	CMFAKHNC_04228		1	1	1	1	1	1		6	3
cluster1825	Glycine betaine/proline betaine transport system ATP-binding protein ProV		BLJAPNOD_06621	JFJIGPJD_00964	HPNEADPE_03122	CCDLEABL_03902	DAEKGALC_04496	CMFAKHNC_05809		1	1	1	1	1	1		6	3
cluster1826	hypothetical protein		BLJAPNOD_04352	JFJIGPJD_00982	HPNEADPE_03598	CCDLEABL_03920	DAEKGALC_05695	CMFAKHNC_05542		1	1	1	1	1	1		6	3
cluster1827	hypothetical protein		BLJAPNOD_01775	JFJIGPJD_03241	HPNEADPE_00064	CCDLEABL_00395	DAEKGALC_03718	CMFAKHNC_00088		1	1	1	1	1	1		6	3
cluster1828	TPR repeat-containing protein YrrB		BLJAPNOD_01153	JFJIGPJD_00983	HPNEADPE_02699	CCDLEABL_03921	DAEKGALC_00349	CMFAKHNC_03146		1	1	1	1	1	1		6	3
cluster1829	30S ribosomal protein S21		BLJAPNOD_01154	JFJIGPJD_00984	HPNEADPE_02698	CCDLEABL_03922	DAEKGALC_00348	CMFAKHNC_03145		1	1	1	1	1	1		6	3
cluster1830	Sarcosine oxidase subunit delta		BLJAPNOD_01156	JFJIGPJD_00987	HPNEADPE_02695	CCDLEABL_03925	DAEKGALC_00346	CMFAKHNC_03143		1	1	1	1	1	1		6	3
cluster1831	Sarcosine oxidase subunit gamma		BLJAPNOD_01158	JFJIGPJD_00989	HPNEADPE_02693	CCDLEABL_03927	DAEKGALC_00344	CMFAKHNC_03141		1	1	1	1	1	1		6	3
cluster1832	putative enoyl-CoA hydratase 1		BLJAPNOD_01162	JFJIGPJD_00992	HPNEADPE_02691	CCDLEABL_03930	DAEKGALC_00342	CMFAKHNC_03137		1	1	1	1	1	1		6	3
cluster1833	hypothetical protein		BLJAPNOD_02555	JFJIGPJD_03242	HPNEADPE_02157	CCDLEABL_00396	DAEKGALC_02971	CMFAKHNC_01440		1	1	1	1	1	1		6	3
cluster1834	Glycogen debranching enzyme		BLJAPNOD_01163	JFJIGPJD_00993	HPNEADPE_02690	CCDLEABL_03931	DAEKGALC_00341	CMFAKHNC_03136		1	1	1	1	1	1		6	3
cluster1835	Phosphoglucomutase		BLJAPNOD_01164	JFJIGPJD_00994	HPNEADPE_02688	CCDLEABL_03932	DAEKGALC_00340	CMFAKHNC_03135		1	1	1	1	1	1		6	3
cluster1836	Glucose-1-phosphate adenylyltransferase		BLJAPNOD_01166	JFJIGPJD_00996	HPNEADPE_02686	CCDLEABL_03934	DAEKGALC_00338	CMFAKHNC_03133		1	1	1	1	1	1		6	3
cluster1837	Maltodextrin phosphorylase		BLJAPNOD_01168	JFJIGPJD_00998	HPNEADPE_02684	CCDLEABL_03936	DAEKGALC_00336	CMFAKHNC_03131		1	1	1	1	1	1		6	3
cluster1838	Gamma-glutamyl-hercynylcysteine sulfoxide hydrolase		BLJAPNOD_00268	JFJIGPJD_00999	HPNEADPE_04160	CCDLEABL_03937	DAEKGALC_01197	CMFAKHNC_04550		1	1	1	1	1	1		6	3
cluster1839	Aspartate racemase		BLJAPNOD_02203	JFJIGPJD_01000	HPNEADPE_02040	CCDLEABL_03938	DAEKGALC_03298	CMFAKHNC_02111		1	1	1	1	1	1		6	3
cluster184	Group 3 truncated hemoglobin ctb		BLJAPNOD_05565;BLJAPNOD_06678	JFJIGPJD_03084	HPNEADPE_01164	CCDLEABL_00239	DAEKGALC_06138	CMFAKHNC_04679		1	1	1	1	1	1		6	3
cluster1840	Cytochrome bd-II ubiquinol oxidase subunit 1		BLJAPNOD_00057	JFJIGPJD_01009	HPNEADPE_02885	CCDLEABL_03947	DAEKGALC_01409	CMFAKHNC_03375		1	1	1	1	1	1		6	3
cluster1841	Cytochrome bd-I ubiquinol oxidase subunit 2		BLJAPNOD_00058	JFJIGPJD_01010	HPNEADPE_02886	CCDLEABL_03948	DAEKGALC_01408	CMFAKHNC_03376		1	1	1	1	1	1		6	3
cluster1842	Putative monooxygenase		BLJAPNOD_00120	JFJIGPJD_03245	HPNEADPE_00075	CCDLEABL_00399	DAEKGALC_01348	CMFAKHNC_00105		1	1	1	1	1	1		6	3
cluster1843	hypothetical protein		BLJAPNOD_00418	JFJIGPJD_01022	HPNEADPE_03899	CCDLEABL_03960	DAEKGALC_01050	CMFAKHNC_04270		1	1	1	1	1	1		6	3
cluster1844	Cytidylate kinase		BLJAPNOD_00415	JFJIGPJD_01023	HPNEADPE_03901	CCDLEABL_03961	DAEKGALC_01054	CMFAKHNC_04272		1	1	1	1	1	1		6	3
cluster1845	hypothetical protein		BLJAPNOD_00119	JFJIGPJD_03246	HPNEADPE_00076	CCDLEABL_00400	DAEKGALC_01349	CMFAKHNC_00106		1	1	1	1	1	1		6	3
cluster1846	30S ribosomal protein S1		BLJAPNOD_00414	JFJIGPJD_01024	HPNEADPE_03902	CCDLEABL_03962	DAEKGALC_01055	CMFAKHNC_04273		1	1	1	1	1	1		6	3
cluster1847	hypothetical protein		BLJAPNOD_00410	JFJIGPJD_01027	HPNEADPE_03904	CCDLEABL_03965	DAEKGALC_01058	CMFAKHNC_04275		1	1	1	1	1	1		6	3
cluster1848	Ribonuclease D		BLJAPNOD_00402	JFJIGPJD_01028	HPNEADPE_03905	CCDLEABL_03966	DAEKGALC_01066	CMFAKHNC_04277		1	1	1	1	1	1		6	3
cluster1849	Dipeptide transport system permease protein DppB		BLJAPNOD_03982	JFJIGPJD_01033	HPNEADPE_03523	CCDLEABL_03971	DAEKGALC_01568	CMFAKHNC_03842		1	1	1	1	1	1		6	3
cluster185	Aconitate hydratase A		BLJAPNOD_06343;BLJAPNOD_00752	JFJIGPJD_01870	HPNEADPE_03435	CCDLEABL_02625	DAEKGALC_00708	CMFAKHNC_03737		1	1	1	1	1	1		6	3
cluster1850	hypothetical protein		BLJAPNOD_00118	JFJIGPJD_03247	HPNEADPE_00077	CCDLEABL_00401	DAEKGALC_01350	CMFAKHNC_00107		1	1	1	1	1	1		6	3
cluster1851	Dipeptide transport system permease protein DppC		BLJAPNOD_03981	JFJIGPJD_01034	HPNEADPE_03524	CCDLEABL_03972	DAEKGALC_01569	CMFAKHNC_03843		1	1	1	1	1	1		6	3
cluster1852	Oligopeptide transport ATP-binding protein OppD		BLJAPNOD_03980	JFJIGPJD_01035	HPNEADPE_03525	CCDLEABL_03973	DAEKGALC_01570	CMFAKHNC_03844		1	1	1	1	1	1		6	3
cluster1853	Oligopeptide transport ATP-binding protein OppF		BLJAPNOD_03979	JFJIGPJD_01036	HPNEADPE_03526	CCDLEABL_03974	DAEKGALC_01571	CMFAKHNC_03845		1	1	1	1	1	1		6	3
cluster1855	Alkanal monooxygenase alpha chain		BLJAPNOD_04875	JFJIGPJD_01040	HPNEADPE_02700	CCDLEABL_03977	DAEKGALC_05484	CMFAKHNC_01008		1	1	1	1	1	1		6	3
cluster1856	HTH-type transcriptional regulator GltR		BLJAPNOD_01015	JFJIGPJD_01041	HPNEADPE_02820	CCDLEABL_03978	DAEKGALC_00478	CMFAKHNC_03311		1	1	1	1	1	1		6	3
cluster1857	hypothetical protein		BLJAPNOD_01014	JFJIGPJD_01042	HPNEADPE_02819	CCDLEABL_03979	DAEKGALC_00479	CMFAKHNC_03310		1	1	1	1	1	1		6	3
cluster1858	Lipopolysaccharide export system ATP-binding protein LptB		BLJAPNOD_01013	JFJIGPJD_01043	HPNEADPE_02818	CCDLEABL_03980	DAEKGALC_00480	CMFAKHNC_03309		1	1	1	1	1	1		6	3
cluster1859	High-affinity branched-chain amino acid transport ATP-binding protein LivF		BLJAPNOD_01012	JFJIGPJD_01044	HPNEADPE_02817	CCDLEABL_03981	DAEKGALC_00481	CMFAKHNC_03308		1	1	1	1	1	1		6	3
cluster186	hypothetical protein		BLJAPNOD_02919;BLJAPNOD_02390	JFJIGPJD_04570	HPNEADPE_00860	CCDLEABL_01161	DAEKGALC_03124	CMFAKHNC_03173		1	1	1	1	1	1		6	3
cluster1860	Imidazole glycerol phosphate synthase subunit HisF		BLJAPNOD_00579	JFJIGPJD_01679	HPNEADPE_03763	CCDLEABL_00039	DAEKGALC_00882	CMFAKHNC_04101		1	1	1	1	1	1		6	3
cluster1861	Alkaline phosphatase synthesis sensor protein PhoR		BLJAPNOD_00117	JFJIGPJD_03248	HPNEADPE_00078	CCDLEABL_00402	DAEKGALC_01351	CMFAKHNC_00108		1	1	1	1	1	1		6	3
cluster1862	High-affinity branched-chain amino acid transport system permease protein LivH		BLJAPNOD_01011	JFJIGPJD_01045	HPNEADPE_02816	CCDLEABL_03982	DAEKGALC_00482	CMFAKHNC_03307		1	1	1	1	1	1		6	3
cluster1863	hypothetical protein		BLJAPNOD_01010	JFJIGPJD_01046	HPNEADPE_02815	CCDLEABL_03983	DAEKGALC_00483	CMFAKHNC_03306		1	1	1	1	1	1		6	3
cluster1864	putative 3-hydroxyisobutyrate dehydrogenase		BLJAPNOD_06212	JFJIGPJD_01048	HPNEADPE_02895	CCDLEABL_03985	DAEKGALC_04809	CMFAKHNC_03303		1	1	1	1	1	1		6	3
cluster1865	Acetyl-coenzyme A synthetase		BLJAPNOD_03997	JFJIGPJD_01049	HPNEADPE_00274	CCDLEABL_03986	DAEKGALC_01552	CMFAKHNC_00240		1	1	1	1	1	1		6	3
cluster1866	Phosphate-binding protein PstS		BLJAPNOD_00116	JFJIGPJD_03249	HPNEADPE_01187	CCDLEABL_00403	DAEKGALC_01352	CMFAKHNC_00109		1	1	1	1	1	1		6	3
cluster1867	Putative cysteine protease YraA		BLJAPNOD_01529	JFJIGPJD_01057	HPNEADPE_02851	CCDLEABL_03994	DAEKGALC_03991	CMFAKHNC_03337		1	1	1	1	1	1		6	3
cluster1868	UDP-glucose 6-dehydrogenase		BLJAPNOD_03531	JFJIGPJD_01064	HPNEADPE_00713	CCDLEABL_04001	DAEKGALC_01988	CMFAKHNC_01286		1	1	1	1	1	1		6	3
cluster1869	Phosphate transport system permease protein PstC 1		BLJAPNOD_00115	JFJIGPJD_03250	HPNEADPE_01188	CCDLEABL_00404	DAEKGALC_01353	CMFAKHNC_00110		1	1	1	1	1	1		6	3
cluster187	hypothetical protein		BLJAPNOD_03694	JFJIGPJD_04648	HPNEADPE_00766	CCDLEABL_01240	DAEKGALC_06504;DAEKGALC_01840	CMFAKHNC_00746		1	1	1	1	1	1		6	3
cluster1870	Succinate-semialdehyde dehydrogenase [NADP(+)] GabD		BLJAPNOD_00692	JFJIGPJD_01068	HPNEADPE_03028	CCDLEABL_04005	DAEKGALC_00771	CMFAKHNC_03963		1	1	1	1	1	1		6	3
cluster1871	Bifunctional protein PutA		BLJAPNOD_00153	JFJIGPJD_01072	HPNEADPE_03533	CCDLEABL_04009	DAEKGALC_01314	CMFAKHNC_02587		1	1	1	1	1	1		6	3
cluster1872	Leucine-responsive regulatory protein		BLJAPNOD_01368	JFJIGPJD_01073	HPNEADPE_03534	CCDLEABL_04010	DAEKGALC_00149	CMFAKHNC_02588		1	1	1	1	1	1		6	3
cluster1873	ECF RNA polymerase sigma factor EcfG		BLJAPNOD_01693	JFJIGPJD_01074	HPNEADPE_02791	CCDLEABL_04011	DAEKGALC_03794	CMFAKHNC_03266		1	1	1	1	1	1		6	3
cluster1874	Phosphate transport system permease protein PstA 2		BLJAPNOD_00114	JFJIGPJD_03251	HPNEADPE_01189	CCDLEABL_00405	DAEKGALC_01354	CMFAKHNC_00111		1	1	1	1	1	1		6	3
cluster1875	putative transcriptional regulatory protein pdtaR		BLJAPNOD_01691	JFJIGPJD_01076	HPNEADPE_02789	CCDLEABL_04013	DAEKGALC_03796	CMFAKHNC_03264		1	1	1	1	1	1		6	3
cluster1876	Blue-light-activated histidine kinase		BLJAPNOD_00434	JFJIGPJD_01078	HPNEADPE_02853	CCDLEABL_04015	DAEKGALC_01032	CMFAKHNC_03339		1	1	1	1	1	1		6	3
cluster1877	hypothetical protein		BLJAPNOD_03884	JFJIGPJD_01079	HPNEADPE_00425	CCDLEABL_04016	DAEKGALC_01656	CMFAKHNC_00452		1	1	1	1	1	1		6	3
cluster1878	UDP-glucose 4-epimerase		BLJAPNOD_06854	JFJIGPJD_01080	HPNEADPE_02925	CCDLEABL_04017	DAEKGALC_04583	CMFAKHNC_02880		1	1	1	1	1	1		6	3
cluster1879	DEAD-box ATP-dependent RNA helicase CshA		BLJAPNOD_00182	JFJIGPJD_01085	HPNEADPE_00925	CCDLEABL_04022	DAEKGALC_01284	CMFAKHNC_03022		1	1	1	1	1	1		6	3
cluster188	Hydrogen peroxide-inducible genes activator		BLJAPNOD_03951;BLJAPNOD_05637	JFJIGPJD_02359	HPNEADPE_00663	CCDLEABL_01381	DAEKGALC_06083	CMFAKHNC_05736		1	1	1	1	1	1		6	3
cluster1880	Aspartate kinase Ask_LysC		BLJAPNOD_01446	JFJIGPJD_01086	HPNEADPE_03279	CCDLEABL_04023	DAEKGALC_00005	CMFAKHNC_00420		1	1	1	1	1	1		6	3
cluster1881	Phosphoenolpyruvate-protein phosphotransferase		BLJAPNOD_01447	JFJIGPJD_01087	HPNEADPE_03278	CCDLEABL_04024	DAEKGALC_00004	CMFAKHNC_00421		1	1	1	1	1	1		6	3
cluster1882	Peptide chain release factor 1		BLJAPNOD_01448	JFJIGPJD_01088	HPNEADPE_03277	CCDLEABL_04025	DAEKGALC_00003	CMFAKHNC_00422		1	1	1	1	1	1		6	3
cluster1883	Release factor glutamine methyltransferase		BLJAPNOD_01449	JFJIGPJD_01089	HPNEADPE_03276	CCDLEABL_04026	DAEKGALC_00002	CMFAKHNC_00423		1	1	1	1	1	1		6	3
cluster1884	hypothetical protein		BLJAPNOD_01450	JFJIGPJD_01090	HPNEADPE_03275	CCDLEABL_04027	DAEKGALC_00001	CMFAKHNC_00424		1	1	1	1	1	1		6	3
cluster1885	Chaperone protein ClpB		BLJAPNOD_01453	JFJIGPJD_01091	HPNEADPE_03269	CCDLEABL_04028	DAEKGALC_03916	CMFAKHNC_00426		1	1	1	1	1	1		6	3
cluster1886	Murein DD-endopeptidase MepM		BLJAPNOD_01454	JFJIGPJD_01092	HPNEADPE_03268	CCDLEABL_04029	DAEKGALC_03915	CMFAKHNC_03590		1	1	1	1	1	1		6	3
cluster1888	hypothetical protein		BLJAPNOD_00110	JFJIGPJD_03255	HPNEADPE_00079	CCDLEABL_00409	DAEKGALC_01359	CMFAKHNC_00116		1	1	1	1	1	1		6	3
cluster189	hypothetical protein		BLJAPNOD_01220	JFJIGPJD_05324	HPNEADPE_02651	CCDLEABL_01455;CCDLEABL_03617	DAEKGALC_00283	CMFAKHNC_03072		1	1	1	1	1	1		6	3
cluster1890	Succinylornithine transaminase/acetylornithine aminotransferase		BLJAPNOD_00109	JFJIGPJD_03256	HPNEADPE_00080	CCDLEABL_00410	DAEKGALC_01360	CMFAKHNC_00117		1	1	1	1	1	1		6	3
cluster1891	Ornithine carbamoyltransferase		BLJAPNOD_00108	JFJIGPJD_03257	HPNEADPE_00081	CCDLEABL_00411	DAEKGALC_01361	CMFAKHNC_00118		1	1	1	1	1	1		6	3
cluster1892	Dephospho-CoA kinase		BLJAPNOD_00628	JFJIGPJD_01714	HPNEADPE_03727	CCDLEABL_00004	DAEKGALC_00834	CMFAKHNC_04064		1	1	1	1	1	1		6	3
cluster1893	1-(5-phosphoribosyl)-5-[(5- phosphoribosylamino)methylideneamino] imidazole-4-carboxamide isomerase		BLJAPNOD_00578	JFJIGPJD_01678	HPNEADPE_03764	CCDLEABL_00040	DAEKGALC_00883	CMFAKHNC_04102		1	1	1	1	1	1		6	3
cluster1894	33 kDa chaperonin		BLJAPNOD_00107	JFJIGPJD_03258	HPNEADPE_00082	CCDLEABL_00412	DAEKGALC_01362	CMFAKHNC_00119		1	1	1	1	1	1		6	3
cluster1895	Protein ApaG		BLJAPNOD_00106	JFJIGPJD_03259	HPNEADPE_00083	CCDLEABL_00413	DAEKGALC_01363	CMFAKHNC_00121		1	1	1	1	1	1		6	3
cluster1896	O-succinylhomoserine sulfhydrylase		BLJAPNOD_00104	JFJIGPJD_03260	HPNEADPE_00084	CCDLEABL_00414	DAEKGALC_01365	CMFAKHNC_00122		1	1	1	1	1	1		6	3
cluster1898	Deoxycytidine triphosphate deaminase		BLJAPNOD_00102	JFJIGPJD_03262	HPNEADPE_00086	CCDLEABL_00416	DAEKGALC_01367	CMFAKHNC_00124		1	1	1	1	1	1		6	3
cluster19	putative D,D-dipeptide transport ATP-binding protein DdpF		BLJAPNOD_04728;BLJAPNOD_06376	JFJIGPJD_05067	HPNEADPE_01007	CCDLEABL_03359	DAEKGALC_06518;DAEKGALC_04340;DAEKGALC_07251	CMFAKHNC_04900;CMFAKHNC_05849;CMFAKHNC_06135;CMFAKHNC_05762		1	1	1	1	1	1		6	3
cluster190	Gamma-glutamylputrescine synthetase PuuA		BLJAPNOD_01599	JFJIGPJD_03031	HPNEADPE_00290;HPNEADPE_00936	CCDLEABL_00186	DAEKGALC_03883	CMFAKHNC_00930		1	1	1	1	1	1		6	3
cluster1902	Putative ABC transporter arginine-binding protein 2		BLJAPNOD_00100	JFJIGPJD_03267	HPNEADPE_00091	CCDLEABL_00421	DAEKGALC_01369	CMFAKHNC_05024		1	1	1	1	1	1		6	3
cluster1903	Imidazole glycerol phosphate synthase subunit HisH 1		BLJAPNOD_00577	JFJIGPJD_01677	HPNEADPE_03765	CCDLEABL_00041	DAEKGALC_00884	CMFAKHNC_04103		1	1	1	1	1	1		6	3
cluster1904	LexA repressor		BLJAPNOD_00096	JFJIGPJD_03271	HPNEADPE_00092	CCDLEABL_00425	DAEKGALC_01373	CMFAKHNC_05025		1	1	1	1	1	1		6	3
cluster1905	Acyl-CoA dehydrogenase		BLJAPNOD_04790	JFJIGPJD_00707	HPNEADPE_02807	CCDLEABL_04202	DAEKGALC_04401	CMFAKHNC_03292		1	1	1	1	1	1		6	3
cluster1906	Transcriptional regulatory protein DegU		BLJAPNOD_00066	JFJIGPJD_03272	HPNEADPE_00093	CCDLEABL_00426	DAEKGALC_01401	CMFAKHNC_05026		1	1	1	1	1	1		6	3
cluster1907	hypothetical protein		BLJAPNOD_01715	JFJIGPJD_00694	HPNEADPE_02805	CCDLEABL_04215	DAEKGALC_03772	CMFAKHNC_03281		1	1	1	1	1	1		6	3
cluster1908	putative D,D-dipeptide-binding periplasmic protein DdpA		BLJAPNOD_01716	JFJIGPJD_00693	HPNEADPE_02804	CCDLEABL_04216	DAEKGALC_03771	CMFAKHNC_03280		1	1	1	1	1	1		6	3
cluster1909	Dipeptide transport system permease protein DppB		BLJAPNOD_01717	JFJIGPJD_00692	HPNEADPE_02803	CCDLEABL_04217	DAEKGALC_03770	CMFAKHNC_03279		1	1	1	1	1	1		6	3
cluster191	Thermoresistant gluconokinase		BLJAPNOD_04513	JFJIGPJD_03033	HPNEADPE_00287	CCDLEABL_00188	DAEKGALC_04169	CMFAKHNC_00264;CMFAKHNC_02666		1	1	1	1	1	1		6	3
cluster1910	hypothetical protein		BLJAPNOD_00068	JFJIGPJD_03273	HPNEADPE_00095	CCDLEABL_00427	DAEKGALC_01399	CMFAKHNC_05028		1	1	1	1	1	1		6	3
cluster1911	putative D,D-dipeptide transport system permease protein DdpC		BLJAPNOD_01718	JFJIGPJD_00691	HPNEADPE_02802	CCDLEABL_04218	DAEKGALC_03769	CMFAKHNC_03278		1	1	1	1	1	1		6	3
cluster1912	putative D,D-dipeptide transport ATP-binding protein DdpD		BLJAPNOD_01719	JFJIGPJD_00690	HPNEADPE_02801	CCDLEABL_04219	DAEKGALC_03768	CMFAKHNC_03277		1	1	1	1	1	1		6	3
cluster1913	Oligopeptide transport ATP-binding protein OppF		BLJAPNOD_01720	JFJIGPJD_00689	HPNEADPE_02800	CCDLEABL_04220	DAEKGALC_03767	CMFAKHNC_03276		1	1	1	1	1	1		6	3
cluster1914	Glutathione-binding protein GsiB		BLJAPNOD_05673	JFJIGPJD_00687	HPNEADPE_02798	CCDLEABL_04222	DAEKGALC_05802	CMFAKHNC_03274		1	1	1	1	1	1		6	3
cluster1915	Glutathione transport system permease protein GsiC		BLJAPNOD_05674	JFJIGPJD_00686	HPNEADPE_02797	CCDLEABL_04223	DAEKGALC_05801	CMFAKHNC_03273		1	1	1	1	1	1		6	3
cluster1916	Glutathione transport system permease protein GsiD		BLJAPNOD_05675	JFJIGPJD_00685	HPNEADPE_02796	CCDLEABL_04224	DAEKGALC_05800	CMFAKHNC_03272		1	1	1	1	1	1		6	3
cluster1917	Dihydroorotate dehydrogenase (quinone)		BLJAPNOD_00069	JFJIGPJD_03274	HPNEADPE_00096	CCDLEABL_00428	DAEKGALC_01398	CMFAKHNC_05029		1	1	1	1	1	1		6	3
cluster1918	Transcriptional regulator LsrR		BLJAPNOD_01682	JFJIGPJD_00676	HPNEADPE_02782	CCDLEABL_04233	DAEKGALC_03805	CMFAKHNC_03254		1	1	1	1	1	1		6	3
cluster1919	hypothetical protein		BLJAPNOD_00071	JFJIGPJD_03275	HPNEADPE_00098	CCDLEABL_00429	DAEKGALC_01396	CMFAKHNC_05031		1	1	1	1	1	1		6	3
cluster192	hypothetical protein		BLJAPNOD_01111	JFJIGPJD_03443	HPNEADPE_02934	CCDLEABL_01911	DAEKGALC_00394	CMFAKHNC_02061;CMFAKHNC_03869		1	1	1	1	1	1		6	3
cluster1920	Mannitol 2-dehydrogenase		BLJAPNOD_01688	JFJIGPJD_02008	HPNEADPE_02777	CCDLEABL_04238	DAEKGALC_03799	CMFAKHNC_03249		1	1	1	1	1	1		6	3
cluster1921	6-phosphogluconate phosphatase		BLJAPNOD_01689	JFJIGPJD_02009	HPNEADPE_02776	CCDLEABL_04239	DAEKGALC_03798	CMFAKHNC_03248		1	1	1	1	1	1		6	3
cluster1922	Ribulokinase		BLJAPNOD_01690	JFJIGPJD_02010	HPNEADPE_02775	CCDLEABL_04240	DAEKGALC_03797	CMFAKHNC_03247		1	1	1	1	1	1		6	3
cluster1923	Sulfate transporter CysZ		BLJAPNOD_00471	JFJIGPJD_02012	HPNEADPE_02773	CCDLEABL_04242	DAEKGALC_00996	CMFAKHNC_03243		1	1	1	1	1	1		6	3
cluster1924	Endonuclease III		BLJAPNOD_00516	JFJIGPJD_02013	HPNEADPE_02771	CCDLEABL_04243	DAEKGALC_00951	CMFAKHNC_03240		1	1	1	1	1	1		6	3
cluster1925	hypothetical protein		BLJAPNOD_00517	JFJIGPJD_02014	HPNEADPE_02770	CCDLEABL_04244	DAEKGALC_00950	CMFAKHNC_03239		1	1	1	1	1	1		6	3
cluster1926	Bifunctional transcriptional activator/DNA repair enzyme Ada		BLJAPNOD_00518	JFJIGPJD_02015	HPNEADPE_02769	CCDLEABL_04245	DAEKGALC_00949	CMFAKHNC_03238		1	1	1	1	1	1		6	3
cluster1927	Transaldolase B		BLJAPNOD_00909	JFJIGPJD_02017	HPNEADPE_02767	CCDLEABL_04247	DAEKGALC_00580	CMFAKHNC_03234		1	1	1	1	1	1		6	3
cluster1928	hypothetical protein		BLJAPNOD_00072	JFJIGPJD_03276	HPNEADPE_00099	CCDLEABL_00430	DAEKGALC_01395	CMFAKHNC_05032		1	1	1	1	1	1		6	3
cluster1929	2-keto-3-deoxy-L-fuconate dehydrogenase		BLJAPNOD_06643	JFJIGPJD_02019	HPNEADPE_00135	CCDLEABL_04249	DAEKGALC_04470	CMFAKHNC_05065		1	1	1	1	1	1		6	3
cluster193	Chromosome partitioning protein ParA		BLJAPNOD_02049	JFJIGPJD_03594	HPNEADPE_02135	CCDLEABL_02065	DAEKGALC_03444	CMFAKHNC_04202;CMFAKHNC_02227		1	1	1	1	1	1		6	3
cluster1930	hypothetical protein		BLJAPNOD_02330	JFJIGPJD_02020	HPNEADPE_02679	CCDLEABL_04250	DAEKGALC_03155	CMFAKHNC_03111		1	1	1	1	1	1		6	3
cluster1931	hypothetical protein		BLJAPNOD_01093	JFJIGPJD_02025	HPNEADPE_02762	CCDLEABL_04255	DAEKGALC_00413	CMFAKHNC_03230		1	1	1	1	1	1		6	3
cluster1932	Lysine--tRNA ligase		BLJAPNOD_01094	JFJIGPJD_02026	HPNEADPE_02761	CCDLEABL_04256	DAEKGALC_00412	CMFAKHNC_03228		1	1	1	1	1	1		6	3
cluster1933	Glutamate--tRNA ligase		BLJAPNOD_01095	JFJIGPJD_02027	HPNEADPE_02760	CCDLEABL_04257	DAEKGALC_00411	CMFAKHNC_03227		1	1	1	1	1	1		6	3
cluster1934	Trans-aconitate 2-methyltransferase		BLJAPNOD_00073	JFJIGPJD_03277	HPNEADPE_00100	CCDLEABL_00431	DAEKGALC_01394	CMFAKHNC_05033		1	1	1	1	1	1		6	3
cluster1935	hypothetical protein		BLJAPNOD_02407	JFJIGPJD_02028	HPNEADPE_02759	CCDLEABL_04258	DAEKGALC_03107	CMFAKHNC_03226		1	1	1	1	1	1		6	3
cluster1936	hypothetical protein		BLJAPNOD_01097	JFJIGPJD_02029	HPNEADPE_02758	CCDLEABL_04259	DAEKGALC_00408	CMFAKHNC_03220		1	1	1	1	1	1		6	3
cluster1937	putative HTH-type transcriptional regulator YfiR		BLJAPNOD_01099	JFJIGPJD_02030	HPNEADPE_02757	CCDLEABL_04260	DAEKGALC_00406	CMFAKHNC_03219		1	1	1	1	1	1		6	3
cluster1938	putative multidrug resistance protein EmrK		BLJAPNOD_01100	JFJIGPJD_02031	HPNEADPE_02756	CCDLEABL_04261	DAEKGALC_00405	CMFAKHNC_03218		1	1	1	1	1	1		6	3
cluster1939	Multidrug export protein EmrB		BLJAPNOD_01101	JFJIGPJD_02032	HPNEADPE_02755	CCDLEABL_04262	DAEKGALC_00404	CMFAKHNC_03217		1	1	1	1	1	1		6	3
cluster194	Acetyltransferase		BLJAPNOD_01849	JFJIGPJD_03709	HPNEADPE_02301	CCDLEABL_02180	DAEKGALC_03648	CMFAKHNC_02558;CMFAKHNC_02557		1	1	1	1	1	1		6	3
cluster1940	HTH-type transcriptional regulator DegA		BLJAPNOD_01103	JFJIGPJD_02033	HPNEADPE_02754	CCDLEABL_04263	DAEKGALC_00402	CMFAKHNC_03216		1	1	1	1	1	1		6	3
cluster1941	Xylulose kinase		BLJAPNOD_01104	JFJIGPJD_02034	HPNEADPE_02753	CCDLEABL_04264	DAEKGALC_00401	CMFAKHNC_03215		1	1	1	1	1	1		6	3
cluster1942	Xylose isomerase		BLJAPNOD_01106	JFJIGPJD_02035	HPNEADPE_02752	CCDLEABL_04265	DAEKGALC_00399	CMFAKHNC_03214		1	1	1	1	1	1		6	3
cluster1943	Beta-glucosidase A		BLJAPNOD_01109	JFJIGPJD_02037	HPNEADPE_02744	CCDLEABL_04266	DAEKGALC_00396	CMFAKHNC_03205		1	1	1	1	1	1		6	3
cluster1944	hypothetical protein		BLJAPNOD_00074	JFJIGPJD_03278	HPNEADPE_00101	CCDLEABL_00432	DAEKGALC_01393	CMFAKHNC_05034		1	1	1	1	1	1		6	3
cluster1945	Methionine import ATP-binding protein MetN		BLJAPNOD_01112	JFJIGPJD_02039	HPNEADPE_02742	CCDLEABL_04268	DAEKGALC_00393	CMFAKHNC_03204		1	1	1	1	1	1		6	3
cluster1946	D-methionine transport system permease protein MetI		BLJAPNOD_01113	JFJIGPJD_02040	HPNEADPE_02741	CCDLEABL_04269	DAEKGALC_00392	CMFAKHNC_03203		1	1	1	1	1	1		6	3
cluster1947	D-methionine-binding lipoprotein MetQ		BLJAPNOD_01114	JFJIGPJD_02041	HPNEADPE_02740	CCDLEABL_04270	DAEKGALC_00391	CMFAKHNC_03202		1	1	1	1	1	1		6	3
cluster1948	Thiosulfate sulfurtransferase GlpE		BLJAPNOD_01116	JFJIGPJD_02043	HPNEADPE_02739	CCDLEABL_04272	DAEKGALC_00389	CMFAKHNC_03197		1	1	1	1	1	1		6	3
cluster1949	hypothetical protein		BLJAPNOD_01117	JFJIGPJD_02044	HPNEADPE_02738	CCDLEABL_04273	DAEKGALC_00388	CMFAKHNC_03196		1	1	1	1	1	1		6	3
cluster195	Aerobic respiration control sensor protein ArcB		BLJAPNOD_06014	JFJIGPJD_03913	HPNEADPE_03140	CCDLEABL_02330	DAEKGALC_04988	CMFAKHNC_02818;CMFAKHNC_02819		1	1	1	1	1	1		6	3
cluster1950	Inorganic triphosphatase		BLJAPNOD_01118	JFJIGPJD_02045	HPNEADPE_02737	CCDLEABL_04274	DAEKGALC_00387	CMFAKHNC_03195		1	1	1	1	1	1		6	3
cluster1951	KHG/KDPG aldolase		BLJAPNOD_01119	JFJIGPJD_02046	HPNEADPE_02736	CCDLEABL_04275	DAEKGALC_00386	CMFAKHNC_03194		1	1	1	1	1	1		6	3
cluster1952	Inner membrane protein YebE		BLJAPNOD_01120	JFJIGPJD_02047	HPNEADPE_02735	CCDLEABL_04276	DAEKGALC_00385	CMFAKHNC_03192		1	1	1	1	1	1		6	3
cluster1953	hypothetical protein		BLJAPNOD_01121	JFJIGPJD_02048	HPNEADPE_02734	CCDLEABL_04277	DAEKGALC_00384	CMFAKHNC_03188		1	1	1	1	1	1		6	3
cluster1954	hypothetical protein		BLJAPNOD_01122	JFJIGPJD_02049	HPNEADPE_02733	CCDLEABL_04278	DAEKGALC_00383	CMFAKHNC_03187		1	1	1	1	1	1		6	3
cluster1955	hypothetical protein		BLJAPNOD_01123	JFJIGPJD_02050	HPNEADPE_02732	CCDLEABL_04279	DAEKGALC_00381	CMFAKHNC_03185		1	1	1	1	1	1		6	3
cluster1956	hypothetical protein		BLJAPNOD_01124	JFJIGPJD_02051	HPNEADPE_02731	CCDLEABL_04280	DAEKGALC_00380	CMFAKHNC_03184		1	1	1	1	1	1		6	3
cluster1957	hypothetical protein		BLJAPNOD_01136	JFJIGPJD_02056	HPNEADPE_02718	CCDLEABL_04285	DAEKGALC_00369	CMFAKHNC_03170		1	1	1	1	1	1		6	3
cluster1958	Putative metal chaperone YciC		BLJAPNOD_01137	JFJIGPJD_02057	HPNEADPE_02717	CCDLEABL_04286	DAEKGALC_00368	CMFAKHNC_03169		1	1	1	1	1	1		6	3
cluster1959	Putative mycofactocin system creatinine amidohydrolase family protein MftE		BLJAPNOD_01141	JFJIGPJD_02058	HPNEADPE_02714	CCDLEABL_04287	DAEKGALC_00364	CMFAKHNC_03166		1	1	1	1	1	1		6	3
cluster196	NAD(P) transhydrogenase subunit alpha part 1		BLJAPNOD_01149	JFJIGPJD_03991	HPNEADPE_02706	CCDLEABL_02409	DAEKGALC_06937;DAEKGALC_00353	CMFAKHNC_03153		1	1	1	1	1	1		6	3
cluster1960	hypothetical protein		BLJAPNOD_00576	JFJIGPJD_01676	HPNEADPE_03766	CCDLEABL_00042	DAEKGALC_00885	CMFAKHNC_04104		1	1	1	1	1	1		6	3
cluster1961	putative HTH-type transcriptional regulator		BLJAPNOD_01142	JFJIGPJD_02059	HPNEADPE_02713	CCDLEABL_04288	DAEKGALC_00363	CMFAKHNC_03165		1	1	1	1	1	1		6	3
cluster1962	HTH-type transcriptional repressor CytR		BLJAPNOD_01143	JFJIGPJD_02060	HPNEADPE_02712	CCDLEABL_04289	DAEKGALC_00362	CMFAKHNC_03164		1	1	1	1	1	1		6	3
cluster1963	Inosose dehydratase		BLJAPNOD_00273	JFJIGPJD_02065	HPNEADPE_03160	CCDLEABL_04294	DAEKGALC_01192	CMFAKHNC_05991		1	1	1	1	1	1		6	3
cluster1964	putative HTH-type transcriptional regulator YbbH		BLJAPNOD_00270	JFJIGPJD_02068	HPNEADPE_03157	CCDLEABL_04297	DAEKGALC_01195	CMFAKHNC_05994		1	1	1	1	1	1		6	3
cluster1965	DEAD-box ATP-dependent RNA helicase RhpA		BLJAPNOD_00077	JFJIGPJD_03282	HPNEADPE_00110	CCDLEABL_00436	DAEKGALC_01390	CMFAKHNC_05037		1	1	1	1	1	1		6	3
cluster1966	hypothetical protein		BLJAPNOD_00078	JFJIGPJD_03283	HPNEADPE_00111	CCDLEABL_00437	DAEKGALC_01389	CMFAKHNC_05038		1	1	1	1	1	1		6	3
cluster1967	3-carboxy-cis,cis-muconate cycloisomerase		BLJAPNOD_06081	JFJIGPJD_02091	HPNEADPE_03639	CCDLEABL_04320	DAEKGALC_04888	CMFAKHNC_04623		1	1	1	1	1	1		6	3
cluster1968	Protocatechuate 3,4-dioxygenase alpha chain		BLJAPNOD_06080	JFJIGPJD_02092	HPNEADPE_03640	CCDLEABL_04321	DAEKGALC_04889	CMFAKHNC_04624		1	1	1	1	1	1		6	3
cluster1969	Protocatechuate 3,4-dioxygenase beta chain		BLJAPNOD_06079	JFJIGPJD_02093	HPNEADPE_03641	CCDLEABL_04322	DAEKGALC_04890	CMFAKHNC_04625		1	1	1	1	1	1		6	3
cluster197	NAD(P) transhydrogenase subunit beta		BLJAPNOD_01151	JFJIGPJD_03992	HPNEADPE_02708	CCDLEABL_02410	DAEKGALC_06936;DAEKGALC_00351	CMFAKHNC_03151		1	1	1	1	1	1		6	3
cluster1970	hypothetical protein		BLJAPNOD_06078	JFJIGPJD_02094	HPNEADPE_03642	CCDLEABL_04323	DAEKGALC_04891	CMFAKHNC_04626		1	1	1	1	1	1		6	3
cluster1971	3-oxoadipate enol-lactonase 2		BLJAPNOD_06077	JFJIGPJD_02095	HPNEADPE_03643	CCDLEABL_04324	DAEKGALC_04892	CMFAKHNC_04627		1	1	1	1	1	1		6	3
cluster1972	HTH-type transcriptional regulator GbpR		BLJAPNOD_06076	JFJIGPJD_02096	HPNEADPE_03644	CCDLEABL_04325	DAEKGALC_04893	CMFAKHNC_04628		1	1	1	1	1	1		6	3
cluster1973	p-hydroxybenzoate hydroxylase		BLJAPNOD_06072	JFJIGPJD_02097	HPNEADPE_03651	CCDLEABL_04326	DAEKGALC_04895	CMFAKHNC_06184		1	1	1	1	1	1		6	3
cluster1974	Bifunctional transcriptional activator/DNA repair enzyme AdaA		BLJAPNOD_06071	JFJIGPJD_02098	HPNEADPE_03650	CCDLEABL_04327	DAEKGALC_04896	CMFAKHNC_06185		1	1	1	1	1	1		6	3
cluster1975	Pca regulon regulatory protein		BLJAPNOD_06061	JFJIGPJD_02099	HPNEADPE_03637	CCDLEABL_04328	DAEKGALC_04943	CMFAKHNC_04684		1	1	1	1	1	1		6	3
cluster1978	hypothetical protein		BLJAPNOD_00080	JFJIGPJD_03285	HPNEADPE_00115	CCDLEABL_00439	DAEKGALC_01386	CMFAKHNC_05045		1	1	1	1	1	1		6	3
cluster1979	hypothetical protein		BLJAPNOD_00081	JFJIGPJD_03286	HPNEADPE_00116	CCDLEABL_00440	DAEKGALC_01385	CMFAKHNC_05046		1	1	1	1	1	1		6	3
cluster1981	Localization factor PodJL		BLJAPNOD_00083	JFJIGPJD_03287	HPNEADPE_00117	CCDLEABL_00441	DAEKGALC_01384	CMFAKHNC_05047		1	1	1	1	1	1		6	3
cluster1982	3-methylmercaptopropionyl-CoA dehydrogenase		BLJAPNOD_00084	JFJIGPJD_03288	HPNEADPE_00118	CCDLEABL_00442	DAEKGALC_01383	CMFAKHNC_05048		1	1	1	1	1	1		6	3
cluster1983	Putative acyltransferase		BLJAPNOD_00085	JFJIGPJD_03289	HPNEADPE_00119	CCDLEABL_00443	DAEKGALC_01382	CMFAKHNC_05049		1	1	1	1	1	1		6	3
cluster1984	Lipid A export ATP-binding/permease protein MsbA		BLJAPNOD_00521	JFJIGPJD_02134	HPNEADPE_03962	CCDLEABL_04381	DAEKGALC_00946	CMFAKHNC_05092		1	1	1	1	1	1		6	3
cluster1985	Histidine biosynthesis bifunctional protein HisB		BLJAPNOD_00575	JFJIGPJD_01675	HPNEADPE_03767	CCDLEABL_00043	DAEKGALC_00886	CMFAKHNC_04105		1	1	1	1	1	1		6	3
cluster1986	Fatty acid oxidation complex subunit alpha		BLJAPNOD_00087	JFJIGPJD_03291	HPNEADPE_00120	CCDLEABL_00444	DAEKGALC_01380	CMFAKHNC_05051		1	1	1	1	1	1		6	3
cluster1987	hypothetical protein		BLJAPNOD_05145	JFJIGPJD_02175	HPNEADPE_02830	CCDLEABL_04427	DAEKGALC_06161	CMFAKHNC_03321		1	1	1	1	1	1		6	3
cluster1988	hypothetical protein		BLJAPNOD_05144	JFJIGPJD_02177	HPNEADPE_02832	CCDLEABL_04429	DAEKGALC_06162	CMFAKHNC_03323		1	1	1	1	1	1		6	3
cluster1989	Hydrogen peroxide-inducible genes activator		BLJAPNOD_06179	JFJIGPJD_02186	HPNEADPE_00380	CCDLEABL_04440	DAEKGALC_06287	CMFAKHNC_04866		1	1	1	1	1	1		6	3
cluster1993	HTH-type transcriptional repressor RspR		BLJAPNOD_05794	JFJIGPJD_02228	HPNEADPE_00717	CCDLEABL_04482	DAEKGALC_05205	CMFAKHNC_04878		1	1	1	1	1	1		6	3
cluster1994	ATP-dependent protease subunit HslV		BLJAPNOD_00574	JFJIGPJD_01674	HPNEADPE_03768	CCDLEABL_00044	DAEKGALC_00887	CMFAKHNC_04106		1	1	1	1	1	1		6	3
cluster1995	Methyl-accepting chemotaxis protein IV		BLJAPNOD_04088	JFJIGPJD_03301	HPNEADPE_00192	CCDLEABL_00455	DAEKGALC_01457	CMFAKHNC_00146		1	1	1	1	1	1		6	3
cluster1998	hypothetical protein		BLJAPNOD_04087	JFJIGPJD_03302	HPNEADPE_00193	CCDLEABL_00456	DAEKGALC_01458	CMFAKHNC_00147		1	1	1	1	1	1		6	3
cluster1999	Cyclic di-GMP phosphodiesterase Gmr		BLJAPNOD_03698	JFJIGPJD_02246	HPNEADPE_00748	CCDLEABL_04500	DAEKGALC_01836	CMFAKHNC_00720		1	1	1	1	1	1		6	3
cluster2	putative efflux pump membrane transporter TtgB		BLJAPNOD_01284;BLJAPNOD_00188;BLJAPNOD_03956;BLJAPNOD_00486;BLJAPNOD_05151;BLJAPNOD_05841	JFJIGPJD_02003;JFJIGPJD_03982	HPNEADPE_03018;HPNEADPE_03142	CCDLEABL_02400;CCDLEABL_02490;CCDLEABL_05047	DAEKGALC_01278;DAEKGALC_00232;DAEKGALC_05157;DAEKGALC_06304;DAEKGALC_00981	CMFAKHNC_02072;CMFAKHNC_03943		1	1	1	1	1	1		6	3
cluster20	Peptidoglycan synthase FtsI		BLJAPNOD_02083;BLJAPNOD_05265	JFJIGPJD_03560;JFJIGPJD_04412	HPNEADPE_02104	CCDLEABL_02031;CCDLEABL_04799;CCDLEABL_01005	DAEKGALC_03411	CMFAKHNC_02196;CMFAKHNC_03246		1	1	1	1	1	1		6	3
cluster200	GDP-mannose-dependent alpha-(1-6)-phosphatidylinositol monomannoside mannosyltransferase		BLJAPNOD_04600	JFJIGPJD_01964	HPNEADPE_03252	CCDLEABL_02530	DAEKGALC_04256	CMFAKHNC_03481;CMFAKHNC_03486		1	1	1	1	1	1		6	3
cluster2001	hypothetical protein		BLJAPNOD_04086	JFJIGPJD_03303	HPNEADPE_00194	CCDLEABL_00457	DAEKGALC_01459	CMFAKHNC_00148		1	1	1	1	1	1		6	3
cluster2002	Hydrogen peroxide-inducible genes activator		BLJAPNOD_00947	JFJIGPJD_02259	HPNEADPE_03368	CCDLEABL_04513	DAEKGALC_00544	CMFAKHNC_03663		1	1	1	1	1	1		6	3
cluster2003	NADP-reducing hydrogenase subunit HndA		BLJAPNOD_00948	JFJIGPJD_02260	HPNEADPE_03367	CCDLEABL_04514	DAEKGALC_00543	CMFAKHNC_03662		1	1	1	1	1	1		6	3
cluster2004	NADP-reducing hydrogenase subunit HndC		BLJAPNOD_00949	JFJIGPJD_02261	HPNEADPE_03366	CCDLEABL_04515	DAEKGALC_00542	CMFAKHNC_03661		1	1	1	1	1	1		6	3
cluster2005	Putative formate dehydrogenase		BLJAPNOD_00951	JFJIGPJD_02262	HPNEADPE_03365	CCDLEABL_04516	DAEKGALC_00541	CMFAKHNC_03660		1	1	1	1	1	1		6	3
cluster2006	hypothetical protein		BLJAPNOD_00953	JFJIGPJD_02263	HPNEADPE_03363	CCDLEABL_04517	DAEKGALC_00539	CMFAKHNC_03658		1	1	1	1	1	1		6	3
cluster2007	Chemotaxis protein CheA		BLJAPNOD_04085	JFJIGPJD_03304	HPNEADPE_00195	CCDLEABL_00458	DAEKGALC_01460	CMFAKHNC_00149		1	1	1	1	1	1		6	3
cluster2008	Chemotaxis protein methyltransferase		BLJAPNOD_04083	JFJIGPJD_03305	HPNEADPE_00197	CCDLEABL_00459	DAEKGALC_01462	CMFAKHNC_00151		1	1	1	1	1	1		6	3
cluster201	putative diguanylate cyclase YcdT		BLJAPNOD_02756	JFJIGPJD_01864	HPNEADPE_01815	CCDLEABL_02631	DAEKGALC_01795;DAEKGALC_02777	CMFAKHNC_01766		1	1	1	1	1	1		6	3
cluster2010	Chemotaxis response regulator protein-glutamate methylesterase		BLJAPNOD_04082	JFJIGPJD_03306	HPNEADPE_00198	CCDLEABL_00460	DAEKGALC_01463	CMFAKHNC_00152		1	1	1	1	1	1		6	3
cluster2011	hypothetical protein		BLJAPNOD_04081	JFJIGPJD_03307	HPNEADPE_00199	CCDLEABL_00461	DAEKGALC_01464	CMFAKHNC_00153		1	1	1	1	1	1		6	3
cluster2012	Chemoreceptor glutamine deamidase CheD		BLJAPNOD_04080	JFJIGPJD_03308	HPNEADPE_00200	CCDLEABL_00462	DAEKGALC_01465	CMFAKHNC_00154		1	1	1	1	1	1		6	3
cluster2014	hypothetical protein		BLJAPNOD_04079	JFJIGPJD_03309	HPNEADPE_00201	CCDLEABL_00463	DAEKGALC_01466	CMFAKHNC_00155		1	1	1	1	1	1		6	3
cluster2015	Glutamine transport ATP-binding protein GlnQ		BLJAPNOD_06098	JFJIGPJD_02312	HPNEADPE_03789	CCDLEABL_04569	DAEKGALC_07152	CMFAKHNC_05973		1	1	1	1	1	1		6	3
cluster2016	putative glutamine ABC transporter permease protein GlnM		BLJAPNOD_06095	JFJIGPJD_02313	HPNEADPE_03790	CCDLEABL_04570	DAEKGALC_07155	CMFAKHNC_05970		1	1	1	1	1	1		6	3
cluster2017	Glutamine transport system permease protein GlnP		BLJAPNOD_06096	JFJIGPJD_02314	HPNEADPE_03791	CCDLEABL_04571	DAEKGALC_07154	CMFAKHNC_05971		1	1	1	1	1	1		6	3
cluster2018	Lysine/arginine/ornithine-binding periplasmic protein		BLJAPNOD_06097	JFJIGPJD_02315	HPNEADPE_03792	CCDLEABL_04572	DAEKGALC_07153	CMFAKHNC_05972		1	1	1	1	1	1		6	3
cluster2019	N-alpha-acetyl-L-2,4-diaminobutyric acid deacetylase		BLJAPNOD_06090	JFJIGPJD_02316	HPNEADPE_03793	CCDLEABL_04573	DAEKGALC_07160	CMFAKHNC_05965		1	1	1	1	1	1		6	3
cluster202	Acetophenone carboxylase delta subunit		BLJAPNOD_05960	JFJIGPJD_01104	HPNEADPE_03861	CCDLEABL_02847	DAEKGALC_05044	CMFAKHNC_05680;CMFAKHNC_04229		1	1	1	1	1	1		6	3
cluster2020	Ectoine hydrolase		BLJAPNOD_06091	JFJIGPJD_02317	HPNEADPE_03794	CCDLEABL_04574	DAEKGALC_07159	CMFAKHNC_05966		1	1	1	1	1	1		6	3
cluster2021	Delta(1)-pyrroline-2-carboxylate reductase		BLJAPNOD_06092	JFJIGPJD_02318	HPNEADPE_03795	CCDLEABL_04575	DAEKGALC_07158	CMFAKHNC_05967		1	1	1	1	1	1		6	3
cluster2022	L-threonine dehydratase catabolic TdcB		BLJAPNOD_06093	JFJIGPJD_02319	HPNEADPE_03796	CCDLEABL_04576	DAEKGALC_07157	CMFAKHNC_05968		1	1	1	1	1	1		6	3
cluster2023	2-aminoadipate transaminase		BLJAPNOD_06099	JFJIGPJD_02320	HPNEADPE_03797	CCDLEABL_04577	DAEKGALC_07151	CMFAKHNC_05974		1	1	1	1	1	1		6	3
cluster2024	Flagellar M-ring protein		BLJAPNOD_04078	JFJIGPJD_03310	HPNEADPE_00202	CCDLEABL_00464	DAEKGALC_01467	CMFAKHNC_00156		1	1	1	1	1	1		6	3
cluster2025	Taurine--pyruvate aminotransferase		BLJAPNOD_06102	JFJIGPJD_02321	HPNEADPE_03798	CCDLEABL_04578	DAEKGALC_07148	CMFAKHNC_05977		1	1	1	1	1	1		6	3
cluster2026	Leucine-responsive regulatory protein		BLJAPNOD_05983	JFJIGPJD_02323	HPNEADPE_03800	CCDLEABL_04580	DAEKGALC_05021	CMFAKHNC_05656		1	1	1	1	1	1		6	3
cluster2027	ATP-dependent protease ATPase subunit HslU		BLJAPNOD_00572	JFJIGPJD_01673	HPNEADPE_03769	CCDLEABL_00045	DAEKGALC_00889	CMFAKHNC_04108		1	1	1	1	1	1		6	3
cluster2028	Transcriptional regulatory protein LiaR		BLJAPNOD_04077	JFJIGPJD_03311	HPNEADPE_00203	CCDLEABL_00465	DAEKGALC_01468	CMFAKHNC_00157		1	1	1	1	1	1		6	3
cluster2029	Transcriptional activator protein LuxR		BLJAPNOD_04076	JFJIGPJD_03312	HPNEADPE_00204	CCDLEABL_00466	DAEKGALC_01469	CMFAKHNC_00158		1	1	1	1	1	1		6	3
cluster2031	Large-conductance mechanosensitive channel		BLJAPNOD_00064	JFJIGPJD_03315	HPNEADPE_00141	CCDLEABL_00470	DAEKGALC_01403	CMFAKHNC_05078		1	1	1	1	1	1		6	3
cluster2032	UDP-glucose 4-epimerase		BLJAPNOD_00062	JFJIGPJD_03317	HPNEADPE_00143	CCDLEABL_00472	DAEKGALC_01405	CMFAKHNC_05080		1	1	1	1	1	1		6	3
cluster2033	DNA gyrase inhibitor YacG		BLJAPNOD_00025	JFJIGPJD_03319	HPNEADPE_00189	CCDLEABL_00474	DAEKGALC_01441	CMFAKHNC_05109		1	1	1	1	1	1		6	3
cluster2035	hypothetical protein		BLJAPNOD_00571	JFJIGPJD_01672	HPNEADPE_03770	CCDLEABL_00046	DAEKGALC_00890	CMFAKHNC_04109		1	1	1	1	1	1		6	3
cluster2036	Maf-like protein YhdE		BLJAPNOD_00026	JFJIGPJD_03320	HPNEADPE_00188	CCDLEABL_00475	DAEKGALC_01440	CMFAKHNC_05108		1	1	1	1	1	1		6	3
cluster2037	Translation initiation factor IF-1		BLJAPNOD_00027	JFJIGPJD_03321	HPNEADPE_00187	CCDLEABL_00476	DAEKGALC_01439	CMFAKHNC_05107		1	1	1	1	1	1		6	3
cluster2038	Glutaredoxin arsenate reductase		BLJAPNOD_00028	JFJIGPJD_03322	HPNEADPE_00186	CCDLEABL_00477	DAEKGALC_01438	CMFAKHNC_05106		1	1	1	1	1	1		6	3
cluster204	Inner membrane ABC transporter permease protein YdcV		BLJAPNOD_04931	JFJIGPJD_01236	HPNEADPE_03218	CCDLEABL_02978	DAEKGALC_05071;DAEKGALC_05436	CMFAKHNC_04143		1	1	1	1	1	1		6	3
cluster2040	hypothetical protein		BLJAPNOD_00029	JFJIGPJD_03323	HPNEADPE_00185	CCDLEABL_00478	DAEKGALC_01437	CMFAKHNC_05105		1	1	1	1	1	1		6	3
cluster2041	Histidinol dehydrogenase		BLJAPNOD_00030	JFJIGPJD_03324	HPNEADPE_00184	CCDLEABL_00479	DAEKGALC_01436	CMFAKHNC_05104		1	1	1	1	1	1		6	3
cluster2042	hypothetical protein		BLJAPNOD_00031	JFJIGPJD_03325	HPNEADPE_00183	CCDLEABL_00480	DAEKGALC_01435	CMFAKHNC_05103		1	1	1	1	1	1		6	3
cluster2043	UDP-N-acetylglucosamine 1-carboxyvinyltransferase		BLJAPNOD_00032	JFJIGPJD_03326	HPNEADPE_00182	CCDLEABL_00481	DAEKGALC_01434	CMFAKHNC_05098		1	1	1	1	1	1		6	3
cluster2046	Flagellar biosynthetic protein FliP		BLJAPNOD_04056	JFJIGPJD_03332	HPNEADPE_00224	CCDLEABL_00487	DAEKGALC_01489	CMFAKHNC_00186		1	1	1	1	1	1		6	3
cluster2047	hypothetical protein		BLJAPNOD_04057	JFJIGPJD_03333	HPNEADPE_00223	CCDLEABL_00488	DAEKGALC_01488	CMFAKHNC_00177		1	1	1	1	1	1		6	3
cluster2048	Flagellar L-ring protein		BLJAPNOD_04058	JFJIGPJD_03334	HPNEADPE_00222	CCDLEABL_00489	DAEKGALC_01487	CMFAKHNC_00176		1	1	1	1	1	1		6	3
cluster2049	hypothetical protein		BLJAPNOD_04059	JFJIGPJD_03335	HPNEADPE_00221	CCDLEABL_00490	DAEKGALC_01486	CMFAKHNC_00175		1	1	1	1	1	1		6	3
cluster205	Spermidine/putrescine transport system permease protein PotB		BLJAPNOD_04932	JFJIGPJD_01237	HPNEADPE_03217	CCDLEABL_02979	DAEKGALC_05070;DAEKGALC_05435	CMFAKHNC_04144		1	1	1	1	1	1		6	3
cluster2051	Flagellar P-ring protein		BLJAPNOD_04060	JFJIGPJD_03336	HPNEADPE_00220	CCDLEABL_00491	DAEKGALC_01485	CMFAKHNC_00174		1	1	1	1	1	1		6	3
cluster2052	Flagella basal body P-ring formation protein FlgA		BLJAPNOD_04061	JFJIGPJD_03337	HPNEADPE_00219	CCDLEABL_00492	DAEKGALC_01484	CMFAKHNC_00173		1	1	1	1	1	1		6	3
cluster2053	Flagellar basal-body rod protein FlgG		BLJAPNOD_04062	JFJIGPJD_03338	HPNEADPE_00218	CCDLEABL_00493	DAEKGALC_01483	CMFAKHNC_00172		1	1	1	1	1	1		6	3
cluster2054	Flagellar hook-basal body complex protein FliE		BLJAPNOD_04063	JFJIGPJD_03339	HPNEADPE_00217	CCDLEABL_00494	DAEKGALC_01482	CMFAKHNC_00171		1	1	1	1	1	1		6	3
cluster2055	Flagellar basal-body rod protein FlgC		BLJAPNOD_04064	JFJIGPJD_03340	HPNEADPE_00216	CCDLEABL_00495	DAEKGALC_01481	CMFAKHNC_00170		1	1	1	1	1	1		6	3
cluster2056	putative L,D-transpeptidase YnhG		BLJAPNOD_00565	JFJIGPJD_01670	HPNEADPE_03773	CCDLEABL_00048	DAEKGALC_00897	CMFAKHNC_04115		1	1	1	1	1	1		6	3
cluster2057	Flagellar basal body rod protein FlgB		BLJAPNOD_04065	JFJIGPJD_03341	HPNEADPE_00215	CCDLEABL_00496	DAEKGALC_01480	CMFAKHNC_00169		1	1	1	1	1	1		6	3
cluster2058	hypothetical protein		BLJAPNOD_04066	JFJIGPJD_03342	HPNEADPE_00214	CCDLEABL_00497	DAEKGALC_01479	CMFAKHNC_00168		1	1	1	1	1	1		6	3
cluster2059	Flagellum-specific ATP synthase		BLJAPNOD_04067	JFJIGPJD_03343	HPNEADPE_00213	CCDLEABL_00498	DAEKGALC_01478	CMFAKHNC_00167		1	1	1	1	1	1		6	3
cluster206	hypothetical protein		BLJAPNOD_04923	JFJIGPJD_01238	HPNEADPE_03216	CCDLEABL_02980	DAEKGALC_05069;DAEKGALC_05444	CMFAKHNC_04145		1	1	1	1	1	1		6	3
cluster2060	Flagellar basal-body rod protein FlgG		BLJAPNOD_04068	JFJIGPJD_03344	HPNEADPE_00212	CCDLEABL_00499	DAEKGALC_01477	CMFAKHNC_00166		1	1	1	1	1	1		6	3
cluster2062	hypothetical protein		BLJAPNOD_04069	JFJIGPJD_03345	HPNEADPE_00211	CCDLEABL_00500	DAEKGALC_01476	CMFAKHNC_00165		1	1	1	1	1	1		6	3
cluster2063	Motility protein A		BLJAPNOD_04070	JFJIGPJD_03346	HPNEADPE_00210	CCDLEABL_00501	DAEKGALC_01475	CMFAKHNC_00164		1	1	1	1	1	1		6	3
cluster2064	hypothetical protein		BLJAPNOD_04071	JFJIGPJD_03347	HPNEADPE_00209	CCDLEABL_00502	DAEKGALC_01474	CMFAKHNC_00163		1	1	1	1	1	1		6	3
cluster2065	Flagellar motor switch protein FliN		BLJAPNOD_04072	JFJIGPJD_03348	HPNEADPE_00208	CCDLEABL_00503	DAEKGALC_01473	CMFAKHNC_00162		1	1	1	1	1	1		6	3
cluster2066	Flagellar motor switch protein FliG		BLJAPNOD_04073	JFJIGPJD_03349	HPNEADPE_00207	CCDLEABL_00504	DAEKGALC_01472	CMFAKHNC_00161		1	1	1	1	1	1		6	3
cluster2069	Flagellar biosynthetic protein FlhB		BLJAPNOD_04074	JFJIGPJD_03350	HPNEADPE_00206	CCDLEABL_00505	DAEKGALC_01471	CMFAKHNC_00160		1	1	1	1	1	1		6	3
cluster207	Spermidine/putrescine import ATP-binding protein PotA		BLJAPNOD_01610	JFJIGPJD_01239	HPNEADPE_03215	CCDLEABL_02981	DAEKGALC_05068;DAEKGALC_03874	CMFAKHNC_04146		1	1	1	1	1	1		6	3
cluster2070	hypothetical protein		BLJAPNOD_00564	JFJIGPJD_01669	HPNEADPE_03774	CCDLEABL_00049	DAEKGALC_00898	CMFAKHNC_04116		1	1	1	1	1	1		6	3
cluster2071	hypothetical protein		BLJAPNOD_04075	JFJIGPJD_03351	HPNEADPE_00205	CCDLEABL_00506	DAEKGALC_01470	CMFAKHNC_00159		1	1	1	1	1	1		6	3
cluster2073	hypothetical protein		BLJAPNOD_04051	JFJIGPJD_03353	HPNEADPE_00229	CCDLEABL_00508	DAEKGALC_01496	CMFAKHNC_00193		1	1	1	1	1	1		6	3
cluster2074	Chemotaxis protein LafU		BLJAPNOD_04050	JFJIGPJD_03354	HPNEADPE_00230	CCDLEABL_00509	DAEKGALC_01497	CMFAKHNC_00194		1	1	1	1	1	1		6	3
cluster2075	hypothetical protein		BLJAPNOD_04049	JFJIGPJD_03355	HPNEADPE_00231	CCDLEABL_00510	DAEKGALC_01498	CMFAKHNC_00195		1	1	1	1	1	1		6	3
cluster2076	hypothetical protein		BLJAPNOD_04047	JFJIGPJD_03357	HPNEADPE_00233	CCDLEABL_00512	DAEKGALC_01500	CMFAKHNC_00197		1	1	1	1	1	1		6	3
cluster2077	Flagellar transcriptional regulator FtcR		BLJAPNOD_04046	JFJIGPJD_03358	HPNEADPE_00234	CCDLEABL_00513	DAEKGALC_01501	CMFAKHNC_00198		1	1	1	1	1	1		6	3
cluster2079	Flagellar hook protein FlgE		BLJAPNOD_04045	JFJIGPJD_03359	HPNEADPE_00235	CCDLEABL_00514	DAEKGALC_01502	CMFAKHNC_00199		1	1	1	1	1	1		6	3
cluster208	L-cystine-binding protein FliY		BLJAPNOD_01618	JFJIGPJD_01243	HPNEADPE_00331	CCDLEABL_02985	DAEKGALC_03866;DAEKGALC_05674	CMFAKHNC_04592		1	1	1	1	1	1		6	3
cluster2080	Flagellar hook-associated protein 1		BLJAPNOD_04044	JFJIGPJD_03360	HPNEADPE_00236	CCDLEABL_00515	DAEKGALC_01503	CMFAKHNC_00200		1	1	1	1	1	1		6	3
cluster2081	DNA polymerase III subunit epsilon		BLJAPNOD_00627	JFJIGPJD_01713	HPNEADPE_03728	CCDLEABL_00005	DAEKGALC_00835	CMFAKHNC_04065		1	1	1	1	1	1		6	3
cluster2082	Photosynthetic apparatus regulatory protein RegA		BLJAPNOD_00563	JFJIGPJD_01668	HPNEADPE_03775	CCDLEABL_00050	DAEKGALC_00899	CMFAKHNC_04117		1	1	1	1	1	1		6	3
cluster2083	hypothetical protein		BLJAPNOD_04043	JFJIGPJD_03361	HPNEADPE_00237	CCDLEABL_00516	DAEKGALC_01504	CMFAKHNC_00201		1	1	1	1	1	1		6	3
cluster2084	hypothetical protein		BLJAPNOD_04042	JFJIGPJD_03362	HPNEADPE_00238	CCDLEABL_00517	DAEKGALC_01505	CMFAKHNC_00202		1	1	1	1	1	1		6	3
cluster2085	flagellum biosynthesis repressor protein FlbT		BLJAPNOD_04041	JFJIGPJD_03363	HPNEADPE_00239	CCDLEABL_00518	DAEKGALC_01506	CMFAKHNC_00203		1	1	1	1	1	1		6	3
cluster2086	Basal-body rod modification protein FlgD		BLJAPNOD_04040	JFJIGPJD_03364	HPNEADPE_00240	CCDLEABL_00519	DAEKGALC_01507	CMFAKHNC_00204		1	1	1	1	1	1		6	3
cluster2087	Flagellar biosynthetic protein FliQ		BLJAPNOD_04039	JFJIGPJD_03365	HPNEADPE_00241	CCDLEABL_00520	DAEKGALC_01508	CMFAKHNC_00205		1	1	1	1	1	1		6	3
cluster2088	Flagellar biosynthesis protein FlhA		BLJAPNOD_04038	JFJIGPJD_03366	HPNEADPE_00242	CCDLEABL_00521	DAEKGALC_01509	CMFAKHNC_00206		1	1	1	1	1	1		6	3
cluster2089	hypothetical protein		BLJAPNOD_04037	JFJIGPJD_03367	HPNEADPE_00243	CCDLEABL_00522	DAEKGALC_01510	CMFAKHNC_00207		1	1	1	1	1	1		6	3
cluster209	Cold shock protein CspA		BLJAPNOD_00991	JFJIGPJD_01284	HPNEADPE_01892	CCDLEABL_03025	DAEKGALC_07048;DAEKGALC_00503	CMFAKHNC_04446		1	1	1	1	1	1		6	3
cluster2090	hypothetical protein		BLJAPNOD_04036	JFJIGPJD_03368	HPNEADPE_00244	CCDLEABL_00523	DAEKGALC_01511	CMFAKHNC_00208		1	1	1	1	1	1		6	3
cluster2091	hypothetical protein		BLJAPNOD_04035	JFJIGPJD_03369	HPNEADPE_00245	CCDLEABL_00524	DAEKGALC_01512	CMFAKHNC_00209		1	1	1	1	1	1		6	3
cluster2092	hypothetical protein		BLJAPNOD_04034	JFJIGPJD_03370	HPNEADPE_00246	CCDLEABL_00525	DAEKGALC_01513	CMFAKHNC_00210		1	1	1	1	1	1		6	3
cluster2093	Sensor histidine kinase RegB		BLJAPNOD_00562	JFJIGPJD_01667	HPNEADPE_03776	CCDLEABL_00051	DAEKGALC_00900	CMFAKHNC_04118		1	1	1	1	1	1		6	3
cluster2094	hypothetical protein		BLJAPNOD_04033	JFJIGPJD_03371	HPNEADPE_00247	CCDLEABL_00526	DAEKGALC_01514	CMFAKHNC_00211		1	1	1	1	1	1		6	3
cluster2095	Bifunctional protein FolD protein		BLJAPNOD_04026	JFJIGPJD_03374	HPNEADPE_00250	CCDLEABL_00529	DAEKGALC_01521	CMFAKHNC_00214		1	1	1	1	1	1		6	3
cluster2096	HTH-type transcriptional regulator RafR		BLJAPNOD_04025	JFJIGPJD_03375	HPNEADPE_00251	CCDLEABL_00530	DAEKGALC_01522	CMFAKHNC_04859		1	1	1	1	1	1		6	3
cluster2097	hypothetical protein		BLJAPNOD_04024	JFJIGPJD_03376	HPNEADPE_00252	CCDLEABL_00531	DAEKGALC_01523	CMFAKHNC_00215		1	1	1	1	1	1		6	3
cluster2098	Lactose transport system permease protein LacF		BLJAPNOD_04023	JFJIGPJD_03377	HPNEADPE_00253	CCDLEABL_00532	DAEKGALC_01524	CMFAKHNC_00216		1	1	1	1	1	1		6	3
cluster2099	L-arabinose transport system permease protein AraQ		BLJAPNOD_04022	JFJIGPJD_03378	HPNEADPE_00254	CCDLEABL_00533	DAEKGALC_01525	CMFAKHNC_00217		1	1	1	1	1	1		6	3
cluster21	hypothetical protein		BLJAPNOD_02897;BLJAPNOD_04314	JFJIGPJD_03697;JFJIGPJD_00580;JFJIGPJD_00756	HPNEADPE_02286	CCDLEABL_02168;CCDLEABL_04153	DAEKGALC_02643;DAEKGALC_05731	CMFAKHNC_01997		1	1	1	1	1	1		6	3
cluster2100	Maltose/maltodextrin import ATP-binding protein MalK		BLJAPNOD_04020	JFJIGPJD_03380	HPNEADPE_00256	CCDLEABL_00535	DAEKGALC_01527	CMFAKHNC_00219		1	1	1	1	1	1		6	3
cluster2101	ATP-dependent RNA helicase SrmB		BLJAPNOD_00561	JFJIGPJD_01666	HPNEADPE_03777	CCDLEABL_00052	DAEKGALC_00901	CMFAKHNC_04119		1	1	1	1	1	1		6	3
cluster2102	hypothetical protein		BLJAPNOD_04019	JFJIGPJD_03381	HPNEADPE_00257	CCDLEABL_00536	DAEKGALC_01528	CMFAKHNC_00220		1	1	1	1	1	1		6	3
cluster2103	6-phosphogluconolactonase		BLJAPNOD_04016	JFJIGPJD_03384	HPNEADPE_00259	CCDLEABL_00539	DAEKGALC_01531	CMFAKHNC_00222		1	1	1	1	1	1		6	3
cluster2104	Glucose-6-phosphate 1-dehydrogenase		BLJAPNOD_04015	JFJIGPJD_03385	HPNEADPE_00260	CCDLEABL_00540	DAEKGALC_01532	CMFAKHNC_00223		1	1	1	1	1	1		6	3
cluster2105	Gamma-glutamylputrescine oxidoreductase		BLJAPNOD_04014	JFJIGPJD_03387	HPNEADPE_00261	CCDLEABL_00542	DAEKGALC_01533	CMFAKHNC_00224		1	1	1	1	1	1		6	3
cluster2106	Gamma-glutamylputrescine synthetase PuuA		BLJAPNOD_04013	JFJIGPJD_03388	HPNEADPE_00262	CCDLEABL_00543	DAEKGALC_01534	CMFAKHNC_00225		1	1	1	1	1	1		6	3
cluster2107	Ferredoxin--NADP reductase		BLJAPNOD_04012	JFJIGPJD_03389	HPNEADPE_00263	CCDLEABL_00544	DAEKGALC_01535	CMFAKHNC_00226		1	1	1	1	1	1		6	3
cluster2108	ATP-dependent DNA helicase RecQ		BLJAPNOD_01917	JFJIGPJD_02903	HPNEADPE_02772	CCDLEABL_00059	DAEKGALC_03579	CMFAKHNC_01455		1	1	1	1	1	1		6	3
cluster2109	hypothetical protein		BLJAPNOD_04008	JFJIGPJD_03391	HPNEADPE_00265	CCDLEABL_00546	DAEKGALC_01539	CMFAKHNC_00229		1	1	1	1	1	1		6	3
cluster211	Inner membrane protein YqaA		BLJAPNOD_00401	JFJIGPJD_04802	HPNEADPE_04311;HPNEADPE_03531	CCDLEABL_03095	DAEKGALC_01067	CMFAKHNC_02065		1	1	1	1	1	1		6	3
cluster2110	hypothetical protein		BLJAPNOD_04006	JFJIGPJD_03392	HPNEADPE_00266	CCDLEABL_00547	DAEKGALC_01542	CMFAKHNC_00231		1	1	1	1	1	1		6	3
cluster2111	Isocitrate lyase		BLJAPNOD_04005	JFJIGPJD_03393	HPNEADPE_00267	CCDLEABL_00548	DAEKGALC_01543	CMFAKHNC_00232		1	1	1	1	1	1		6	3
cluster2112	HTH-type transcriptional regulator RamB		BLJAPNOD_04004	JFJIGPJD_03395	HPNEADPE_00268	CCDLEABL_00549	DAEKGALC_01544	CMFAKHNC_00233		1	1	1	1	1	1		6	3
cluster2113	Putrescine-binding periplasmic protein SpuD		BLJAPNOD_04002	JFJIGPJD_03396	HPNEADPE_00269	CCDLEABL_00550	DAEKGALC_01547	CMFAKHNC_00234		1	1	1	1	1	1		6	3
cluster2114	Spermidine/putrescine import ATP-binding protein PotA		BLJAPNOD_04001	JFJIGPJD_03397	HPNEADPE_00270	CCDLEABL_00551	DAEKGALC_01548	CMFAKHNC_00235		1	1	1	1	1	1		6	3
cluster2115	Putrescine transport system permease protein PotH		BLJAPNOD_04000	JFJIGPJD_03398	HPNEADPE_00271	CCDLEABL_00552	DAEKGALC_01549	CMFAKHNC_00236		1	1	1	1	1	1		6	3
cluster2116	Inner membrane ABC transporter permease protein YdcV		BLJAPNOD_03999	JFJIGPJD_03399	HPNEADPE_00272	CCDLEABL_00553	DAEKGALC_01550	CMFAKHNC_00237		1	1	1	1	1	1		6	3
cluster2117	Cell-division control histidine kinase PdhS		BLJAPNOD_03995	JFJIGPJD_03401	HPNEADPE_00276	CCDLEABL_00555	DAEKGALC_01554	CMFAKHNC_00241		1	1	1	1	1	1		6	3
cluster2118	N-acetylglucosamine repressor		BLJAPNOD_00144	JFJIGPJD_02904	HPNEADPE_03788	CCDLEABL_00060	DAEKGALC_01323	CMFAKHNC_02390		1	1	1	1	1	1		6	3
cluster2119	Guanosine-5'-triphosphate,3'-diphosphate pyrophosphatase		BLJAPNOD_03948	JFJIGPJD_03403	HPNEADPE_00371	CCDLEABL_00557	DAEKGALC_01592	CMFAKHNC_00309		1	1	1	1	1	1		6	3
cluster212	sn-glycerol-3-phosphate import ATP-binding protein UgpC		BLJAPNOD_06360	JFJIGPJD_04898;JFJIGPJD_00815	HPNEADPE_02998	CCDLEABL_03191	DAEKGALC_04465	CMFAKHNC_06124		1	1	1	1	1	1		6	3
cluster2120	Ribosomal RNA large subunit methyltransferase E		BLJAPNOD_03947	JFJIGPJD_03404	HPNEADPE_00372	CCDLEABL_00558	DAEKGALC_01593	CMFAKHNC_00310		1	1	1	1	1	1		6	3
cluster2121	putative transport protein HsrA		BLJAPNOD_03945	JFJIGPJD_03405	HPNEADPE_00373	CCDLEABL_00559	DAEKGALC_01595	CMFAKHNC_00311		1	1	1	1	1	1		6	3
cluster2122	putative quorum-quenching lactonase YtnP		BLJAPNOD_03944	JFJIGPJD_03406	HPNEADPE_00374	CCDLEABL_00560	DAEKGALC_01596	CMFAKHNC_00312		1	1	1	1	1	1		6	3
cluster2123	Inosine-5'-monophosphate dehydrogenase		BLJAPNOD_03943	JFJIGPJD_03407	HPNEADPE_00375	CCDLEABL_00561	DAEKGALC_01597	CMFAKHNC_00313		1	1	1	1	1	1		6	3
cluster2124	hypothetical protein		BLJAPNOD_03942	JFJIGPJD_03408	HPNEADPE_00377	CCDLEABL_00562	DAEKGALC_01598	CMFAKHNC_00315		1	1	1	1	1	1		6	3
cluster2125	Alcohol dehydrogenase		BLJAPNOD_03941	JFJIGPJD_03409	HPNEADPE_00378	CCDLEABL_00563	DAEKGALC_01599	CMFAKHNC_00285		1	1	1	1	1	1		6	3
cluster2126	Carboxymethylenebutenolidase		BLJAPNOD_03940	JFJIGPJD_03410	HPNEADPE_00379	CCDLEABL_00564	DAEKGALC_01600	CMFAKHNC_00316		1	1	1	1	1	1		6	3
cluster2127	Molybdenum cofactor biosynthesis protein B		BLJAPNOD_03863	JFJIGPJD_03411	HPNEADPE_00438	CCDLEABL_00565	DAEKGALC_01678	CMFAKHNC_00467		1	1	1	1	1	1		6	3
cluster2128	4-diphosphocytidyl-2-C-methyl-D-erythritol kinase		BLJAPNOD_03862	JFJIGPJD_03412	HPNEADPE_00439	CCDLEABL_00566	DAEKGALC_01679	CMFAKHNC_00468		1	1	1	1	1	1		6	3
cluster2129	Ribose import binding protein RbsB		BLJAPNOD_00143	JFJIGPJD_02905	HPNEADPE_03787	CCDLEABL_00061	DAEKGALC_01324	CMFAKHNC_02391		1	1	1	1	1	1		6	3
cluster2130	Beta-barrel assembly-enhancing protease		BLJAPNOD_03861	JFJIGPJD_03413	HPNEADPE_00440	CCDLEABL_00567	DAEKGALC_01680	CMFAKHNC_00469		1	1	1	1	1	1		6	3
cluster2131	Octaprenyl-diphosphate synthase		BLJAPNOD_03860	JFJIGPJD_03414	HPNEADPE_00441	CCDLEABL_00568	DAEKGALC_01681	CMFAKHNC_00470		1	1	1	1	1	1		6	3
cluster2132	hypothetical protein		BLJAPNOD_03859	JFJIGPJD_03415	HPNEADPE_00442	CCDLEABL_00569	DAEKGALC_01682	CMFAKHNC_00471		1	1	1	1	1	1		6	3
cluster2133	tRNA1(Val) (adenine(37)-N6)-methyltransferase		BLJAPNOD_03858	JFJIGPJD_03416	HPNEADPE_00443	CCDLEABL_00570	DAEKGALC_01683	CMFAKHNC_00472		1	1	1	1	1	1		6	3
cluster2134	Putative signal peptide peptidase SppA		BLJAPNOD_03857	JFJIGPJD_03417	HPNEADPE_00444	CCDLEABL_00571	DAEKGALC_01684	CMFAKHNC_00474		1	1	1	1	1	1		6	3
cluster2135	hypothetical protein		BLJAPNOD_03856	JFJIGPJD_03418	HPNEADPE_00445	CCDLEABL_00572	DAEKGALC_01685	CMFAKHNC_00475		1	1	1	1	1	1		6	3
cluster2136	Glycine--tRNA ligase alpha subunit		BLJAPNOD_03855	JFJIGPJD_03419	HPNEADPE_00446	CCDLEABL_00573	DAEKGALC_01686	CMFAKHNC_00478		1	1	1	1	1	1		6	3
cluster2137	hypothetical protein		BLJAPNOD_03852	JFJIGPJD_03420	HPNEADPE_00447	CCDLEABL_00574	DAEKGALC_01689	CMFAKHNC_00480		1	1	1	1	1	1		6	3
cluster2138	hypothetical protein		BLJAPNOD_03850	JFJIGPJD_03422	HPNEADPE_00448	CCDLEABL_00576	DAEKGALC_01691	CMFAKHNC_00482		1	1	1	1	1	1		6	3
cluster2139	Glycine--tRNA ligase beta subunit		BLJAPNOD_03849	JFJIGPJD_03423	HPNEADPE_00451	CCDLEABL_00577	DAEKGALC_01692	CMFAKHNC_00485		1	1	1	1	1	1		6	3
cluster2140	hypothetical protein		BLJAPNOD_03847	JFJIGPJD_03428	HPNEADPE_00452	CCDLEABL_00582	DAEKGALC_01694	CMFAKHNC_00487		1	1	1	1	1	1		6	3
cluster2141	Phosphoribosylamine--glycine ligase		BLJAPNOD_03846	JFJIGPJD_03429	HPNEADPE_00453	CCDLEABL_00583	DAEKGALC_01695	CMFAKHNC_00488		1	1	1	1	1	1		6	3
cluster2142	30S ribosomal protein S1		BLJAPNOD_03533	JFJIGPJD_03430	HPNEADPE_00454	CCDLEABL_00584	DAEKGALC_01986	CMFAKHNC_00490		1	1	1	1	1	1		6	3
cluster2143	Cyclopropane-fatty-acyl-phospholipid synthase		BLJAPNOD_03534	JFJIGPJD_03431	HPNEADPE_00455	CCDLEABL_00585	DAEKGALC_01985	CMFAKHNC_00491		1	1	1	1	1	1		6	3
cluster2144	Ribose import ATP-binding protein RbsA		BLJAPNOD_00141	JFJIGPJD_02907	HPNEADPE_03785	CCDLEABL_00063	DAEKGALC_01326	CMFAKHNC_02393		1	1	1	1	1	1		6	3
cluster2145	4-hydroxybenzoate octaprenyltransferase		BLJAPNOD_03840	JFJIGPJD_03433	HPNEADPE_00456	CCDLEABL_00587	DAEKGALC_01701	CMFAKHNC_00493		1	1	1	1	1	1		6	3
cluster2146	hypothetical protein		BLJAPNOD_03838	JFJIGPJD_03434	HPNEADPE_00457	CCDLEABL_00588	DAEKGALC_01703	CMFAKHNC_00494		1	1	1	1	1	1		6	3
cluster2147	HTH-type transcriptional regulator GltR		BLJAPNOD_03939	JFJIGPJD_03436	HPNEADPE_00382	CCDLEABL_00590	DAEKGALC_01601	CMFAKHNC_00319		1	1	1	1	1	1		6	3
cluster2148	Glutamate--cysteine ligase EgtA		BLJAPNOD_03936	JFJIGPJD_03438	HPNEADPE_00385	CCDLEABL_00592	DAEKGALC_01604	CMFAKHNC_00322		1	1	1	1	1	1		6	3
cluster2149	Ribosomal RNA small subunit methyltransferase E		BLJAPNOD_03935	JFJIGPJD_03439	HPNEADPE_00386	CCDLEABL_00593	DAEKGALC_01605	CMFAKHNC_00323		1	1	1	1	1	1		6	3
cluster2150	Low-affinity inorganic phosphate transporter 1		BLJAPNOD_03934	JFJIGPJD_03440	HPNEADPE_00387	CCDLEABL_00594	DAEKGALC_01606	CMFAKHNC_00324		1	1	1	1	1	1		6	3
cluster2151	hypothetical protein		BLJAPNOD_03933	JFJIGPJD_03441	HPNEADPE_00388	CCDLEABL_00595	DAEKGALC_01607	CMFAKHNC_00325		1	1	1	1	1	1		6	3
cluster2152	Pantothenate kinase		BLJAPNOD_00140	JFJIGPJD_02908	HPNEADPE_03784	CCDLEABL_00064	DAEKGALC_01327	CMFAKHNC_03413		1	1	1	1	1	1		6	3
cluster2153	HTH-type transcriptional regulator DmlR		BLJAPNOD_03930	JFJIGPJD_00292	HPNEADPE_00705	CCDLEABL_00600	DAEKGALC_01610	CMFAKHNC_04113		1	1	1	1	1	1		6	3
cluster2154	putative FAD-linked oxidoreductase		BLJAPNOD_03928	JFJIGPJD_00290	HPNEADPE_00390	CCDLEABL_00603	DAEKGALC_01612	CMFAKHNC_00328		1	1	1	1	1	1		6	3
cluster2155	putative L,D-transpeptidase ErfK/SrfK		BLJAPNOD_03924	JFJIGPJD_00287	HPNEADPE_00394	CCDLEABL_00606	DAEKGALC_01616	CMFAKHNC_00332		1	1	1	1	1	1		6	3
cluster2156	DNA-3-methyladenine glycosylase 1		BLJAPNOD_03923	JFJIGPJD_00286	HPNEADPE_00395	CCDLEABL_00607	DAEKGALC_01617	CMFAKHNC_00333		1	1	1	1	1	1		6	3
cluster2157	Histidine--tRNA ligase		BLJAPNOD_03920	JFJIGPJD_00279	HPNEADPE_00398	CCDLEABL_00614	DAEKGALC_01620	CMFAKHNC_00340		1	1	1	1	1	1		6	3
cluster2158	ATP phosphoribosyltransferase regulatory subunit		BLJAPNOD_03919	JFJIGPJD_00277	HPNEADPE_00399	CCDLEABL_00616	DAEKGALC_01621	CMFAKHNC_00341		1	1	1	1	1	1		6	3
cluster2159	Protein-export protein SecB		BLJAPNOD_00626	JFJIGPJD_01712	HPNEADPE_03729	CCDLEABL_00006	DAEKGALC_00836	CMFAKHNC_04066		1	1	1	1	1	1		6	3
cluster216	Glyoxylate/hydroxypyruvate reductase A		BLJAPNOD_00529	JFJIGPJD_05030	HPNEADPE_03970	CCDLEABL_03322	DAEKGALC_00938	CMFAKHNC_05401;CMFAKHNC_04373		1	1	1	1	1	1		6	3
cluster2160	ATP phosphoribosyltransferase		BLJAPNOD_03918	JFJIGPJD_00276	HPNEADPE_00400	CCDLEABL_00617	DAEKGALC_01622	CMFAKHNC_00342		1	1	1	1	1	1		6	3
cluster2161	Inner membrane protein YqjF		BLJAPNOD_00146	JFJIGPJD_00275	HPNEADPE_00402	CCDLEABL_00618	DAEKGALC_01321	CMFAKHNC_00344		1	1	1	1	1	1		6	3
cluster2162	10 kDa chaperonin 1		BLJAPNOD_03911	JFJIGPJD_00272	HPNEADPE_00404	CCDLEABL_00621	DAEKGALC_01630	CMFAKHNC_00428		1	1	1	1	1	1		6	3
cluster2163	D,L-glycerol 3-phosphate phosphatase		BLJAPNOD_03910	JFJIGPJD_00271	HPNEADPE_00405	CCDLEABL_00622	DAEKGALC_01631	CMFAKHNC_00429		1	1	1	1	1	1		6	3
cluster2164	Riboflavin biosynthesis protein RibF		BLJAPNOD_03909	JFJIGPJD_00270	HPNEADPE_00406	CCDLEABL_00623	DAEKGALC_01632	CMFAKHNC_00430		1	1	1	1	1	1		6	3
cluster2165	Isoleucine--tRNA ligase		BLJAPNOD_03908	JFJIGPJD_00269	HPNEADPE_00407	CCDLEABL_00624	DAEKGALC_01633	CMFAKHNC_00433		1	1	1	1	1	1		6	3
cluster2166	hypothetical protein		BLJAPNOD_03907	JFJIGPJD_00268	HPNEADPE_00408	CCDLEABL_00625	DAEKGALC_01634	CMFAKHNC_00434		1	1	1	1	1	1		6	3
cluster2167	tRNA-specific adenosine deaminase		BLJAPNOD_03905	JFJIGPJD_00267	HPNEADPE_00410	CCDLEABL_00626	DAEKGALC_01636	CMFAKHNC_00435		1	1	1	1	1	1		6	3
cluster2168	Ribosomal large subunit pseudouridine synthase B		BLJAPNOD_03904	JFJIGPJD_00266	HPNEADPE_00411	CCDLEABL_00627	DAEKGALC_01637	CMFAKHNC_00436		1	1	1	1	1	1		6	3
cluster2169	Ribosomal RNA small subunit methyltransferase D		BLJAPNOD_03903	JFJIGPJD_00265	HPNEADPE_00412	CCDLEABL_00628	DAEKGALC_01638	CMFAKHNC_00437		1	1	1	1	1	1		6	3
cluster217	HTH-type transcriptional regulator CdhR		BLJAPNOD_02397	JFJIGPJD_05091	HPNEADPE_02370	CCDLEABL_03383	DAEKGALC_03117;DAEKGALC_05925	CMFAKHNC_02814		1	1	1	1	1	1		6	3
cluster2170	putative NTE family protein		BLJAPNOD_03902	JFJIGPJD_00264	HPNEADPE_00413	CCDLEABL_00629	DAEKGALC_01639	CMFAKHNC_00438		1	1	1	1	1	1		6	3
cluster2171	Glutathione-regulated potassium-efflux system protein KefC		BLJAPNOD_03901	JFJIGPJD_00263	HPNEADPE_00414	CCDLEABL_00630	DAEKGALC_01640	CMFAKHNC_00441		1	1	1	1	1	1		6	3
cluster2172	Metalloprotease PmbA		BLJAPNOD_03900	JFJIGPJD_00262	HPNEADPE_00415	CCDLEABL_00631	DAEKGALC_01641	CMFAKHNC_00442		1	1	1	1	1	1		6	3
cluster2173	3'-phosphoadenosine 5'-phosphate phosphatase		BLJAPNOD_03899	JFJIGPJD_00261	HPNEADPE_00416	CCDLEABL_00632	DAEKGALC_01642	CMFAKHNC_00443		1	1	1	1	1	1		6	3
cluster2174	hypothetical protein		BLJAPNOD_03898	JFJIGPJD_00260	HPNEADPE_00417	CCDLEABL_00633	DAEKGALC_01643	CMFAKHNC_00444		1	1	1	1	1	1		6	3
cluster2175	3-deoxy-D-manno-octulosonic acid transferase		BLJAPNOD_03897	JFJIGPJD_00259	HPNEADPE_00418	CCDLEABL_00634	DAEKGALC_01644	CMFAKHNC_00445		1	1	1	1	1	1		6	3
cluster2176	Phosphoglycolate phosphatase		BLJAPNOD_03896	JFJIGPJD_00258	HPNEADPE_00419	CCDLEABL_00635	DAEKGALC_01645	CMFAKHNC_00446		1	1	1	1	1	1		6	3
cluster2177	Tetraacyldisaccharide 4'-kinase		BLJAPNOD_03893	JFJIGPJD_00257	HPNEADPE_00420	CCDLEABL_00636	DAEKGALC_01648	CMFAKHNC_00447		1	1	1	1	1	1		6	3
cluster2178	hypothetical protein		BLJAPNOD_03891	JFJIGPJD_00256	HPNEADPE_00421	CCDLEABL_00638	DAEKGALC_01649	CMFAKHNC_00448		1	1	1	1	1	1		6	3
cluster2179	DNA mismatch repair protein MutL		BLJAPNOD_03890	JFJIGPJD_00255	HPNEADPE_00422	CCDLEABL_00639	DAEKGALC_01650	CMFAKHNC_00449		1	1	1	1	1	1		6	3
cluster218	Bis(5'-nucleosyl)-tetraphosphatase, symmetrical		BLJAPNOD_04819	JFJIGPJD_05158	HPNEADPE_03840	CCDLEABL_03450	DAEKGALC_04430	CMFAKHNC_01189;CMFAKHNC_01414		1	1	1	1	1	1		6	3
cluster2180	Aerobic respiration control sensor protein ArcB		BLJAPNOD_03889	JFJIGPJD_00254	HPNEADPE_00423	CCDLEABL_00640	DAEKGALC_01651	CMFAKHNC_00450		1	1	1	1	1	1		6	3
cluster2181	putative signaling protein		BLJAPNOD_03888	JFJIGPJD_00253	HPNEADPE_00424	CCDLEABL_00641	DAEKGALC_01652	CMFAKHNC_00451		1	1	1	1	1	1		6	3
cluster2182	L-arabinolactonase		BLJAPNOD_03882	JFJIGPJD_00252	HPNEADPE_00426	CCDLEABL_00642	DAEKGALC_01659	CMFAKHNC_00453		1	1	1	1	1	1		6	3
cluster2183	2-dehydro-3-deoxy-6-phosphogalactonate aldolase		BLJAPNOD_03881	JFJIGPJD_00251	HPNEADPE_03602	CCDLEABL_00643	DAEKGALC_01660	CMFAKHNC_02366		1	1	1	1	1	1		6	3
cluster2184	D-xylose 1-dehydrogenase		BLJAPNOD_03879	JFJIGPJD_00249	HPNEADPE_03600	CCDLEABL_00645	DAEKGALC_01662	CMFAKHNC_02071		1	1	1	1	1	1		6	3
cluster2185	HTH-type quorum sensing-dependent transcriptional regulator RpaR		BLJAPNOD_03876	JFJIGPJD_00247	HPNEADPE_00427	CCDLEABL_00647	DAEKGALC_01665	CMFAKHNC_00454		1	1	1	1	1	1		6	3
cluster2186	Iron-sulfur cluster carrier protein		BLJAPNOD_03875	JFJIGPJD_04063	HPNEADPE_00428	CCDLEABL_00649	DAEKGALC_01666	CMFAKHNC_00455		1	1	1	1	1	1		6	3
cluster2187	Spore cortex-lytic enzyme		BLJAPNOD_03872	JFJIGPJD_04066	HPNEADPE_00429	CCDLEABL_00652	DAEKGALC_01669	CMFAKHNC_00458		1	1	1	1	1	1		6	3
cluster2188	ATP synthase protein I		BLJAPNOD_03871	JFJIGPJD_04067	HPNEADPE_00430	CCDLEABL_00653	DAEKGALC_01670	CMFAKHNC_00459		1	1	1	1	1	1		6	3
cluster2189	ATP synthase subunit a		BLJAPNOD_03870	JFJIGPJD_04068	HPNEADPE_00431	CCDLEABL_00654	DAEKGALC_01671	CMFAKHNC_00460		1	1	1	1	1	1		6	3
cluster219	hypothetical protein		BLJAPNOD_01313	JFJIGPJD_05271	HPNEADPE_02584	CCDLEABL_03563	DAEKGALC_00204;DAEKGALC_00203	CMFAKHNC_02988		1	1	1	1	1	1		6	3
cluster2190	ATP synthase subunit c		BLJAPNOD_03869	JFJIGPJD_04069	HPNEADPE_00432	CCDLEABL_00655	DAEKGALC_01672	CMFAKHNC_00461		1	1	1	1	1	1		6	3
cluster2191	ATP synthase subunit b'		BLJAPNOD_03868	JFJIGPJD_04070	HPNEADPE_00433	CCDLEABL_00656	DAEKGALC_01673	CMFAKHNC_00462		1	1	1	1	1	1		6	3
cluster2192	DNA replication and repair protein RecF		BLJAPNOD_00508	JFJIGPJD_02915	HPNEADPE_03932	CCDLEABL_00071	DAEKGALC_00959	CMFAKHNC_04314		1	1	1	1	1	1		6	3
cluster2193	ATP synthase subunit b		BLJAPNOD_03867	JFJIGPJD_04071	HPNEADPE_00434	CCDLEABL_00657	DAEKGALC_01674	CMFAKHNC_00463		1	1	1	1	1	1		6	3
cluster2194	Ribonuclease HII		BLJAPNOD_03866	JFJIGPJD_04073	HPNEADPE_00435	CCDLEABL_00659	DAEKGALC_01675	CMFAKHNC_00464		1	1	1	1	1	1		6	3
cluster2195	hypothetical protein		BLJAPNOD_03865	JFJIGPJD_04074	HPNEADPE_00436	CCDLEABL_00660	DAEKGALC_01676	CMFAKHNC_00465		1	1	1	1	1	1		6	3
cluster2196	hypothetical protein		BLJAPNOD_03864	JFJIGPJD_04075	HPNEADPE_00437	CCDLEABL_00661	DAEKGALC_01677	CMFAKHNC_00466		1	1	1	1	1	1		6	3
cluster2197	putative FAD-linked oxidoreductase		BLJAPNOD_03836	JFJIGPJD_04076	HPNEADPE_00459	CCDLEABL_00662	DAEKGALC_01705	CMFAKHNC_00497		1	1	1	1	1	1		6	3
cluster2198	Threonylcarbamoyl-AMP synthase		BLJAPNOD_03835	JFJIGPJD_04077	HPNEADPE_00460	CCDLEABL_00663	DAEKGALC_01706	CMFAKHNC_00498		1	1	1	1	1	1		6	3
cluster2199	hypothetical protein		BLJAPNOD_03834	JFJIGPJD_04078	HPNEADPE_00461	CCDLEABL_00664	DAEKGALC_01707	CMFAKHNC_00499		1	1	1	1	1	1		6	3
cluster22	Biofilm dispersion protein BdlA		BLJAPNOD_05047;BLJAPNOD_00954	JFJIGPJD_01251;JFJIGPJD_01938;JFJIGPJD_04984	HPNEADPE_02388	CCDLEABL_02556;CCDLEABL_02993;CCDLEABL_03276	DAEKGALC_00538	CMFAKHNC_03654		1	1	1	1	1	1		6	3
cluster220	Arsenate reductase		BLJAPNOD_05606	JFJIGPJD_00878;JFJIGPJD_00470	HPNEADPE_02570	CCDLEABL_03815	DAEKGALC_02524	CMFAKHNC_04337		1	1	1	1	1	1		6	3
cluster2200	3-phenylpropionate/cinnamic acid dioxygenase subunit alpha		BLJAPNOD_03832	JFJIGPJD_04079	HPNEADPE_03813	CCDLEABL_00665	DAEKGALC_01709	CMFAKHNC_00501		1	1	1	1	1	1		6	3
cluster2201	3-ketosteroid-9-alpha-hydroxylase reductase subunit		BLJAPNOD_03831	JFJIGPJD_04080	HPNEADPE_03812	CCDLEABL_00666	DAEKGALC_01710	CMFAKHNC_06214		1	1	1	1	1	1		6	3
cluster2202	putative adenylyltransferase/sulfurtransferase MoeZ		BLJAPNOD_00509	JFJIGPJD_02916	HPNEADPE_03931	CCDLEABL_00072	DAEKGALC_00958	CMFAKHNC_04313		1	1	1	1	1	1		6	3
cluster2203	3-methylmercaptopropionyl-CoA dehydrogenase		BLJAPNOD_03827	JFJIGPJD_04084	HPNEADPE_00464	CCDLEABL_00670	DAEKGALC_01714	CMFAKHNC_00505		1	1	1	1	1	1		6	3
cluster2204	4-chlorobenzoyl coenzyme A dehalogenase-1		BLJAPNOD_03826	JFJIGPJD_04085	HPNEADPE_00465	CCDLEABL_00671	DAEKGALC_01715	CMFAKHNC_00506		1	1	1	1	1	1		6	3
cluster2205	23S rRNA (uracil(1939)-C(5))-methyltransferase RlmD		BLJAPNOD_03823	JFJIGPJD_04087	HPNEADPE_00468	CCDLEABL_00673	DAEKGALC_01718	CMFAKHNC_00508		1	1	1	1	1	1		6	3
cluster2206	16S/23S rRNA (cytidine-2'-O)-methyltransferase TlyA		BLJAPNOD_03822	JFJIGPJD_04088	HPNEADPE_00469	CCDLEABL_00674	DAEKGALC_01719	CMFAKHNC_00509		1	1	1	1	1	1		6	3
cluster2207	dTDP-fucosamine acetyltransferase		BLJAPNOD_00510	JFJIGPJD_02917	HPNEADPE_03930	CCDLEABL_00073	DAEKGALC_00957	CMFAKHNC_04312		1	1	1	1	1	1		6	3
cluster2208	hypothetical protein		BLJAPNOD_00357	JFJIGPJD_04094	HPNEADPE_02070	CCDLEABL_00678	DAEKGALC_01111	CMFAKHNC_03394		1	1	1	1	1	1		6	3
cluster2209	hypothetical protein		BLJAPNOD_01105	JFJIGPJD_04095	HPNEADPE_02069	CCDLEABL_00679	DAEKGALC_00400	CMFAKHNC_03395		1	1	1	1	1	1		6	3
cluster221	Cation efflux system protein CusF		BLJAPNOD_05278;BLJAPNOD_04626	JFJIGPJD_00913	HPNEADPE_00623	CCDLEABL_03851	DAEKGALC_04297	CMFAKHNC_02148		1	1	1	1	1	1		6	3
cluster2210	1-deoxy-D-xylulose-5-phosphate synthase		BLJAPNOD_03820	JFJIGPJD_04096	HPNEADPE_00471	CCDLEABL_00680	DAEKGALC_01721	CMFAKHNC_00516		1	1	1	1	1	1		6	3
cluster2211	Quercetin 2,3-dioxygenase		BLJAPNOD_03819	JFJIGPJD_04097	HPNEADPE_00472	CCDLEABL_00681	DAEKGALC_01722	CMFAKHNC_00517		1	1	1	1	1	1		6	3
cluster2212	Exodeoxyribonuclease 7 small subunit		BLJAPNOD_03818	JFJIGPJD_04098	HPNEADPE_00477	CCDLEABL_00682	DAEKGALC_01723	CMFAKHNC_00523		1	1	1	1	1	1		6	3
cluster2213	Histone deacetylase-like amidohydrolase		BLJAPNOD_03817	JFJIGPJD_04099	HPNEADPE_00478	CCDLEABL_00683	DAEKGALC_01724	CMFAKHNC_00524		1	1	1	1	1	1		6	3
cluster2214	Biotin transporter BioY		BLJAPNOD_03812	JFJIGPJD_04100	HPNEADPE_00482	CCDLEABL_00684	DAEKGALC_01729	CMFAKHNC_00526		1	1	1	1	1	1		6	3
cluster2215	Energy-coupling factor transporter transmembrane protein BioN		BLJAPNOD_03811	JFJIGPJD_04101	HPNEADPE_00483	CCDLEABL_00685	DAEKGALC_01730	CMFAKHNC_00527		1	1	1	1	1	1		6	3
cluster2216	Biotin transport ATP-binding protein BioM		BLJAPNOD_03810	JFJIGPJD_04102	HPNEADPE_00484	CCDLEABL_00686	DAEKGALC_01731	CMFAKHNC_00528		1	1	1	1	1	1		6	3
cluster2217	Glycerate dehydrogenase		BLJAPNOD_00511	JFJIGPJD_02918	HPNEADPE_03929	CCDLEABL_00074	DAEKGALC_00956	CMFAKHNC_04311		1	1	1	1	1	1		6	3
cluster2218	hypothetical protein		BLJAPNOD_03809	JFJIGPJD_04103	HPNEADPE_00485	CCDLEABL_00687	DAEKGALC_01732	CMFAKHNC_00529		1	1	1	1	1	1		6	3
cluster2219	Riboflavin biosynthesis protein RibBA		BLJAPNOD_03796	JFJIGPJD_04104	HPNEADPE_00488	CCDLEABL_00688	DAEKGALC_01746	CMFAKHNC_00550		1	1	1	1	1	1		6	3
cluster222	Auracyanin-B		BLJAPNOD_05277;BLJAPNOD_04627	JFJIGPJD_00914	HPNEADPE_00622	CCDLEABL_03852	DAEKGALC_04298	CMFAKHNC_02147		1	1	1	1	1	1		6	3
cluster2220	Chorismate synthase		BLJAPNOD_03797	JFJIGPJD_04105	HPNEADPE_00489	CCDLEABL_00689	DAEKGALC_01745	CMFAKHNC_00551		1	1	1	1	1	1		6	3
cluster2221	hypothetical protein		BLJAPNOD_03799	JFJIGPJD_04106	HPNEADPE_00491	CCDLEABL_00690	DAEKGALC_01742	CMFAKHNC_00553		1	1	1	1	1	1		6	3
cluster2222	Glucosyl-3-phosphoglycerate phosphatase		BLJAPNOD_03800	JFJIGPJD_04107	HPNEADPE_00492	CCDLEABL_00691	DAEKGALC_01740	CMFAKHNC_00554		1	1	1	1	1	1		6	3
cluster2223	Enoyl-[acyl-carrier-protein] reductase [NADH] FabI		BLJAPNOD_03801	JFJIGPJD_04108	HPNEADPE_00493	CCDLEABL_00692	DAEKGALC_01739	CMFAKHNC_00555		1	1	1	1	1	1		6	3
cluster2224	Chaperone protein DnaJ 2		BLJAPNOD_03802	JFJIGPJD_04109	HPNEADPE_00494	CCDLEABL_00693	DAEKGALC_01738	CMFAKHNC_00556		1	1	1	1	1	1		6	3
cluster2225	hypothetical protein		BLJAPNOD_03803	JFJIGPJD_04110	HPNEADPE_00495	CCDLEABL_00694	DAEKGALC_01737	CMFAKHNC_00557		1	1	1	1	1	1		6	3
cluster2226	Pyridoxine/pyridoxamine 5'-phosphate oxidase		BLJAPNOD_03804	JFJIGPJD_04111	HPNEADPE_00496	CCDLEABL_00695	DAEKGALC_01736	CMFAKHNC_00558		1	1	1	1	1	1		6	3
cluster2227	hypothetical protein		BLJAPNOD_00512	JFJIGPJD_02919	HPNEADPE_03928	CCDLEABL_00075	DAEKGALC_00955	CMFAKHNC_04310		1	1	1	1	1	1		6	3
cluster2228	Metalloprotease TldD		BLJAPNOD_03808	JFJIGPJD_04116	HPNEADPE_00498	CCDLEABL_00701	DAEKGALC_01733	CMFAKHNC_00562		1	1	1	1	1	1		6	3
cluster2229	hypothetical protein		BLJAPNOD_03795	JFJIGPJD_04117	HPNEADPE_00499	CCDLEABL_00703	DAEKGALC_01747	CMFAKHNC_00564		1	1	1	1	1	1		6	3
cluster223	hypothetical protein		BLJAPNOD_05128	JFJIGPJD_01055;JFJIGPJD_00356	HPNEADPE_02838	CCDLEABL_03992	DAEKGALC_06434	CMFAKHNC_03328		1	1	1	1	1	1		6	3
cluster2230	Cytochrome c oxidase subunit 2		BLJAPNOD_03794	JFJIGPJD_04118	HPNEADPE_00500	CCDLEABL_00704	DAEKGALC_01748	CMFAKHNC_00565		1	1	1	1	1	1		6	3
cluster2231	Cytochrome c oxidase subunit 1		BLJAPNOD_03793	JFJIGPJD_04119	HPNEADPE_00501	CCDLEABL_00705	DAEKGALC_01749	CMFAKHNC_00566		1	1	1	1	1	1		6	3
cluster2232	Protoheme IX farnesyltransferase		BLJAPNOD_03792	JFJIGPJD_04120	HPNEADPE_00502	CCDLEABL_00706	DAEKGALC_01750	CMFAKHNC_00567		1	1	1	1	1	1		6	3
cluster2233	putative sugar kinase YdjH		BLJAPNOD_00513	JFJIGPJD_02920	HPNEADPE_03927	CCDLEABL_00076	DAEKGALC_00954	CMFAKHNC_04309		1	1	1	1	1	1		6	3
cluster2234	Cytochrome c oxidase assembly protein CtaG		BLJAPNOD_03790	JFJIGPJD_04122	HPNEADPE_00504	CCDLEABL_00708	DAEKGALC_01752	CMFAKHNC_00569		1	1	1	1	1	1		6	3
cluster2235	Cytochrome c oxidase subunit 3		BLJAPNOD_03789	JFJIGPJD_04123	HPNEADPE_00505	CCDLEABL_00709	DAEKGALC_01753	CMFAKHNC_00570		1	1	1	1	1	1		6	3
cluster2236	hypothetical protein		BLJAPNOD_03786	JFJIGPJD_04125	HPNEADPE_00506	CCDLEABL_00711	DAEKGALC_01756	CMFAKHNC_00573		1	1	1	1	1	1		6	3
cluster2237	4-hydroxy-3-methylbut-2-enyl diphosphate reductase		BLJAPNOD_03784	JFJIGPJD_04126	HPNEADPE_00507	CCDLEABL_00712	DAEKGALC_01758	CMFAKHNC_00575		1	1	1	1	1	1		6	3
cluster2238	Homoserine kinase		BLJAPNOD_03783	JFJIGPJD_04127	HPNEADPE_00508	CCDLEABL_00713	DAEKGALC_01759	CMFAKHNC_00576		1	1	1	1	1	1		6	3
cluster2239	Ribonuclease HI		BLJAPNOD_03782	JFJIGPJD_04128	HPNEADPE_00509	CCDLEABL_00714	DAEKGALC_01760	CMFAKHNC_00577		1	1	1	1	1	1		6	3
cluster224	Xanthine dehydrogenase molybdenum-binding subunit		BLJAPNOD_05648	JFJIGPJD_00850	HPNEADPE_00862	CCDLEABL_04078	DAEKGALC_06072	CMFAKHNC_06066;CMFAKHNC_05477		1	1	1	1	1	1		6	3
cluster2240	hypothetical protein		BLJAPNOD_00687	JFJIGPJD_04129	HPNEADPE_00510	CCDLEABL_00715	DAEKGALC_00776	CMFAKHNC_00580		1	1	1	1	1	1		6	3
cluster2241	hypothetical protein		BLJAPNOD_00625	JFJIGPJD_01711	HPNEADPE_03730	CCDLEABL_00007	DAEKGALC_00837	CMFAKHNC_04067		1	1	1	1	1	1		6	3
cluster2242	hypothetical protein		BLJAPNOD_00456	JFJIGPJD_02921	HPNEADPE_03926	CCDLEABL_00077	DAEKGALC_01009	CMFAKHNC_04308		1	1	1	1	1	1		6	3
cluster2243	Hybrid peroxiredoxin hyPrx5		BLJAPNOD_03781	JFJIGPJD_04130	HPNEADPE_00511	CCDLEABL_00717	DAEKGALC_01761	CMFAKHNC_00584		1	1	1	1	1	1		6	3
cluster2244	hypothetical protein		BLJAPNOD_03780	JFJIGPJD_04131	HPNEADPE_00512	CCDLEABL_00718	DAEKGALC_01762	CMFAKHNC_00585		1	1	1	1	1	1		6	3
cluster2245	hypothetical protein		BLJAPNOD_03779	JFJIGPJD_04132	HPNEADPE_00513	CCDLEABL_00719	DAEKGALC_01763	CMFAKHNC_00586		1	1	1	1	1	1		6	3
cluster2246	putative signaling protein		BLJAPNOD_03778	JFJIGPJD_04135	HPNEADPE_00515	CCDLEABL_00722	DAEKGALC_01764	CMFAKHNC_00594		1	1	1	1	1	1		6	3
cluster2247	Putative ribosomal N-acetyltransferase YdaF		BLJAPNOD_03777	JFJIGPJD_04136	HPNEADPE_00516	CCDLEABL_00723	DAEKGALC_01765	CMFAKHNC_00595		1	1	1	1	1	1		6	3
cluster2248	putative zinc protease		BLJAPNOD_03776	JFJIGPJD_04137	HPNEADPE_00517	CCDLEABL_00724	DAEKGALC_01766	CMFAKHNC_00596		1	1	1	1	1	1		6	3
cluster2249	Threonine synthase		BLJAPNOD_03775	JFJIGPJD_04138	HPNEADPE_00518	CCDLEABL_00725	DAEKGALC_01767	CMFAKHNC_00597		1	1	1	1	1	1		6	3
cluster225	Molybdenum cofactor cytidylyltransferase		BLJAPNOD_02746	JFJIGPJD_00848;JFJIGPJD_00668	HPNEADPE_01824	CCDLEABL_04080	DAEKGALC_02787	CMFAKHNC_01757		1	1	1	1	1	1		6	3
cluster2250	hypothetical protein		BLJAPNOD_03774	JFJIGPJD_04139	HPNEADPE_00519	CCDLEABL_00726	DAEKGALC_01768	CMFAKHNC_00598		1	1	1	1	1	1		6	3
cluster2251	Ribosomal RNA small subunit methyltransferase C		BLJAPNOD_00430	JFJIGPJD_02922	HPNEADPE_03847	CCDLEABL_00078	DAEKGALC_01037	CMFAKHNC_04218		1	1	1	1	1	1		6	3
cluster2252	6-phosphogluconate phosphatase		BLJAPNOD_03772	JFJIGPJD_04140	HPNEADPE_00520	CCDLEABL_00727	DAEKGALC_01770	CMFAKHNC_00599		1	1	1	1	1	1		6	3
cluster2254	Modification methylase DpnIIB		BLJAPNOD_03765	JFJIGPJD_04144	HPNEADPE_00526	CCDLEABL_00731	DAEKGALC_01777	CMFAKHNC_00607		1	1	1	1	1	1		6	3
cluster2255	Alpha-D-glucose 1-phosphate phosphatase YihX		BLJAPNOD_03763	JFJIGPJD_04145	HPNEADPE_00527	CCDLEABL_00732	DAEKGALC_01778	CMFAKHNC_00609		1	1	1	1	1	1		6	3
cluster2256	Adenine DNA glycosylase		BLJAPNOD_03762	JFJIGPJD_04146	HPNEADPE_00528	CCDLEABL_00733	DAEKGALC_01779	CMFAKHNC_00610		1	1	1	1	1	1		6	3
cluster2257	hypothetical protein		BLJAPNOD_03761	JFJIGPJD_04147	HPNEADPE_00529	CCDLEABL_00734	DAEKGALC_01780	CMFAKHNC_00611		1	1	1	1	1	1		6	3
cluster2258	Disulfide bond formation protein D		BLJAPNOD_03760	JFJIGPJD_04148	HPNEADPE_00530	CCDLEABL_00735	DAEKGALC_01781	CMFAKHNC_00612		1	1	1	1	1	1		6	3
cluster2259	Chromosome partition protein Smc		BLJAPNOD_03759	JFJIGPJD_04149	HPNEADPE_00531	CCDLEABL_00736	DAEKGALC_01782	CMFAKHNC_00613		1	1	1	1	1	1		6	3
cluster226	Asparagine synthetase [glutamine-hydrolyzing] 1		BLJAPNOD_06124	JFJIGPJD_00792	HPNEADPE_02868;HPNEADPE_00298	CCDLEABL_04117	DAEKGALC_04263	CMFAKHNC_03354		1	1	1	1	1	1		6	3
cluster2260	Polyribonucleotide nucleotidyltransferase		BLJAPNOD_00431	JFJIGPJD_02923	HPNEADPE_03846	CCDLEABL_00079	DAEKGALC_01036	CMFAKHNC_04217		1	1	1	1	1	1		6	3
cluster2261	Pyruvate, phosphate dikinase		BLJAPNOD_03756	JFJIGPJD_04151	HPNEADPE_00532	CCDLEABL_00738	DAEKGALC_01786	CMFAKHNC_00614		1	1	1	1	1	1		6	3
cluster2262	hypothetical protein		BLJAPNOD_03753	JFJIGPJD_04152	HPNEADPE_00534	CCDLEABL_00739	DAEKGALC_01787	CMFAKHNC_00617		1	1	1	1	1	1		6	3
cluster2263	hypothetical protein		BLJAPNOD_03751	JFJIGPJD_04155	HPNEADPE_00535	CCDLEABL_00742	DAEKGALC_01789	CMFAKHNC_00618		1	1	1	1	1	1		6	3
cluster2264	Hydroxyacylglutathione hydrolase		BLJAPNOD_03748	JFJIGPJD_04156	HPNEADPE_00537	CCDLEABL_00743	DAEKGALC_01792	CMFAKHNC_00619		1	1	1	1	1	1		6	3
cluster2265	hypothetical protein		BLJAPNOD_03745	JFJIGPJD_04159	HPNEADPE_00723	CCDLEABL_00747	DAEKGALC_01796	CMFAKHNC_00620		1	1	1	1	1	1		6	3
cluster2266	30S ribosomal protein S15		BLJAPNOD_00432	JFJIGPJD_02924	HPNEADPE_03845	CCDLEABL_00080	DAEKGALC_01035	CMFAKHNC_04216		1	1	1	1	1	1		6	3
cluster2267	Sulfate adenylyltransferase subunit 1		BLJAPNOD_03734	JFJIGPJD_04164	HPNEADPE_00731	CCDLEABL_00752	DAEKGALC_01804	CMFAKHNC_00685		1	1	1	1	1	1		6	3
cluster2268	Sulfate adenylyltransferase subunit 2		BLJAPNOD_03733	JFJIGPJD_04165	HPNEADPE_00730	CCDLEABL_00753	DAEKGALC_01805	CMFAKHNC_00686		1	1	1	1	1	1		6	3
cluster2269	Thioredoxin-dependent 5'-adenylylsulfate reductase		BLJAPNOD_03732	JFJIGPJD_04166	HPNEADPE_00729	CCDLEABL_00754	DAEKGALC_01806	CMFAKHNC_00687		1	1	1	1	1	1		6	3
cluster227	HTH-type transcriptional repressor AcnR		BLJAPNOD_00903	JFJIGPJD_00770;JFJIGPJD_04776	HPNEADPE_02391	CCDLEABL_04139	DAEKGALC_07145	CMFAKHNC_00982		1	1	1	1	1	1		6	3
cluster2270	Putative HTH-type transcriptional regulator		BLJAPNOD_00045	JFJIGPJD_04167	HPNEADPE_00728	CCDLEABL_00755	DAEKGALC_01421	CMFAKHNC_00688		1	1	1	1	1	1		6	3
cluster2271	Sulfate-binding protein		BLJAPNOD_04536	JFJIGPJD_04168	HPNEADPE_00727	CCDLEABL_00756	DAEKGALC_04188	CMFAKHNC_00690		1	1	1	1	1	1		6	3
cluster2272	tRNA pseudouridine synthase B		BLJAPNOD_00435	JFJIGPJD_02925	HPNEADPE_03844	CCDLEABL_00081	DAEKGALC_01031	CMFAKHNC_04215		1	1	1	1	1	1		6	3
cluster2273	Phthiocerol synthesis polyketide synthase type I PpsC		BLJAPNOD_03714	JFJIGPJD_04172	HPNEADPE_00739	CCDLEABL_00761	DAEKGALC_01820	CMFAKHNC_00703		1	1	1	1	1	1		6	3
cluster2274	Putative cyclic-di-GMP phosphodiesterase YjcC		BLJAPNOD_03718	JFJIGPJD_04173	HPNEADPE_00738	CCDLEABL_00762	DAEKGALC_01816	CMFAKHNC_00702		1	1	1	1	1	1		6	3
cluster2275	NAD/NADP-dependent betaine aldehyde dehydrogenase		BLJAPNOD_03725	JFJIGPJD_04176	HPNEADPE_00736	CCDLEABL_00765	DAEKGALC_01812	CMFAKHNC_00699		1	1	1	1	1	1		6	3
cluster2276	Ribosome-binding factor A		BLJAPNOD_00436	JFJIGPJD_02926	HPNEADPE_03843	CCDLEABL_00082	DAEKGALC_01030	CMFAKHNC_04214		1	1	1	1	1	1		6	3
cluster2277	hypothetical protein		BLJAPNOD_03712	JFJIGPJD_04181	HPNEADPE_00741	CCDLEABL_00770	DAEKGALC_01821	CMFAKHNC_00708		1	1	1	1	1	1		6	3
cluster2278	hypothetical protein		BLJAPNOD_03711	JFJIGPJD_04182	HPNEADPE_00742	CCDLEABL_00771	DAEKGALC_01822	CMFAKHNC_00709		1	1	1	1	1	1		6	3
cluster2279	Glutathione S-transferase GST-6.0		BLJAPNOD_03707	JFJIGPJD_04183	HPNEADPE_00743	CCDLEABL_00772	DAEKGALC_01826	CMFAKHNC_00713		1	1	1	1	1	1		6	3
cluster2280	Disulfide-bond oxidoreductase YfcG		BLJAPNOD_03701	JFJIGPJD_04184	HPNEADPE_00746	CCDLEABL_00773	DAEKGALC_01833	CMFAKHNC_00716		1	1	1	1	1	1		6	3
cluster2281	hypothetical protein		BLJAPNOD_01091	JFJIGPJD_04187	HPNEADPE_00749	CCDLEABL_00776	DAEKGALC_00415	CMFAKHNC_00723		1	1	1	1	1	1		6	3
cluster2282	DNA ligase B		BLJAPNOD_01090	JFJIGPJD_04188	HPNEADPE_00750	CCDLEABL_00777	DAEKGALC_00416	CMFAKHNC_00725		1	1	1	1	1	1		6	3
cluster2283	Translation initiation factor IF-2		BLJAPNOD_00437	JFJIGPJD_02927	HPNEADPE_03910	CCDLEABL_00083	DAEKGALC_01029	CMFAKHNC_04288		1	1	1	1	1	1		6	3
cluster2284	putative L,D-transpeptidase ErfK/SrfK		BLJAPNOD_03697	JFJIGPJD_04192	HPNEADPE_00753	CCDLEABL_00781	DAEKGALC_01837	CMFAKHNC_00731		1	1	1	1	1	1		6	3
cluster2285	Organic hydroperoxide resistance transcriptional regulator		BLJAPNOD_03696	JFJIGPJD_04193	HPNEADPE_00754	CCDLEABL_00784	DAEKGALC_01838	CMFAKHNC_00734		1	1	1	1	1	1		6	3
cluster2286	Organic hydroperoxide resistance protein OhrB		BLJAPNOD_03695	JFJIGPJD_04194	HPNEADPE_00755	CCDLEABL_00785	DAEKGALC_01839	CMFAKHNC_00735		1	1	1	1	1	1		6	3
cluster2287	hypothetical protein		BLJAPNOD_00438	JFJIGPJD_02928	HPNEADPE_03911	CCDLEABL_00084	DAEKGALC_01028	CMFAKHNC_04289		1	1	1	1	1	1		6	3
cluster2288	Organic hydroperoxide resistance transcriptional regulator		BLJAPNOD_01179	JFJIGPJD_04200	HPNEADPE_00758	CCDLEABL_00791	DAEKGALC_00325	CMFAKHNC_00736		1	1	1	1	1	1		6	3
cluster2289	hypothetical protein		BLJAPNOD_01178	JFJIGPJD_04201	HPNEADPE_00759	CCDLEABL_00792	DAEKGALC_00326	CMFAKHNC_00737		1	1	1	1	1	1		6	3
cluster229	High-affinity branched-chain amino acid transport ATP-binding protein LivF		BLJAPNOD_06186	JFJIGPJD_02069	HPNEADPE_03670	CCDLEABL_04298	DAEKGALC_04846	CMFAKHNC_04957;CMFAKHNC_04701		1	1	1	1	1	1		6	3
cluster2290	hypothetical protein		BLJAPNOD_01177	JFJIGPJD_04202	HPNEADPE_00760	CCDLEABL_00793	DAEKGALC_00327	CMFAKHNC_00738		1	1	1	1	1	1		6	3
cluster2291	27 kDa antigen Cfp30B		BLJAPNOD_01176	JFJIGPJD_04203	HPNEADPE_00761	CCDLEABL_00794	DAEKGALC_00328	CMFAKHNC_00739		1	1	1	1	1	1		6	3
cluster2292	putative oxidoreductase		BLJAPNOD_05734	JFJIGPJD_04205	HPNEADPE_02658	CCDLEABL_00796	DAEKGALC_05703	CMFAKHNC_02817		1	1	1	1	1	1		6	3
cluster2293	hypothetical protein		BLJAPNOD_03693	JFJIGPJD_04207	HPNEADPE_00767	CCDLEABL_00798	DAEKGALC_01842	CMFAKHNC_00747		1	1	1	1	1	1		6	3
cluster2294	hypothetical protein		BLJAPNOD_00439	JFJIGPJD_02929	HPNEADPE_03912	CCDLEABL_00085	DAEKGALC_01027	CMFAKHNC_04290		1	1	1	1	1	1		6	3
cluster2295	hypothetical protein		BLJAPNOD_03692	JFJIGPJD_04208	HPNEADPE_00769	CCDLEABL_00799	DAEKGALC_01843	CMFAKHNC_00749		1	1	1	1	1	1		6	3
cluster2296	2,5-diketo-D-gluconic acid reductase B		BLJAPNOD_03686	JFJIGPJD_04213	HPNEADPE_00770	CCDLEABL_00804	DAEKGALC_01849	CMFAKHNC_00752		1	1	1	1	1	1		6	3
cluster2297	Branched-chain-amino-acid aminotransferase		BLJAPNOD_03679	JFJIGPJD_04217	HPNEADPE_00776	CCDLEABL_00808	DAEKGALC_01857	CMFAKHNC_00762		1	1	1	1	1	1		6	3
cluster2298	Ribosome maturation factor RimP		BLJAPNOD_00440	JFJIGPJD_02930	HPNEADPE_03913	CCDLEABL_00086	DAEKGALC_01026	CMFAKHNC_04291		1	1	1	1	1	1		6	3
cluster2299	HTH-type transcriptional activator CmpR		BLJAPNOD_02225	JFJIGPJD_04219	HPNEADPE_00602	CCDLEABL_00810	DAEKGALC_03274	CMFAKHNC_05486		1	1	1	1	1	1		6	3
cluster23	DNA translocase FtsK		BLJAPNOD_06042;BLJAPNOD_00784	JFJIGPJD_01795;JFJIGPJD_04825	HPNEADPE_03470	CCDLEABL_02699;CCDLEABL_03118	DAEKGALC_04964;DAEKGALC_00675	CMFAKHNC_03429;CMFAKHNC_03776		1	1	1	1	1	1		6	3
cluster230	Lipopolysaccharide export system ATP-binding protein LptB		BLJAPNOD_06185	JFJIGPJD_02070	HPNEADPE_03671	CCDLEABL_04299	DAEKGALC_04847	CMFAKHNC_04958;CMFAKHNC_04700		1	1	1	1	1	1		6	3
cluster2300	L-methionine sulfoximine/L-methionine sulfone acetyltransferase		BLJAPNOD_00749	JFJIGPJD_04220	HPNEADPE_03431	CCDLEABL_00811	DAEKGALC_00711	CMFAKHNC_03733		1	1	1	1	1	1		6	3
cluster2301	Superoxide dismutase [Mn]		BLJAPNOD_03677	JFJIGPJD_04222	HPNEADPE_00781	CCDLEABL_00813	DAEKGALC_01861	CMFAKHNC_00767		1	1	1	1	1	1		6	3
cluster2302	3',5'-cyclic adenosine monophosphate phosphodiesterase CpdA		BLJAPNOD_03676	JFJIGPJD_04223	HPNEADPE_00783	CCDLEABL_00814	DAEKGALC_01862	CMFAKHNC_00771		1	1	1	1	1	1		6	3
cluster2303	hypothetical protein		BLJAPNOD_03675	JFJIGPJD_04224	HPNEADPE_00784	CCDLEABL_00815	DAEKGALC_01863	CMFAKHNC_00773		1	1	1	1	1	1		6	3
cluster2304	Homoserine/homoserine lactone efflux protein		BLJAPNOD_03674	JFJIGPJD_04225	HPNEADPE_00785	CCDLEABL_00816	DAEKGALC_01864	CMFAKHNC_00774		1	1	1	1	1	1		6	3
cluster2305	Fructose dehydrogenase cytochrome subunit		BLJAPNOD_03672	JFJIGPJD_04227	HPNEADPE_00789	CCDLEABL_00818	DAEKGALC_01866	CMFAKHNC_00776		1	1	1	1	1	1		6	3
cluster2306	hypothetical protein		BLJAPNOD_00624	JFJIGPJD_01710	HPNEADPE_03731	CCDLEABL_00008	DAEKGALC_00838	CMFAKHNC_04068		1	1	1	1	1	1		6	3
cluster2307	putative multidrug-efflux transporter		BLJAPNOD_00441	JFJIGPJD_02931	HPNEADPE_03914	CCDLEABL_00087	DAEKGALC_01025	CMFAKHNC_04292		1	1	1	1	1	1		6	3
cluster2308	hypothetical protein		BLJAPNOD_01945	JFJIGPJD_04230	HPNEADPE_03034	CCDLEABL_00821	DAEKGALC_03554	CMFAKHNC_03969		1	1	1	1	1	1		6	3
cluster2309	L-methionine sulfoximine/L-methionine sulfone acetyltransferase		BLJAPNOD_03669	JFJIGPJD_04233	HPNEADPE_00795	CCDLEABL_00824	DAEKGALC_01869	CMFAKHNC_00779		1	1	1	1	1	1		6	3
cluster231	hypothetical protein		BLJAPNOD_06184	JFJIGPJD_02071	HPNEADPE_03672	CCDLEABL_04300	DAEKGALC_04848	CMFAKHNC_04959;CMFAKHNC_04699		1	1	1	1	1	1		6	3
cluster2310	HTH-type transcriptional regulator HmrR		BLJAPNOD_03668	JFJIGPJD_04234	HPNEADPE_00798	CCDLEABL_00825	DAEKGALC_01870	CMFAKHNC_00783		1	1	1	1	1	1		6	3
cluster2311	hypothetical protein		BLJAPNOD_02482	JFJIGPJD_04242	HPNEADPE_01942	CCDLEABL_00833	DAEKGALC_03040	CMFAKHNC_02033		1	1	1	1	1	1		6	3
cluster2312	Dipeptidyl aminopeptidase BI		BLJAPNOD_03656	JFJIGPJD_04243	HPNEADPE_00802	CCDLEABL_00834	DAEKGALC_01882	CMFAKHNC_00790		1	1	1	1	1	1		6	3
cluster2313	AI-2 transport protein TqsA		BLJAPNOD_03976	JFJIGPJD_04248	HPNEADPE_00803	CCDLEABL_00839	DAEKGALC_01574	CMFAKHNC_00793		1	1	1	1	1	1		6	3
cluster2314	Membrane-bound lytic murein transglycosylase B		BLJAPNOD_00442	JFJIGPJD_02932	HPNEADPE_03915	CCDLEABL_00089	DAEKGALC_01024	CMFAKHNC_04294		1	1	1	1	1	1		6	3
cluster2315	Catechol-2,3-dioxygenase		BLJAPNOD_03643	JFJIGPJD_04249	HPNEADPE_00804	CCDLEABL_00840	DAEKGALC_01891	CMFAKHNC_00794		1	1	1	1	1	1		6	3
cluster2316	Universal stress protein F		BLJAPNOD_03642	JFJIGPJD_04250	HPNEADPE_00805	CCDLEABL_00841	DAEKGALC_01892	CMFAKHNC_00795		1	1	1	1	1	1		6	3
cluster2317	RNA polymerase-binding transcription factor DksA		BLJAPNOD_03641	JFJIGPJD_04251	HPNEADPE_00806	CCDLEABL_00842	DAEKGALC_01893	CMFAKHNC_00796		1	1	1	1	1	1		6	3
cluster2318	hypothetical protein		BLJAPNOD_03639	JFJIGPJD_04252	HPNEADPE_00807	CCDLEABL_00843	DAEKGALC_01895	CMFAKHNC_00797		1	1	1	1	1	1		6	3
cluster2319	L-methionine sulfoximine/L-methionine sulfone acetyltransferase		BLJAPNOD_02796	JFJIGPJD_04253	HPNEADPE_00809	CCDLEABL_00844	DAEKGALC_02743	CMFAKHNC_00798		1	1	1	1	1	1		6	3
cluster232	High-affinity branched-chain amino acid transport system permease protein LivH		BLJAPNOD_06183	JFJIGPJD_02072	HPNEADPE_03673	CCDLEABL_04301	DAEKGALC_04849	CMFAKHNC_04960;CMFAKHNC_04698		1	1	1	1	1	1		6	3
cluster2320	Peptide methionine sulfoxide reductase MsrB		BLJAPNOD_03637	JFJIGPJD_04255	HPNEADPE_00815	CCDLEABL_00846	DAEKGALC_01897	CMFAKHNC_00813		1	1	1	1	1	1		6	3
cluster2321	Na(+)/H(+) antiporter subunit A		BLJAPNOD_03635	JFJIGPJD_04256	HPNEADPE_00816	CCDLEABL_00847	DAEKGALC_01899	CMFAKHNC_00817		1	1	1	1	1	1		6	3
cluster2322	Na(+)/H(+) antiporter subunit B		BLJAPNOD_03634	JFJIGPJD_04257	HPNEADPE_00817	CCDLEABL_00848	DAEKGALC_01900	CMFAKHNC_00818		1	1	1	1	1	1		6	3
cluster2323	Na(+)/H(+) antiporter subunit C		BLJAPNOD_03633	JFJIGPJD_04258	HPNEADPE_00818	CCDLEABL_00849	DAEKGALC_01901	CMFAKHNC_00819		1	1	1	1	1	1		6	3
cluster2324	Recombination protein RecR		BLJAPNOD_00443	JFJIGPJD_02933	HPNEADPE_03916	CCDLEABL_00090	DAEKGALC_01023	CMFAKHNC_04295		1	1	1	1	1	1		6	3
cluster2325	Na(+)/H(+) antiporter subunit D		BLJAPNOD_03632	JFJIGPJD_04259	HPNEADPE_00819	CCDLEABL_00850	DAEKGALC_01902	CMFAKHNC_00820		1	1	1	1	1	1		6	3
cluster2326	Na(+)/H(+) antiporter subunit E		BLJAPNOD_03631	JFJIGPJD_04260	HPNEADPE_00820	CCDLEABL_00851	DAEKGALC_01903	CMFAKHNC_00821		1	1	1	1	1	1		6	3
cluster2327	Na(+)/H(+) antiporter subunit F		BLJAPNOD_03630	JFJIGPJD_04261	HPNEADPE_00821	CCDLEABL_00852	DAEKGALC_01904	CMFAKHNC_00822		1	1	1	1	1	1		6	3
cluster2328	Na(+)/H(+) antiporter subunit G		BLJAPNOD_03629	JFJIGPJD_04262	HPNEADPE_00822	CCDLEABL_00853	DAEKGALC_01905	CMFAKHNC_00823		1	1	1	1	1	1		6	3
cluster2329	Transcriptional regulatory protein ros		BLJAPNOD_03628	JFJIGPJD_04263	HPNEADPE_00823	CCDLEABL_00854	DAEKGALC_01906	CMFAKHNC_00824		1	1	1	1	1	1		6	3
cluster233	HTH-type transcriptional repressor NicS		BLJAPNOD_05848;BLJAPNOD_00011	JFJIGPJD_02083	HPNEADPE_00304	CCDLEABL_04312	DAEKGALC_05148	CMFAKHNC_02309		1	1	1	1	1	1		6	3
cluster2330	Chromosomal replication initiator protein DnaA		BLJAPNOD_03627	JFJIGPJD_04264	HPNEADPE_00824	CCDLEABL_00855	DAEKGALC_01907	CMFAKHNC_00825		1	1	1	1	1	1		6	3
cluster2331	Cysteine desulfuration protein SufE		BLJAPNOD_03626	JFJIGPJD_04266	HPNEADPE_00826	CCDLEABL_00857	DAEKGALC_01908	CMFAKHNC_00832		1	1	1	1	1	1		6	3
cluster2332	hypothetical protein		BLJAPNOD_03624	JFJIGPJD_04267	HPNEADPE_00827	CCDLEABL_00858	DAEKGALC_01910	CMFAKHNC_00833		1	1	1	1	1	1		6	3
cluster2333	Non-motile and phage-resistance protein		BLJAPNOD_03623	JFJIGPJD_04268	HPNEADPE_00828	CCDLEABL_00859	DAEKGALC_01911	CMFAKHNC_00834		1	1	1	1	1	1		6	3
cluster2334	hypothetical protein		BLJAPNOD_06663	JFJIGPJD_02934	HPNEADPE_03917	CCDLEABL_00091	DAEKGALC_04449	CMFAKHNC_04296		1	1	1	1	1	1		6	3
cluster2335	hypothetical protein		BLJAPNOD_03621	JFJIGPJD_04270	HPNEADPE_00830	CCDLEABL_00861	DAEKGALC_01913	CMFAKHNC_00843		1	1	1	1	1	1		6	3
cluster2336	hypothetical protein		BLJAPNOD_03619	JFJIGPJD_04271	HPNEADPE_00831	CCDLEABL_00862	DAEKGALC_01914	CMFAKHNC_00844		1	1	1	1	1	1		6	3
cluster2337	hypothetical protein		BLJAPNOD_03615	JFJIGPJD_04273	HPNEADPE_00833	CCDLEABL_00864	DAEKGALC_01918	CMFAKHNC_00846		1	1	1	1	1	1		6	3
cluster2338	hypothetical protein		BLJAPNOD_03614	JFJIGPJD_04274	HPNEADPE_00834	CCDLEABL_00865	DAEKGALC_01919	CMFAKHNC_00847		1	1	1	1	1	1		6	3
cluster2339	Nucleoid-associated protein		BLJAPNOD_00445	JFJIGPJD_02935	HPNEADPE_03918	CCDLEABL_00092	DAEKGALC_01020	CMFAKHNC_04298		1	1	1	1	1	1		6	3
cluster2340	Penicillin-binding protein 1F		BLJAPNOD_03613	JFJIGPJD_04280	HPNEADPE_00835	CCDLEABL_00870	DAEKGALC_01920	CMFAKHNC_00849		1	1	1	1	1	1		6	3
cluster2341	hypothetical protein		BLJAPNOD_03612	JFJIGPJD_04281	HPNEADPE_00836	CCDLEABL_00871	DAEKGALC_01921	CMFAKHNC_00850		1	1	1	1	1	1		6	3
cluster2342	HTH-type transcriptional regulator HmrR		BLJAPNOD_04632	JFJIGPJD_04284	HPNEADPE_00842	CCDLEABL_00875	DAEKGALC_04303	CMFAKHNC_00860		1	1	1	1	1	1		6	3
cluster2343	DNA polymerase III subunit tau		BLJAPNOD_00446	JFJIGPJD_02936	HPNEADPE_03919	CCDLEABL_00093	DAEKGALC_01019	CMFAKHNC_04299		1	1	1	1	1	1		6	3
cluster2344	hypothetical protein		BLJAPNOD_03660	JFJIGPJD_04290	HPNEADPE_00853	CCDLEABL_00883	DAEKGALC_01878	CMFAKHNC_00865		1	1	1	1	1	1		6	3
cluster2345	hypothetical protein		BLJAPNOD_00448	JFJIGPJD_02938	HPNEADPE_03921	CCDLEABL_00095	DAEKGALC_01017	CMFAKHNC_04301		1	1	1	1	1	1		6	3
cluster2346	NADH pyrophosphatase		BLJAPNOD_00449	JFJIGPJD_02939	HPNEADPE_03922	CCDLEABL_00096	DAEKGALC_01016	CMFAKHNC_04302		1	1	1	1	1	1		6	3
cluster2347	P-protein		BLJAPNOD_00453	JFJIGPJD_02940	HPNEADPE_03923	CCDLEABL_00097	DAEKGALC_01012	CMFAKHNC_04305		1	1	1	1	1	1		6	3
cluster2348	hypothetical protein		BLJAPNOD_03608	JFJIGPJD_04318	HPNEADPE_00897	CCDLEABL_00911	DAEKGALC_01925	CMFAKHNC_00892		1	1	1	1	1	1		6	3
cluster2349	Virulence transcriptional regulatory protein PhoP		BLJAPNOD_03607	JFJIGPJD_04319	HPNEADPE_00898	CCDLEABL_00912	DAEKGALC_01926	CMFAKHNC_00893		1	1	1	1	1	1		6	3
cluster235	hypothetical protein		BLJAPNOD_06273	JFJIGPJD_02107	HPNEADPE_00553	CCDLEABL_04336	DAEKGALC_04753;DAEKGALC_07126	CMFAKHNC_05250		1	1	1	1	1	1		6	3
cluster2350	Virulence sensor histidine kinase PhoQ		BLJAPNOD_03606	JFJIGPJD_04320	HPNEADPE_00899	CCDLEABL_00913	DAEKGALC_01927	CMFAKHNC_00894		1	1	1	1	1	1		6	3
cluster2351	hypothetical protein		BLJAPNOD_03605	JFJIGPJD_04321	HPNEADPE_00900	CCDLEABL_00914	DAEKGALC_01928	CMFAKHNC_00895		1	1	1	1	1	1		6	3
cluster2352	hypothetical protein		BLJAPNOD_03604	JFJIGPJD_04322	HPNEADPE_00901	CCDLEABL_00915	DAEKGALC_01929	CMFAKHNC_00896		1	1	1	1	1	1		6	3
cluster2353	Cytochrome c-type biogenesis protein CcmE		BLJAPNOD_03603	JFJIGPJD_04323	HPNEADPE_00902	CCDLEABL_00916	DAEKGALC_01930	CMFAKHNC_00897		1	1	1	1	1	1		6	3
cluster2354	Cytochrome c-type biogenesis protein CcmF		BLJAPNOD_03602	JFJIGPJD_04324	HPNEADPE_00903	CCDLEABL_00917	DAEKGALC_01931	CMFAKHNC_00898		1	1	1	1	1	1		6	3
cluster2355	Cytochrome c-type biogenesis protein CcmH		BLJAPNOD_03601	JFJIGPJD_04325	HPNEADPE_00904	CCDLEABL_00918	DAEKGALC_01932	CMFAKHNC_00899		1	1	1	1	1	1		6	3
cluster2356	Membrane-bound lytic murein transglycosylase A		BLJAPNOD_00623	JFJIGPJD_01709	HPNEADPE_03732	CCDLEABL_00009	DAEKGALC_00839	CMFAKHNC_04069		1	1	1	1	1	1		6	3
cluster2357	3-deoxy-manno-octulosonate cytidylyltransferase		BLJAPNOD_00454	JFJIGPJD_02941	HPNEADPE_03924	CCDLEABL_00098	DAEKGALC_01011	CMFAKHNC_04306		1	1	1	1	1	1		6	3
cluster2358	Transcriptional regulatory protein CusR		BLJAPNOD_03599	JFJIGPJD_04327	HPNEADPE_00906	CCDLEABL_00920	DAEKGALC_01934	CMFAKHNC_00901		1	1	1	1	1	1		6	3
cluster2359	Signal transduction histidine-protein kinase/phosphatase MprB		BLJAPNOD_03598	JFJIGPJD_04328	HPNEADPE_00907	CCDLEABL_00921	DAEKGALC_01935	CMFAKHNC_00902		1	1	1	1	1	1		6	3
cluster236	Glucose-1-phosphate thymidylyltransferase 1		BLJAPNOD_06291	JFJIGPJD_02145	HPNEADPE_03230	CCDLEABL_04396	DAEKGALC_04736	CMFAKHNC_02438;CMFAKHNC_02937		1	1	1	1	1	1		6	3
cluster2360	Glutamate-ammonia-ligase adenylyltransferase		BLJAPNOD_03597	JFJIGPJD_04331	HPNEADPE_00908	CCDLEABL_00924	DAEKGALC_01936	CMFAKHNC_00903		1	1	1	1	1	1		6	3
cluster2361	Non-motile and phage-resistance protein		BLJAPNOD_03596	JFJIGPJD_04332	HPNEADPE_00909	CCDLEABL_00925	DAEKGALC_01937	CMFAKHNC_00904		1	1	1	1	1	1		6	3
cluster2362	Aminopeptidase N		BLJAPNOD_03595	JFJIGPJD_04334	HPNEADPE_00910	CCDLEABL_00927	DAEKGALC_01938	CMFAKHNC_00907		1	1	1	1	1	1		6	3
cluster2363	Riboflavin transporter		BLJAPNOD_03594	JFJIGPJD_04335	HPNEADPE_00912	CCDLEABL_00928	DAEKGALC_01939	CMFAKHNC_00908		1	1	1	1	1	1		6	3
cluster2364	hypothetical protein		BLJAPNOD_03591	JFJIGPJD_04336	HPNEADPE_00914	CCDLEABL_00929	DAEKGALC_01942	CMFAKHNC_00910		1	1	1	1	1	1		6	3
cluster2365	Cytochrome c-552		BLJAPNOD_00455	JFJIGPJD_02942	HPNEADPE_03925	CCDLEABL_00099	DAEKGALC_01010	CMFAKHNC_04307		1	1	1	1	1	1		6	3
cluster2366	hypothetical protein		BLJAPNOD_03590	JFJIGPJD_04337	HPNEADPE_00915	CCDLEABL_00930	DAEKGALC_01943	CMFAKHNC_00911		1	1	1	1	1	1		6	3
cluster2367	Chaperone protein DnaK		BLJAPNOD_03589	JFJIGPJD_04338	HPNEADPE_00916	CCDLEABL_00931	DAEKGALC_01944	CMFAKHNC_00912		1	1	1	1	1	1		6	3
cluster2368	Electron transfer flavoprotein-ubiquinone oxidoreductase		BLJAPNOD_03588	JFJIGPJD_04343	HPNEADPE_00928	CCDLEABL_00937	DAEKGALC_01946	CMFAKHNC_00920		1	1	1	1	1	1		6	3
cluster2369	Zinc-type alcohol dehydrogenase-like protein		BLJAPNOD_05837	JFJIGPJD_04345	HPNEADPE_00933	CCDLEABL_00939	DAEKGALC_05161	CMFAKHNC_00924		1	1	1	1	1	1		6	3
cluster237	dTDP-4-dehydrorhamnose reductase		BLJAPNOD_06290	JFJIGPJD_02146	HPNEADPE_03229	CCDLEABL_04397	DAEKGALC_04737	CMFAKHNC_02936;CMFAKHNC_02437		1	1	1	1	1	1		6	3
cluster2370	putative HTH-type transcriptional regulator YybR		BLJAPNOD_05838	JFJIGPJD_04346	HPNEADPE_00934	CCDLEABL_00940	DAEKGALC_05160	CMFAKHNC_00925		1	1	1	1	1	1		6	3
cluster2371	Putative lipid kinase		BLJAPNOD_03581	JFJIGPJD_04350	HPNEADPE_00935	CCDLEABL_00944	DAEKGALC_01951	CMFAKHNC_00927		1	1	1	1	1	1		6	3
cluster2372	AMP nucleosidase		BLJAPNOD_03580	JFJIGPJD_04354	HPNEADPE_00938	CCDLEABL_00947	DAEKGALC_01955	CMFAKHNC_00937		1	1	1	1	1	1		6	3
cluster2373	Penicillin-binding protein 2D		BLJAPNOD_00498	JFJIGPJD_02944	HPNEADPE_03937	CCDLEABL_00101	DAEKGALC_00968	CMFAKHNC_04324		1	1	1	1	1	1		6	3
cluster2374	hypothetical protein		BLJAPNOD_03576	JFJIGPJD_04358	HPNEADPE_00945	CCDLEABL_00951	DAEKGALC_01959	CMFAKHNC_00946		1	1	1	1	1	1		6	3
cluster2375	hypothetical protein		BLJAPNOD_03574	JFJIGPJD_04359	HPNEADPE_00946	CCDLEABL_00952	DAEKGALC_01961	CMFAKHNC_00947		1	1	1	1	1	1		6	3
cluster2376	Histidinol-phosphate aminotransferase		BLJAPNOD_03573	JFJIGPJD_04360	HPNEADPE_00947	CCDLEABL_00953	DAEKGALC_01962	CMFAKHNC_00948		1	1	1	1	1	1		6	3
cluster2377	hypothetical protein		BLJAPNOD_03571	JFJIGPJD_04361	HPNEADPE_00949	CCDLEABL_00954	DAEKGALC_01964	CMFAKHNC_00950		1	1	1	1	1	1		6	3
cluster2378	Ferredoxin--NAD(P)(+) reductase fdr		BLJAPNOD_03915	JFJIGPJD_04362	HPNEADPE_00950	CCDLEABL_00955	DAEKGALC_01625	CMFAKHNC_00951		1	1	1	1	1	1		6	3
cluster2379	4-hydroxy-2-oxo-heptane-1,7-dioate aldolase		BLJAPNOD_01520	JFJIGPJD_04363	HPNEADPE_00951	CCDLEABL_00956	DAEKGALC_03983	CMFAKHNC_00952		1	1	1	1	1	1		6	3
cluster238	dTDP-4-dehydrorhamnose 3,5-epimerase		BLJAPNOD_06288	JFJIGPJD_02148	HPNEADPE_03227	CCDLEABL_04399	DAEKGALC_04739	CMFAKHNC_02934;CMFAKHNC_02435		1	1	1	1	1	1		6	3
cluster2380	hypothetical protein		BLJAPNOD_04101	JFJIGPJD_02945	HPNEADPE_03943	CCDLEABL_00102	DAEKGALC_01444	CMFAKHNC_04332		1	1	1	1	1	1		6	3
cluster2381	Soluble lytic murein transglycosylase		BLJAPNOD_03548	JFJIGPJD_04369	HPNEADPE_01028	CCDLEABL_00962	DAEKGALC_01970	CMFAKHNC_00956		1	1	1	1	1	1		6	3
cluster2382	4-hydroxy-tetrahydrodipicolinate synthase		BLJAPNOD_03547	JFJIGPJD_04370	HPNEADPE_01029	CCDLEABL_00963	DAEKGALC_01971	CMFAKHNC_00957		1	1	1	1	1	1		6	3
cluster2383	SsrA-binding protein		BLJAPNOD_03546	JFJIGPJD_04371	HPNEADPE_01030	CCDLEABL_00964	DAEKGALC_01972	CMFAKHNC_00958		1	1	1	1	1	1		6	3
cluster2384	Methyl-accepting chemotaxis protein III		BLJAPNOD_02050	JFJIGPJD_04372	HPNEADPE_03599	CCDLEABL_00965	DAEKGALC_03443	CMFAKHNC_04315		1	1	1	1	1	1		6	3
cluster2385	hypothetical protein		BLJAPNOD_03545	JFJIGPJD_04373	HPNEADPE_01033	CCDLEABL_00966	DAEKGALC_01973	CMFAKHNC_00963		1	1	1	1	1	1		6	3
cluster2386	DNA-directed RNA polymerase subunit omega		BLJAPNOD_03544	JFJIGPJD_04374	HPNEADPE_01034	CCDLEABL_00967	DAEKGALC_01974	CMFAKHNC_00964		1	1	1	1	1	1		6	3
cluster2387	GTP pyrophosphokinase rsh		BLJAPNOD_03543	JFJIGPJD_04375	HPNEADPE_01035	CCDLEABL_00968	DAEKGALC_01975	CMFAKHNC_00965		1	1	1	1	1	1		6	3
cluster2388	Holo-[acyl-carrier-protein] synthase		BLJAPNOD_03540	JFJIGPJD_04378	HPNEADPE_01037	CCDLEABL_00971	DAEKGALC_01978	CMFAKHNC_00970		1	1	1	1	1	1		6	3
cluster2389	Signal peptidase I		BLJAPNOD_03539	JFJIGPJD_04379	HPNEADPE_01038	CCDLEABL_00972	DAEKGALC_01979	CMFAKHNC_00971		1	1	1	1	1	1		6	3
cluster2390	Ribonuclease 3		BLJAPNOD_03538	JFJIGPJD_04380	HPNEADPE_01039	CCDLEABL_00973	DAEKGALC_01980	CMFAKHNC_00972		1	1	1	1	1	1		6	3
cluster2391	GTPase Era		BLJAPNOD_03537	JFJIGPJD_04381	HPNEADPE_01040	CCDLEABL_00974	DAEKGALC_01981	CMFAKHNC_00973		1	1	1	1	1	1		6	3
cluster2392	DNA repair protein RecO		BLJAPNOD_03525	JFJIGPJD_04384	HPNEADPE_01042	CCDLEABL_00977	DAEKGALC_01994	CMFAKHNC_00976		1	1	1	1	1	1		6	3
cluster2393	putative MFS-type transporter YhjX		BLJAPNOD_03518	JFJIGPJD_04385	HPNEADPE_01043	CCDLEABL_00978	DAEKGALC_02001	CMFAKHNC_00977		1	1	1	1	1	1		6	3
cluster2394	hypothetical protein		BLJAPNOD_03521	JFJIGPJD_04387	HPNEADPE_01045	CCDLEABL_00980	DAEKGALC_01998	CMFAKHNC_00985		1	1	1	1	1	1		6	3
cluster2395	hypothetical protein		BLJAPNOD_03522	JFJIGPJD_04388	HPNEADPE_01046	CCDLEABL_00981	DAEKGALC_01997	CMFAKHNC_00986		1	1	1	1	1	1		6	3
cluster2396	hypothetical protein		BLJAPNOD_03523	JFJIGPJD_04389	HPNEADPE_01047	CCDLEABL_00982	DAEKGALC_01996	CMFAKHNC_00987		1	1	1	1	1	1		6	3
cluster2397	Putative ring-cleaving dioxygenase MhqO		BLJAPNOD_01628	JFJIGPJD_04390	HPNEADPE_04093	CCDLEABL_00983	DAEKGALC_03856	CMFAKHNC_02294		1	1	1	1	1	1		6	3
cluster2398	hypothetical protein		BLJAPNOD_03512	JFJIGPJD_04396	HPNEADPE_01052	CCDLEABL_00989	DAEKGALC_02007	CMFAKHNC_00992		1	1	1	1	1	1		6	3
cluster2399	hypothetical protein		BLJAPNOD_03511	JFJIGPJD_04397	HPNEADPE_01053	CCDLEABL_00990	DAEKGALC_02008	CMFAKHNC_00993		1	1	1	1	1	1		6	3
cluster24	hypothetical protein		BLJAPNOD_06309	JFJIGPJD_00168;JFJIGPJD_01631	HPNEADPE_03983	CCDLEABL_02805;CCDLEABL_04923;CCDLEABL_05354	DAEKGALC_04730;DAEKGALC_06917	CMFAKHNC_05589;CMFAKHNC_05624		1	1	1	1	1	1		6	3
cluster240	Non-motile and phage-resistance protein		BLJAPNOD_00065	JFJIGPJD_03314	HPNEADPE_00140	CCDLEABL_00468;CCDLEABL_00469	DAEKGALC_01402	CMFAKHNC_05077		1	1	1	1	1	1		6	3
cluster2400	Organic hydroperoxide resistance transcriptional regulator		BLJAPNOD_00490	JFJIGPJD_02949	HPNEADPE_03946	CCDLEABL_00105	DAEKGALC_00976	CMFAKHNC_04341		1	1	1	1	1	1		6	3
cluster2401	tRNA-modifying protein YgfZ		BLJAPNOD_03510	JFJIGPJD_04398	HPNEADPE_01054	CCDLEABL_00991	DAEKGALC_02009	CMFAKHNC_00994		1	1	1	1	1	1		6	3
cluster2402	hypothetical protein		BLJAPNOD_03509	JFJIGPJD_04399	HPNEADPE_01055	CCDLEABL_00992	DAEKGALC_02010	CMFAKHNC_00995		1	1	1	1	1	1		6	3
cluster2403	hypothetical protein		BLJAPNOD_03508	JFJIGPJD_04400	HPNEADPE_01056	CCDLEABL_00993	DAEKGALC_02011	CMFAKHNC_00996		1	1	1	1	1	1		6	3
cluster2404	hypothetical protein		BLJAPNOD_03507	JFJIGPJD_04401	HPNEADPE_01057	CCDLEABL_00994	DAEKGALC_02012	CMFAKHNC_00997		1	1	1	1	1	1		6	3
cluster2405	Bifunctional NMN adenylyltransferase/Nudix hydrolase		BLJAPNOD_03506	JFJIGPJD_04402	HPNEADPE_01058	CCDLEABL_00995	DAEKGALC_02013	CMFAKHNC_00998		1	1	1	1	1	1		6	3
cluster2406	Putative SOS response-associated peptidase YedK		BLJAPNOD_03505	JFJIGPJD_04404	HPNEADPE_01059	CCDLEABL_00997	DAEKGALC_02014	CMFAKHNC_01002		1	1	1	1	1	1		6	3
cluster2407	hypothetical protein		BLJAPNOD_03491	JFJIGPJD_04407	HPNEADPE_01062	CCDLEABL_01000	DAEKGALC_02028	CMFAKHNC_01005		1	1	1	1	1	1		6	3
cluster2408	DNA polymerase I		BLJAPNOD_00489	JFJIGPJD_02950	HPNEADPE_03947	CCDLEABL_00106	DAEKGALC_00978	CMFAKHNC_04342		1	1	1	1	1	1		6	3
cluster2409	Phosphatidylserine decarboxylase proenzyme		BLJAPNOD_03492	JFJIGPJD_04408	HPNEADPE_01063	CCDLEABL_01001	DAEKGALC_02027	CMFAKHNC_01006		1	1	1	1	1	1		6	3
cluster241	Bicarbonate transport ATP-binding protein CmpD		BLJAPNOD_05070	JFJIGPJD_01661;JFJIGPJD_00648	HPNEADPE_00368	CCDLEABL_04737	DAEKGALC_06824	CMFAKHNC_02695		1	1	1	1	1	1		6	3
cluster2410	ATM1-type heavy metal exporter		BLJAPNOD_03493	JFJIGPJD_04409	HPNEADPE_01065	CCDLEABL_01002	DAEKGALC_02026	CMFAKHNC_01010		1	1	1	1	1	1		6	3
cluster2411	hypothetical protein		BLJAPNOD_03494	JFJIGPJD_04410	HPNEADPE_01066	CCDLEABL_01003	DAEKGALC_02025	CMFAKHNC_01013		1	1	1	1	1	1		6	3
cluster2412	Cytokinin riboside 5'-monophosphate phosphoribohydrolase		BLJAPNOD_03495	JFJIGPJD_04411	HPNEADPE_01067	CCDLEABL_01004	DAEKGALC_02024	CMFAKHNC_01014		1	1	1	1	1	1		6	3
cluster2413	hypothetical protein		BLJAPNOD_03496	JFJIGPJD_04413	HPNEADPE_01068	CCDLEABL_01006	DAEKGALC_02023	CMFAKHNC_01016		1	1	1	1	1	1		6	3
cluster2414	Proline iminopeptidase		BLJAPNOD_03498	JFJIGPJD_04414	HPNEADPE_01071	CCDLEABL_01007	DAEKGALC_02021	CMFAKHNC_01023		1	1	1	1	1	1		6	3
cluster2415	hypothetical protein		BLJAPNOD_03501	JFJIGPJD_04417	HPNEADPE_01074	CCDLEABL_01010	DAEKGALC_02018	CMFAKHNC_01025		1	1	1	1	1	1		6	3
cluster2416	Cysteine--tRNA ligase		BLJAPNOD_03503	JFJIGPJD_04419	HPNEADPE_01075	CCDLEABL_01012	DAEKGALC_02016	CMFAKHNC_01029		1	1	1	1	1	1		6	3
cluster2417	putative oxidoreductase YciK		BLJAPNOD_03490	JFJIGPJD_04420	HPNEADPE_01076	CCDLEABL_01013	DAEKGALC_02029	CMFAKHNC_01033		1	1	1	1	1	1		6	3
cluster2418	Amidophosphoribosyltransferase		BLJAPNOD_03489	JFJIGPJD_04421	HPNEADPE_01077	CCDLEABL_01014	DAEKGALC_02030	CMFAKHNC_01034		1	1	1	1	1	1		6	3
cluster2419	Colicin V production protein		BLJAPNOD_03488	JFJIGPJD_04422	HPNEADPE_01078	CCDLEABL_01015	DAEKGALC_02031	CMFAKHNC_01035		1	1	1	1	1	1		6	3
cluster242	3-oxoacyl-[acyl-carrier-protein] reductase FabG		BLJAPNOD_04349	JFJIGPJD_01655	HPNEADPE_02722	CCDLEABL_04866	DAEKGALC_05698	CMFAKHNC_05266;CMFAKHNC_03176		1	1	1	1	1	1		6	3
cluster2420	DNA repair protein RadA		BLJAPNOD_03487	JFJIGPJD_04423	HPNEADPE_01079	CCDLEABL_01016	DAEKGALC_02032	CMFAKHNC_01036		1	1	1	1	1	1		6	3
cluster2421	Alanine racemase, biosynthetic		BLJAPNOD_03486	JFJIGPJD_04425	HPNEADPE_01080	CCDLEABL_01019	DAEKGALC_02033	CMFAKHNC_01039		1	1	1	1	1	1		6	3
cluster2422	HTH-type transcriptional activator RhaR		BLJAPNOD_03485	JFJIGPJD_04426	HPNEADPE_01081	CCDLEABL_01020	DAEKGALC_02034	CMFAKHNC_02737		1	1	1	1	1	1		6	3
cluster245	3-oxoacyl-[acyl-carrier-protein] reductase FabG		BLJAPNOD_06380;BLJAPNOD_00259	JFJIGPJD_04340	HPNEADPE_00922	CCDLEABL_00933	DAEKGALC_01207	CMFAKHNC_00919		1	1	1	1	1	1		6	3
cluster25	Aerobic glycerol-3-phosphate dehydrogenase		BLJAPNOD_06349;BLJAPNOD_00944;BLJAPNOD_02028	JFJIGPJD_05197;JFJIGPJD_05443	HPNEADPE_02911	CCDLEABL_03489;CCDLEABL_03746	DAEKGALC_00547;DAEKGALC_03466	CMFAKHNC_00133		1	1	1	1	1	1		6	3
cluster26	3-succinoylsemialdehyde-pyridine dehydrogenase		BLJAPNOD_01612;BLJAPNOD_06958	JFJIGPJD_01427	HPNEADPE_02502	CCDLEABL_04834;CCDLEABL_04935	DAEKGALC_05606;DAEKGALC_03872;DAEKGALC_05943	CMFAKHNC_02872;CMFAKHNC_01948		1	1	1	1	1	1		6	3
cluster27	L-arabonate dehydratase		BLJAPNOD_01759;BLJAPNOD_03883;BLJAPNOD_06001;BLJAPNOD_06356	JFJIGPJD_00883	HPNEADPE_03202	CCDLEABL_03820	DAEKGALC_01658;DAEKGALC_03737;DAEKGALC_04993	CMFAKHNC_02388		1	1	1	1	1	1		6	3
cluster29	Multidrug resistance protein MdtC		BLJAPNOD_01037;BLJAPNOD_01663;BLJAPNOD_04202	JFJIGPJD_01633;JFJIGPJD_03888	HPNEADPE_02465	CCDLEABL_02305	DAEKGALC_03824;DAEKGALC_00469	CMFAKHNC_02790;CMFAKHNC_04948		1	1	1	1	1	1		6	3
cluster30	HTH-type transcriptional regulator GntR		BLJAPNOD_04282;BLJAPNOD_06361	JFJIGPJD_02238	HPNEADPE_03198;HPNEADPE_00732	CCDLEABL_04492;CCDLEABL_05024	DAEKGALC_06576	CMFAKHNC_05388;CMFAKHNC_00684;CMFAKHNC_05916		1	1	1	1	1	1		6	3
cluster301	Putative pyruvate, phosphate dikinase regulatory protein		BLJAPNOD_00631	JFJIGPJD_01717	HPNEADPE_03724	CCDLEABL_00001	DAEKGALC_00831	CMFAKHNC_04061		1	1	1	1	1	1		6	3
cluster302	putative DNA endonuclease SmrA		BLJAPNOD_00622	JFJIGPJD_01708	HPNEADPE_03733	CCDLEABL_00010	DAEKGALC_00840	CMFAKHNC_04070		1	1	1	1	1	1		6	3
cluster303	50S ribosomal protein L32		BLJAPNOD_00713	JFJIGPJD_02952	HPNEADPE_03503	CCDLEABL_00108	DAEKGALC_00748	CMFAKHNC_03818		1	1	1	1	1	1		6	3
cluster304	Inner membrane protein YgaZ		BLJAPNOD_03484	JFJIGPJD_04427	HPNEADPE_01082	CCDLEABL_01021	DAEKGALC_02035	CMFAKHNC_02736		1	1	1	1	1	1		6	3
cluster305	hypothetical protein		BLJAPNOD_03483	JFJIGPJD_04428	HPNEADPE_01083	CCDLEABL_01022	DAEKGALC_02036	CMFAKHNC_02735		1	1	1	1	1	1		6	3
cluster306	Replicative DNA helicase		BLJAPNOD_03482	JFJIGPJD_04429	HPNEADPE_01084	CCDLEABL_01023	DAEKGALC_02037	CMFAKHNC_01040		1	1	1	1	1	1		6	3
cluster307	50S ribosomal protein L9		BLJAPNOD_03478	JFJIGPJD_04433	HPNEADPE_01091	CCDLEABL_01027	DAEKGALC_02041	CMFAKHNC_01041		1	1	1	1	1	1		6	3
cluster308	hypothetical protein		BLJAPNOD_03477	JFJIGPJD_04434	HPNEADPE_01092	CCDLEABL_01028	DAEKGALC_02042	CMFAKHNC_01042		1	1	1	1	1	1		6	3
cluster309	30S ribosomal protein S18		BLJAPNOD_03476	JFJIGPJD_04435	HPNEADPE_01093	CCDLEABL_01029	DAEKGALC_02043	CMFAKHNC_01043		1	1	1	1	1	1		6	3
cluster31	Formyltetrahydrofolate deformylase		BLJAPNOD_01062	JFJIGPJD_03959;JFJIGPJD_05388	HPNEADPE_03023	CCDLEABL_02377;CCDLEABL_03681	DAEKGALC_00444	CMFAKHNC_03957;CMFAKHNC_05246;CMFAKHNC_06073		1	1	1	1	1	1		6	3
cluster310	30S ribosomal protein S6		BLJAPNOD_03475	JFJIGPJD_04436	HPNEADPE_01094	CCDLEABL_01030	DAEKGALC_02044	CMFAKHNC_01044		1	1	1	1	1	1		6	3
cluster311	C4-dicarboxylate transport sensor protein DctB		BLJAPNOD_04806	JFJIGPJD_02953	HPNEADPE_02865	CCDLEABL_00109	DAEKGALC_04417	CMFAKHNC_03351		1	1	1	1	1	1		6	3
cluster312	General stress protein 69		BLJAPNOD_03473	JFJIGPJD_04437	HPNEADPE_01096	CCDLEABL_01031	DAEKGALC_02046	CMFAKHNC_01046		1	1	1	1	1	1		6	3
cluster313	Malonyl CoA-acyl carrier protein transacylase		BLJAPNOD_03472	JFJIGPJD_04438	HPNEADPE_01097	CCDLEABL_01032	DAEKGALC_02047	CMFAKHNC_01047		1	1	1	1	1	1		6	3
cluster314	3-oxoacyl-[acyl-carrier-protein] reductase FabG		BLJAPNOD_03471	JFJIGPJD_04439	HPNEADPE_01098	CCDLEABL_01033	DAEKGALC_02048	CMFAKHNC_01048		1	1	1	1	1	1		6	3
cluster315	Acyl carrier protein AcpP		BLJAPNOD_03470	JFJIGPJD_04440	HPNEADPE_01099	CCDLEABL_01034	DAEKGALC_02049	CMFAKHNC_01049		1	1	1	1	1	1		6	3
cluster316	3-oxoacyl-[acyl-carrier-protein] synthase 2		BLJAPNOD_03469	JFJIGPJD_04441	HPNEADPE_01100	CCDLEABL_01035	DAEKGALC_02050	CMFAKHNC_01050		1	1	1	1	1	1		6	3
cluster317	hypothetical protein		BLJAPNOD_03468	JFJIGPJD_04442	HPNEADPE_01101	CCDLEABL_01036	DAEKGALC_02051	CMFAKHNC_01051		1	1	1	1	1	1		6	3
cluster318	hypothetical protein		BLJAPNOD_03467	JFJIGPJD_04443	HPNEADPE_01102	CCDLEABL_01037	DAEKGALC_02052	CMFAKHNC_01052		1	1	1	1	1	1		6	3
cluster319	Guanylate kinase		BLJAPNOD_03466	JFJIGPJD_04444	HPNEADPE_01103	CCDLEABL_01038	DAEKGALC_02053	CMFAKHNC_01053		1	1	1	1	1	1		6	3
cluster320	Ribosomal RNA small subunit methyltransferase A		BLJAPNOD_03465	JFJIGPJD_04446	HPNEADPE_01104	CCDLEABL_01040	DAEKGALC_02054	CMFAKHNC_01058		1	1	1	1	1	1		6	3
cluster321	C4-dicarboxylate transport transcriptional regulatory protein DctD		BLJAPNOD_04805	JFJIGPJD_02954	HPNEADPE_02864	CCDLEABL_00110	DAEKGALC_04416	CMFAKHNC_03350		1	1	1	1	1	1		6	3
cluster322	4-hydroxythreonine-4-phosphate dehydrogenase		BLJAPNOD_03464	JFJIGPJD_04447	HPNEADPE_01105	CCDLEABL_01041	DAEKGALC_02055	CMFAKHNC_01059		1	1	1	1	1	1		6	3
cluster323	Chaperone SurA		BLJAPNOD_03463	JFJIGPJD_04448	HPNEADPE_01106	CCDLEABL_01042	DAEKGALC_02056	CMFAKHNC_01060		1	1	1	1	1	1		6	3
cluster324	LPS-assembly protein LptD		BLJAPNOD_03462	JFJIGPJD_04449	HPNEADPE_01107	CCDLEABL_01043	DAEKGALC_02057	CMFAKHNC_01061		1	1	1	1	1	1		6	3
cluster325	Lipopolysaccharide export system permease protein LptG		BLJAPNOD_03461	JFJIGPJD_04450	HPNEADPE_01108	CCDLEABL_01044	DAEKGALC_02058	CMFAKHNC_01062		1	1	1	1	1	1		6	3
cluster326	hypothetical protein		BLJAPNOD_03460	JFJIGPJD_04451	HPNEADPE_01109	CCDLEABL_01045	DAEKGALC_02059	CMFAKHNC_01063		1	1	1	1	1	1		6	3
cluster327	Cytosol aminopeptidase		BLJAPNOD_03459	JFJIGPJD_04452	HPNEADPE_01110	CCDLEABL_01046	DAEKGALC_02060	CMFAKHNC_01065		1	1	1	1	1	1		6	3
cluster328	hypothetical protein		BLJAPNOD_03458	JFJIGPJD_04453	HPNEADPE_01111	CCDLEABL_01047	DAEKGALC_02061	CMFAKHNC_01066		1	1	1	1	1	1		6	3
cluster329	L-arabinose 1-dehydrogenase (NAD(P)(+))		BLJAPNOD_03457	JFJIGPJD_04455	HPNEADPE_02169	CCDLEABL_01049	DAEKGALC_02062	CMFAKHNC_02301		1	1	1	1	1	1		6	3
cluster330	hypothetical protein		BLJAPNOD_04356	JFJIGPJD_02955	HPNEADPE_02863	CCDLEABL_00111	DAEKGALC_05691	CMFAKHNC_03349		1	1	1	1	1	1		6	3
cluster331	putative ABC transporter ATP-binding protein YheS		BLJAPNOD_03455	JFJIGPJD_04457	HPNEADPE_01112	CCDLEABL_01052	DAEKGALC_02064	CMFAKHNC_01071		1	1	1	1	1	1		6	3
cluster332	Beta-etherase		BLJAPNOD_03448	JFJIGPJD_04459	HPNEADPE_01117	CCDLEABL_01054	DAEKGALC_02071	CMFAKHNC_01076		1	1	1	1	1	1		6	3
cluster333	Nucleoside diphosphate kinase		BLJAPNOD_03447	JFJIGPJD_04460	HPNEADPE_01118	CCDLEABL_01055	DAEKGALC_02072	CMFAKHNC_01077		1	1	1	1	1	1		6	3
cluster334	hypothetical protein		BLJAPNOD_03446	JFJIGPJD_04461	HPNEADPE_01119	CCDLEABL_01056	DAEKGALC_02073	CMFAKHNC_01078		1	1	1	1	1	1		6	3
cluster335	hypothetical protein		BLJAPNOD_03445	JFJIGPJD_04462	HPNEADPE_01120	CCDLEABL_01057	DAEKGALC_02074	CMFAKHNC_01079		1	1	1	1	1	1		6	3
cluster336	High-affinity branched-chain amino acid transport system permease protein LivH		BLJAPNOD_03444	JFJIGPJD_04463	HPNEADPE_01121	CCDLEABL_01058	DAEKGALC_02075	CMFAKHNC_01080		1	1	1	1	1	1		6	3
cluster337	Molybdopterin synthase catalytic subunit		BLJAPNOD_03443	JFJIGPJD_04464	HPNEADPE_01122	CCDLEABL_01059	DAEKGALC_02076	CMFAKHNC_01081		1	1	1	1	1	1		6	3
cluster338	Molybdopterin synthase sulfur carrier subunit		BLJAPNOD_03442	JFJIGPJD_04465	HPNEADPE_01123	CCDLEABL_01060	DAEKGALC_02077	CMFAKHNC_01082		1	1	1	1	1	1		6	3
cluster339	hypothetical protein		BLJAPNOD_04357	JFJIGPJD_02956	HPNEADPE_02862	CCDLEABL_00112	DAEKGALC_05690	CMFAKHNC_03348		1	1	1	1	1	1		6	3
cluster34	2-methylcitrate dehydratase 2		BLJAPNOD_04162	JFJIGPJD_04982;JFJIGPJD_01350	HPNEADPE_00682;HPNEADPE_00685;HPNEADPE_00700	CCDLEABL_03274	DAEKGALC_06533	CMFAKHNC_05181;CMFAKHNC_05795		1	1	1	1	1	1		6	3
cluster340	CDP-diacylglycerol--glycerol-3-phosphate 3-phosphatidyltransferase		BLJAPNOD_03441	JFJIGPJD_04466	HPNEADPE_01124	CCDLEABL_01061	DAEKGALC_02078	CMFAKHNC_01083		1	1	1	1	1	1		6	3
cluster341	UvrABC system protein C		BLJAPNOD_03440	JFJIGPJD_04467	HPNEADPE_01125	CCDLEABL_01062	DAEKGALC_02079	CMFAKHNC_01084		1	1	1	1	1	1		6	3
cluster342	hypothetical protein		BLJAPNOD_03438	JFJIGPJD_04469	HPNEADPE_01126	CCDLEABL_01064	DAEKGALC_02081	CMFAKHNC_01085		1	1	1	1	1	1		6	3
cluster343	putative GST-like protein YibF		BLJAPNOD_03437	JFJIGPJD_04470	HPNEADPE_01127	CCDLEABL_01065	DAEKGALC_02082	CMFAKHNC_01086		1	1	1	1	1	1		6	3
cluster344	Ribonuclease		BLJAPNOD_03436	JFJIGPJD_04471	HPNEADPE_01128	CCDLEABL_01066	DAEKGALC_02083	CMFAKHNC_01087		1	1	1	1	1	1		6	3
cluster345	Ribosomal RNA large subunit methyltransferase J		BLJAPNOD_03434	JFJIGPJD_04473	HPNEADPE_01130	CCDLEABL_01068	DAEKGALC_02085	CMFAKHNC_01088		1	1	1	1	1	1		6	3
cluster346	Putative dimethyl sulfoxide reductase chain YnfE		BLJAPNOD_03433	JFJIGPJD_04474	HPNEADPE_01131	CCDLEABL_01069	DAEKGALC_02086	CMFAKHNC_01089		1	1	1	1	1	1		6	3
cluster347	GDP-mannose pyrophosphatase NudK		BLJAPNOD_03431	JFJIGPJD_04475	HPNEADPE_01132	CCDLEABL_01070	DAEKGALC_02088	CMFAKHNC_01090		1	1	1	1	1	1		6	3
cluster348	Phosphoribosylglycinamide formyltransferase		BLJAPNOD_03428	JFJIGPJD_04478	HPNEADPE_01133	CCDLEABL_01073	DAEKGALC_02091	CMFAKHNC_01092		1	1	1	1	1	1		6	3
cluster349	Phosphoribosylformylglycinamidine cyclo-ligase		BLJAPNOD_03427	JFJIGPJD_04479	HPNEADPE_01134	CCDLEABL_01074	DAEKGALC_02092	CMFAKHNC_01093		1	1	1	1	1	1		6	3
cluster350	AI-2 transport protein TqsA		BLJAPNOD_03426	JFJIGPJD_04480	HPNEADPE_01135	CCDLEABL_01075	DAEKGALC_02093	CMFAKHNC_01094		1	1	1	1	1	1		6	3
cluster351	Chromosomal replication initiator protein DnaA		BLJAPNOD_03425	JFJIGPJD_04481	HPNEADPE_01136	CCDLEABL_01076	DAEKGALC_02094	CMFAKHNC_01095		1	1	1	1	1	1		6	3
cluster352	Polyphosphate kinase		BLJAPNOD_03424	JFJIGPJD_04482	HPNEADPE_01137	CCDLEABL_01077	DAEKGALC_02095	CMFAKHNC_01096		1	1	1	1	1	1		6	3
cluster353	Guanosine-5'-triphosphate,3'-diphosphate pyrophosphatase		BLJAPNOD_03423	JFJIGPJD_04483	HPNEADPE_01138	CCDLEABL_01078	DAEKGALC_02096	CMFAKHNC_01097		1	1	1	1	1	1		6	3
cluster354	Protein SlyX		BLJAPNOD_00470	JFJIGPJD_02958	HPNEADPE_03934	CCDLEABL_00114	DAEKGALC_00997	CMFAKHNC_04317		1	1	1	1	1	1		6	3
cluster355	Ribonuclease D		BLJAPNOD_03418	JFJIGPJD_04490	HPNEADPE_01140	CCDLEABL_01085	DAEKGALC_02101	CMFAKHNC_01110		1	1	1	1	1	1		6	3
cluster356	putative MFS-type transporter YcaD		BLJAPNOD_03416	JFJIGPJD_04491	HPNEADPE_01141	CCDLEABL_01086	DAEKGALC_02103	CMFAKHNC_01111		1	1	1	1	1	1		6	3
cluster357	Aspartate--tRNA(Asp/Asn) ligase		BLJAPNOD_03415	JFJIGPJD_04492	HPNEADPE_01145	CCDLEABL_01087	DAEKGALC_02104	CMFAKHNC_01112		1	1	1	1	1	1		6	3
cluster358	C4-dicarboxylic acid transporter DauA		BLJAPNOD_04855	JFJIGPJD_04494	HPNEADPE_01147	CCDLEABL_01089	DAEKGALC_05984	CMFAKHNC_01115		1	1	1	1	1	1		6	3
cluster359	hypothetical protein		BLJAPNOD_03407	JFJIGPJD_04495	HPNEADPE_01150	CCDLEABL_01090	DAEKGALC_02109	CMFAKHNC_01116		1	1	1	1	1	1		6	3
cluster36	4-methylaminobutanoate oxidase (formaldehyde-forming)		BLJAPNOD_01572;BLJAPNOD_01641;BLJAPNOD_01969	JFJIGPJD_02508	HPNEADPE_01948	CCDLEABL_01590	DAEKGALC_03529;DAEKGALC_04027;DAEKGALC_03846	CMFAKHNC_02052		1	1	1	1	1	1		6	3
cluster360	hypothetical protein		BLJAPNOD_02417	JFJIGPJD_02959	HPNEADPE_01951	CCDLEABL_00115	DAEKGALC_03097	CMFAKHNC_02055		1	1	1	1	1	1		6	3
cluster361	DNA topoisomerase 4 subunit A		BLJAPNOD_03406	JFJIGPJD_04496	HPNEADPE_01151	CCDLEABL_01091	DAEKGALC_02110	CMFAKHNC_01117		1	1	1	1	1	1		6	3
cluster362	Putative arginyl-tRNA--protein transferase		BLJAPNOD_03403	JFJIGPJD_04498	HPNEADPE_01153	CCDLEABL_01094	DAEKGALC_02113	CMFAKHNC_01121		1	1	1	1	1	1		6	3
cluster363	hypothetical protein		BLJAPNOD_03402	JFJIGPJD_04499	HPNEADPE_01154	CCDLEABL_01095	DAEKGALC_02114	CMFAKHNC_01122		1	1	1	1	1	1		6	3
cluster364	Delta-aminolevulinic acid dehydratase		BLJAPNOD_03401	JFJIGPJD_04500	HPNEADPE_01155	CCDLEABL_01096	DAEKGALC_02115	CMFAKHNC_01123		1	1	1	1	1	1		6	3
cluster365	hypothetical protein		BLJAPNOD_03400	JFJIGPJD_04501	HPNEADPE_01156	CCDLEABL_01097	DAEKGALC_02117	CMFAKHNC_01125		1	1	1	1	1	1		6	3
cluster366	Transcriptional regulator SlyA		BLJAPNOD_03399	JFJIGPJD_04502	HPNEADPE_01157	CCDLEABL_01098	DAEKGALC_02118	CMFAKHNC_01126		1	1	1	1	1	1		6	3
cluster367	hypothetical protein		BLJAPNOD_03398	JFJIGPJD_04503	HPNEADPE_01158	CCDLEABL_01099	DAEKGALC_02119	CMFAKHNC_01129		1	1	1	1	1	1		6	3
cluster368	Chaperone protein DnaJ		BLJAPNOD_00500	JFJIGPJD_02960	HPNEADPE_03935	CCDLEABL_00116	DAEKGALC_00966	CMFAKHNC_04322		1	1	1	1	1	1		6	3
cluster369	Transcriptional repressor NrdR		BLJAPNOD_03396	JFJIGPJD_04505	HPNEADPE_01160	CCDLEABL_01101	DAEKGALC_02121	CMFAKHNC_01131		1	1	1	1	1	1		6	3
cluster37	Alcohol dehydrogenase [acceptor]		BLJAPNOD_05814;BLJAPNOD_01009	JFJIGPJD_01047;JFJIGPJD_00379	HPNEADPE_02814	CCDLEABL_03984	DAEKGALC_00484;DAEKGALC_05181	CMFAKHNC_03305;CMFAKHNC_01469		1	1	1	1	1	1		6	3
cluster370	Riboflavin biosynthesis protein RibD		BLJAPNOD_03395	JFJIGPJD_04506	HPNEADPE_01161	CCDLEABL_01102	DAEKGALC_02122	CMFAKHNC_01132		1	1	1	1	1	1		6	3
cluster371	Riboflavin synthase		BLJAPNOD_03394	JFJIGPJD_04507	HPNEADPE_01162	CCDLEABL_01103	DAEKGALC_02123	CMFAKHNC_01133		1	1	1	1	1	1		6	3
cluster372	6,7-dimethyl-8-ribityllumazine synthase 1		BLJAPNOD_03389	JFJIGPJD_04509	HPNEADPE_01170	CCDLEABL_01105	DAEKGALC_02128	CMFAKHNC_01135		1	1	1	1	1	1		6	3
cluster373	hypothetical protein		BLJAPNOD_03388	JFJIGPJD_04510	HPNEADPE_01171	CCDLEABL_01106	DAEKGALC_02129	CMFAKHNC_01136		1	1	1	1	1	1		6	3
cluster374	hypothetical protein		BLJAPNOD_03387	JFJIGPJD_04511	HPNEADPE_01172	CCDLEABL_01107	DAEKGALC_02130	CMFAKHNC_01137		1	1	1	1	1	1		6	3
cluster375	K(+)-insensitive pyrophosphate-energized proton pump		BLJAPNOD_03386	JFJIGPJD_04512	HPNEADPE_01173	CCDLEABL_01108	DAEKGALC_02131	CMFAKHNC_01138		1	1	1	1	1	1		6	3
cluster376	Outer membrane protein assembly factor BamE		BLJAPNOD_03385	JFJIGPJD_04513	HPNEADPE_01174	CCDLEABL_01109	DAEKGALC_02132	CMFAKHNC_01139		1	1	1	1	1	1		6	3
cluster377	hypothetical protein		BLJAPNOD_03384	JFJIGPJD_04514	HPNEADPE_01175	CCDLEABL_01110	DAEKGALC_02133	CMFAKHNC_01140		1	1	1	1	1	1		6	3
cluster378	Chaperone protein DnaK		BLJAPNOD_00499	JFJIGPJD_02961	HPNEADPE_03936	CCDLEABL_00117	DAEKGALC_00967	CMFAKHNC_04323		1	1	1	1	1	1		6	3
cluster379	hypothetical protein		BLJAPNOD_03383	JFJIGPJD_04515	HPNEADPE_01176	CCDLEABL_01111	DAEKGALC_02134	CMFAKHNC_01141		1	1	1	1	1	1		6	3
cluster38	hypothetical protein		BLJAPNOD_05384	JFJIGPJD_00377;JFJIGPJD_00617	HPNEADPE_04246;HPNEADPE_04495	CCDLEABL_04682	DAEKGALC_06814;DAEKGALC_07053;DAEKGALC_07363	CMFAKHNC_04564		1	1	1	1	1	1		6	3
cluster380	Phosphate acyltransferase		BLJAPNOD_03382	JFJIGPJD_04516	HPNEADPE_01177	CCDLEABL_01112	DAEKGALC_02135	CMFAKHNC_01142		1	1	1	1	1	1		6	3
cluster381	3-oxoacyl-[acyl-carrier-protein] synthase 3		BLJAPNOD_03381	JFJIGPJD_04517	HPNEADPE_01178	CCDLEABL_01113	DAEKGALC_02136	CMFAKHNC_01143		1	1	1	1	1	1		6	3
cluster382	Integration host factor subunit alpha		BLJAPNOD_03380	JFJIGPJD_04518	HPNEADPE_01179	CCDLEABL_01114	DAEKGALC_02137	CMFAKHNC_01144		1	1	1	1	1	1		6	3
cluster383	HTH-type transcriptional repressor CarH		BLJAPNOD_03379	JFJIGPJD_04519	HPNEADPE_01180	CCDLEABL_01115	DAEKGALC_02138	CMFAKHNC_01145		1	1	1	1	1	1		6	3
cluster384	hypothetical protein		BLJAPNOD_02850	JFJIGPJD_04520	HPNEADPE_02411	CCDLEABL_01116	DAEKGALC_02689	CMFAKHNC_02725		1	1	1	1	1	1		6	3
cluster385	HTH-type transcriptional regulator DdrOC		BLJAPNOD_00621	JFJIGPJD_01707	HPNEADPE_03734	CCDLEABL_00011	DAEKGALC_00841	CMFAKHNC_04071		1	1	1	1	1	1		6	3
cluster386	L-threonine dehydratase biosynthetic IlvA		BLJAPNOD_02868	JFJIGPJD_04533	HPNEADPE_01503	CCDLEABL_01128	DAEKGALC_02671	CMFAKHNC_01416		1	1	1	1	1	1		6	3
cluster387	hypothetical protein		BLJAPNOD_02867	JFJIGPJD_04534	HPNEADPE_01505	CCDLEABL_01129	DAEKGALC_02672	CMFAKHNC_01419		1	1	1	1	1	1		6	3
cluster388	FMN-dependent NADH-azoreductase 1		BLJAPNOD_03241	JFJIGPJD_04536	HPNEADPE_01506	CCDLEABL_01131	DAEKGALC_02259	CMFAKHNC_01422		1	1	1	1	1	1		6	3
cluster389	putative HTH-type transcriptional regulator YahB		BLJAPNOD_03688	JFJIGPJD_04537	HPNEADPE_01507	CCDLEABL_01132	DAEKGALC_01847	CMFAKHNC_01423		1	1	1	1	1	1		6	3
cluster39	putative hydrolase YxeP		BLJAPNOD_01369	JFJIGPJD_05254;JFJIGPJD_00678	HPNEADPE_02784;HPNEADPE_03350	CCDLEABL_03546;CCDLEABL_04231	DAEKGALC_00148	CMFAKHNC_03258;CMFAKHNC_03642		1	1	1	1	1	1		6	3
cluster390	Trifunctional nucleotide phosphoesterase protein YfkN		BLJAPNOD_02866	JFJIGPJD_04539	HPNEADPE_01509	CCDLEABL_01134	DAEKGALC_02673	CMFAKHNC_01427		1	1	1	1	1	1		6	3
cluster391	hypothetical protein		BLJAPNOD_02734	JFJIGPJD_04540	HPNEADPE_01511	CCDLEABL_01135	DAEKGALC_02799	CMFAKHNC_01430		1	1	1	1	1	1		6	3
cluster392	hypothetical protein		BLJAPNOD_02862	JFJIGPJD_04541	HPNEADPE_01515	CCDLEABL_01136	DAEKGALC_02677	CMFAKHNC_01434		1	1	1	1	1	1		6	3
cluster393	3-mercaptopyruvate sulfurtransferase		BLJAPNOD_02860	JFJIGPJD_04544	HPNEADPE_01517	CCDLEABL_01139	DAEKGALC_02679	CMFAKHNC_01436		1	1	1	1	1	1		6	3
cluster394	Alanine--tRNA ligase		BLJAPNOD_02859	JFJIGPJD_04545	HPNEADPE_01518	CCDLEABL_01140	DAEKGALC_02680	CMFAKHNC_01437		1	1	1	1	1	1		6	3
cluster395	Putative cystathionine beta-synthase		BLJAPNOD_02858	JFJIGPJD_04546	HPNEADPE_01519	CCDLEABL_01141	DAEKGALC_02681	CMFAKHNC_01438		1	1	1	1	1	1		6	3
cluster396	Membrane lipoprotein TmpC		BLJAPNOD_00469	JFJIGPJD_02965	HPNEADPE_04035	CCDLEABL_00121	DAEKGALC_00998	CMFAKHNC_04389		1	1	1	1	1	1		6	3
cluster397	Deoxyribodipyrimidine photo-lyase		BLJAPNOD_02853	JFJIGPJD_04548	HPNEADPE_01726	CCDLEABL_01143	DAEKGALC_02686	CMFAKHNC_01851		1	1	1	1	1	1		6	3
cluster398	Methylated-DNA--protein-cysteine methyltransferase		BLJAPNOD_04304	JFJIGPJD_04550	HPNEADPE_04124	CCDLEABL_01145	DAEKGALC_05739	CMFAKHNC_04488		1	1	1	1	1	1		6	3
cluster399	hypothetical protein		BLJAPNOD_02851	JFJIGPJD_04559	HPNEADPE_01524	CCDLEABL_01150	DAEKGALC_02688	CMFAKHNC_01473		1	1	1	1	1	1		6	3
cluster4	Flagellin		BLJAPNOD_04053;BLJAPNOD_04054;BLJAPNOD_04052	JFJIGPJD_03329;JFJIGPJD_03331	HPNEADPE_00225;HPNEADPE_00226;HPNEADPE_00227	CCDLEABL_00484;CCDLEABL_00486	DAEKGALC_01493;DAEKGALC_01495	CMFAKHNC_00188;CMFAKHNC_00189;CMFAKHNC_00190;CMFAKHNC_00191;CMFAKHNC_04431		1	1	1	1	1	1		6	3
cluster40	p-aminobenzoyl-glutamate hydrolase subunit B		BLJAPNOD_06039;BLJAPNOD_05772	JFJIGPJD_04995	HPNEADPE_03521	CCDLEABL_03287	DAEKGALC_04967;DAEKGALC_05225	CMFAKHNC_03840;CMFAKHNC_05788;CMFAKHNC_05426		1	1	1	1	1	1		6	3
cluster400	hypothetical protein		BLJAPNOD_00387	JFJIGPJD_04560	HPNEADPE_01525	CCDLEABL_01151	DAEKGALC_01081	CMFAKHNC_01474		1	1	1	1	1	1		6	3
cluster401	Galactose/methyl galactoside import ATP-binding protein MglA		BLJAPNOD_00555	JFJIGPJD_02966	HPNEADPE_04036	CCDLEABL_00122	DAEKGALC_00912	CMFAKHNC_04390		1	1	1	1	1	1		6	3
cluster402	hypothetical protein		BLJAPNOD_00554	JFJIGPJD_02967	HPNEADPE_04037	CCDLEABL_00123	DAEKGALC_00913	CMFAKHNC_04391		1	1	1	1	1	1		6	3
cluster403	hypothetical protein		BLJAPNOD_03375	JFJIGPJD_04575	HPNEADPE_01200	CCDLEABL_01166	DAEKGALC_02144	CMFAKHNC_01152		1	1	1	1	1	1		6	3
cluster404	UDP-glucose:undecaprenyl-phosphate glucose-1-phosphate transferase		BLJAPNOD_03374	JFJIGPJD_04576	HPNEADPE_01201	CCDLEABL_01167	DAEKGALC_02145	CMFAKHNC_01153		1	1	1	1	1	1		6	3
cluster405	Putative teichuronic acid biosynthesis glycosyltransferase TuaC		BLJAPNOD_03373	JFJIGPJD_04577	HPNEADPE_01202	CCDLEABL_01168	DAEKGALC_02146	CMFAKHNC_01154		1	1	1	1	1	1		6	3
cluster406	Polysialic acid transport protein KpsD		BLJAPNOD_03372	JFJIGPJD_04578	HPNEADPE_01203	CCDLEABL_01169	DAEKGALC_02147	CMFAKHNC_01155		1	1	1	1	1	1		6	3
cluster407	Tyrosine-protein kinase wzc		BLJAPNOD_03371	JFJIGPJD_04579	HPNEADPE_01204	CCDLEABL_01170	DAEKGALC_02148	CMFAKHNC_01156		1	1	1	1	1	1		6	3
cluster408	hypothetical protein		BLJAPNOD_03370	JFJIGPJD_04580	HPNEADPE_01205	CCDLEABL_01171	DAEKGALC_02149	CMFAKHNC_01157		1	1	1	1	1	1		6	3
cluster409	hypothetical protein		BLJAPNOD_03368	JFJIGPJD_04581	HPNEADPE_01206	CCDLEABL_01172	DAEKGALC_02151	CMFAKHNC_01158		1	1	1	1	1	1		6	3
cluster41	Copper-transporting P-type ATPase		BLJAPNOD_04633;BLJAPNOD_05271	JFJIGPJD_04522	HPNEADPE_00609;HPNEADPE_00841	CCDLEABL_01118;CCDLEABL_05064	DAEKGALC_04304	CMFAKHNC_00859		1	1	1	1	1	1		6	3
cluster410	Heme A synthase		BLJAPNOD_03367	JFJIGPJD_04582	HPNEADPE_01207	CCDLEABL_01173	DAEKGALC_02152	CMFAKHNC_01159		1	1	1	1	1	1		6	3
cluster411	hypothetical protein		BLJAPNOD_00553	JFJIGPJD_02968	HPNEADPE_04038	CCDLEABL_00124	DAEKGALC_00914	CMFAKHNC_04392		1	1	1	1	1	1		6	3
cluster412	Agmatinase		BLJAPNOD_03364	JFJIGPJD_04585	HPNEADPE_01209	CCDLEABL_01176	DAEKGALC_02155	CMFAKHNC_01163		1	1	1	1	1	1		6	3
cluster413	30S ribosomal protein S9		BLJAPNOD_03361	JFJIGPJD_04586	HPNEADPE_01210	CCDLEABL_01177	DAEKGALC_02158	CMFAKHNC_01166		1	1	1	1	1	1		6	3
cluster414	50S ribosomal protein L13		BLJAPNOD_03360	JFJIGPJD_04587	HPNEADPE_01211	CCDLEABL_01178	DAEKGALC_02159	CMFAKHNC_01167		1	1	1	1	1	1		6	3
cluster415	hypothetical protein		BLJAPNOD_03356	JFJIGPJD_04589	HPNEADPE_01213	CCDLEABL_01180	DAEKGALC_02163	CMFAKHNC_01169		1	1	1	1	1	1		6	3
cluster416	L-methionine gamma-lyase		BLJAPNOD_03353	JFJIGPJD_04590	HPNEADPE_01215	CCDLEABL_01181	DAEKGALC_02164	CMFAKHNC_01171		1	1	1	1	1	1		6	3
cluster417	hypothetical protein		BLJAPNOD_03352	JFJIGPJD_04591	HPNEADPE_01216	CCDLEABL_01182	DAEKGALC_02165	CMFAKHNC_01174		1	1	1	1	1	1		6	3
cluster418	Biotin biosynthesis cytochrome P450		BLJAPNOD_03349	JFJIGPJD_04592	HPNEADPE_01217	CCDLEABL_01183	DAEKGALC_02168	CMFAKHNC_01177		1	1	1	1	1	1		6	3
cluster419	Cytidine deaminase		BLJAPNOD_00552	JFJIGPJD_02969	HPNEADPE_04039	CCDLEABL_00125	DAEKGALC_00915	CMFAKHNC_04393		1	1	1	1	1	1		6	3
cluster42	Penicillin-binding protein 1A		BLJAPNOD_03262;BLJAPNOD_04439	JFJIGPJD_04673	HPNEADPE_01299	CCDLEABL_01264;CCDLEABL_04798	DAEKGALC_02253;DAEKGALC_04086	CMFAKHNC_01278		1	1	1	1	1	1		6	3
cluster420	putative diguanylate cyclase YedQ		BLJAPNOD_04334	JFJIGPJD_04593	HPNEADPE_01219	CCDLEABL_01184	DAEKGALC_05721	CMFAKHNC_01180		1	1	1	1	1	1		6	3
cluster421	ATP-dependent Clp protease proteolytic subunit		BLJAPNOD_03345	JFJIGPJD_04594	HPNEADPE_01221	CCDLEABL_01185	DAEKGALC_02172	CMFAKHNC_01181		1	1	1	1	1	1		6	3
cluster422	ATP-dependent Clp protease ATP-binding subunit ClpX		BLJAPNOD_03344	JFJIGPJD_04595	HPNEADPE_01222	CCDLEABL_01186	DAEKGALC_02173	CMFAKHNC_01182		1	1	1	1	1	1		6	3
cluster423	Lon protease		BLJAPNOD_03342	JFJIGPJD_04596	HPNEADPE_01223	CCDLEABL_01187	DAEKGALC_02174	CMFAKHNC_01183		1	1	1	1	1	1		6	3
cluster424	DNA-binding protein HRL18		BLJAPNOD_03341	JFJIGPJD_04597	HPNEADPE_01224	CCDLEABL_01188	DAEKGALC_02175	CMFAKHNC_01184		1	1	1	1	1	1		6	3
cluster425	NAD(P)H-quinone oxidoreductase subunit 3		BLJAPNOD_03328	JFJIGPJD_04603	HPNEADPE_01234	CCDLEABL_01194	DAEKGALC_02187	CMFAKHNC_01208		1	1	1	1	1	1		6	3
cluster426	NADH-quinone oxidoreductase subunit B		BLJAPNOD_03327	JFJIGPJD_04604	HPNEADPE_01235	CCDLEABL_01195	DAEKGALC_02188	CMFAKHNC_01209		1	1	1	1	1	1		6	3
cluster427	NADH-quinone oxidoreductase chain 5		BLJAPNOD_03326	JFJIGPJD_04605	HPNEADPE_01236	CCDLEABL_01196	DAEKGALC_02189	CMFAKHNC_01210		1	1	1	1	1	1		6	3
cluster428	Purine nucleoside phosphorylase 1		BLJAPNOD_00551	JFJIGPJD_02970	HPNEADPE_04040	CCDLEABL_00126	DAEKGALC_00916	CMFAKHNC_04394		1	1	1	1	1	1		6	3
cluster429	NADH-quinone oxidoreductase subunit D		BLJAPNOD_03325	JFJIGPJD_04607	HPNEADPE_01237	CCDLEABL_01198	DAEKGALC_02190	CMFAKHNC_01211		1	1	1	1	1	1		6	3
cluster43	hypothetical protein		BLJAPNOD_01107	JFJIGPJD_02374;JFJIGPJD_04848	HPNEADPE_02747	CCDLEABL_01396;CCDLEABL_03141	DAEKGALC_00398;DAEKGALC_05244	CMFAKHNC_03210		1	1	1	1	1	1		6	3
cluster430	NADH-quinone oxidoreductase chain 2		BLJAPNOD_03323	JFJIGPJD_04609	HPNEADPE_01238	CCDLEABL_01200	DAEKGALC_02192	CMFAKHNC_01213		1	1	1	1	1	1		6	3
cluster431	NADH-quinone oxidoreductase chain 1		BLJAPNOD_03322	JFJIGPJD_04610	HPNEADPE_01239	CCDLEABL_01201	DAEKGALC_02193	CMFAKHNC_01214		1	1	1	1	1	1		6	3
cluster432	NADH-quinone oxidoreductase chain 3		BLJAPNOD_03320	JFJIGPJD_04611	HPNEADPE_01241	CCDLEABL_01203	DAEKGALC_02195	CMFAKHNC_01216		1	1	1	1	1	1		6	3
cluster433	NADH-quinone oxidoreductase subunit H		BLJAPNOD_03319	JFJIGPJD_04612	HPNEADPE_01242	CCDLEABL_01204	DAEKGALC_02196	CMFAKHNC_01217		1	1	1	1	1	1		6	3
cluster434	NADH-quinone oxidoreductase subunit I		BLJAPNOD_03318	JFJIGPJD_04613	HPNEADPE_01243	CCDLEABL_01205	DAEKGALC_02197	CMFAKHNC_01218		1	1	1	1	1	1		6	3
cluster435	NADH-quinone oxidoreductase subunit J		BLJAPNOD_03317	JFJIGPJD_04614	HPNEADPE_01244	CCDLEABL_01206	DAEKGALC_02198	CMFAKHNC_01219		1	1	1	1	1	1		6	3
cluster436	NADH-quinone oxidoreductase subunit K		BLJAPNOD_03316	JFJIGPJD_04615	HPNEADPE_01245	CCDLEABL_01207	DAEKGALC_02199	CMFAKHNC_01220		1	1	1	1	1	1		6	3
cluster437	NADH-quinone oxidoreductase subunit L		BLJAPNOD_03315	JFJIGPJD_04616	HPNEADPE_01246	CCDLEABL_01208	DAEKGALC_02200	CMFAKHNC_01221		1	1	1	1	1	1		6	3
cluster438	NADH-quinone oxidoreductase subunit M		BLJAPNOD_03314	JFJIGPJD_04617	HPNEADPE_01247	CCDLEABL_01209	DAEKGALC_02201	CMFAKHNC_01222		1	1	1	1	1	1		6	3
cluster439	NADH-quinone oxidoreductase subunit N		BLJAPNOD_03313	JFJIGPJD_04618	HPNEADPE_01248	CCDLEABL_01210	DAEKGALC_02202	CMFAKHNC_01223		1	1	1	1	1	1		6	3
cluster440	Bifunctional ligase/repressor BirA		BLJAPNOD_03312	JFJIGPJD_04619	HPNEADPE_01249	CCDLEABL_01211	DAEKGALC_02203	CMFAKHNC_01224		1	1	1	1	1	1		6	3
cluster441	Ribonuclease J		BLJAPNOD_03311	JFJIGPJD_04620	HPNEADPE_01250	CCDLEABL_01212	DAEKGALC_02204	CMFAKHNC_01225		1	1	1	1	1	1		6	3
cluster442	hypothetical protein		BLJAPNOD_03309	JFJIGPJD_04621	HPNEADPE_01252	CCDLEABL_01213	DAEKGALC_02206	CMFAKHNC_01227		1	1	1	1	1	1		6	3
cluster443	Proline--tRNA ligase		BLJAPNOD_03308	JFJIGPJD_04622	HPNEADPE_01253	CCDLEABL_01214	DAEKGALC_02207	CMFAKHNC_01228		1	1	1	1	1	1		6	3
cluster444	Lipoprotein-releasing system transmembrane protein LolE		BLJAPNOD_03307	JFJIGPJD_04623	HPNEADPE_01254	CCDLEABL_01215	DAEKGALC_02208	CMFAKHNC_01229		1	1	1	1	1	1		6	3
cluster445	Lipoprotein-releasing system ATP-binding protein LolD		BLJAPNOD_03306	JFJIGPJD_04624	HPNEADPE_01255	CCDLEABL_01216	DAEKGALC_02209	CMFAKHNC_01230		1	1	1	1	1	1		6	3
cluster446	Thymidine phosphorylase		BLJAPNOD_00550	JFJIGPJD_02972	HPNEADPE_04042	CCDLEABL_00128	DAEKGALC_00917	CMFAKHNC_04396		1	1	1	1	1	1		6	3
cluster447	DNA polymerase III subunit alpha		BLJAPNOD_03303	JFJIGPJD_04625	HPNEADPE_01256	CCDLEABL_01217	DAEKGALC_02212	CMFAKHNC_01231		1	1	1	1	1	1		6	3
cluster448	hypothetical protein		BLJAPNOD_03302	JFJIGPJD_04626	HPNEADPE_01257	CCDLEABL_01218	DAEKGALC_02213	CMFAKHNC_01232		1	1	1	1	1	1		6	3
cluster449	DNA polymerase IV		BLJAPNOD_03301	JFJIGPJD_04627	HPNEADPE_01258	CCDLEABL_01219	DAEKGALC_02214	CMFAKHNC_01233		1	1	1	1	1	1		6	3
cluster45	sn-glycerol-3-phosphate import ATP-binding protein UgpC		BLJAPNOD_01686	JFJIGPJD_02007;JFJIGPJD_04791;JFJIGPJD_00564	HPNEADPE_02778	CCDLEABL_03084;CCDLEABL_04237	DAEKGALC_03801	CMFAKHNC_03250		1	1	1	1	1	1		6	3
cluster450	hypothetical protein		BLJAPNOD_03299	JFJIGPJD_04628	HPNEADPE_01259	CCDLEABL_01220	DAEKGALC_02216	CMFAKHNC_01236		1	1	1	1	1	1		6	3
cluster451	Polar-differentiation response regulator DivK		BLJAPNOD_03298	JFJIGPJD_04629	HPNEADPE_01260	CCDLEABL_01221	DAEKGALC_02217	CMFAKHNC_01237		1	1	1	1	1	1		6	3
cluster452	Response regulator PleD		BLJAPNOD_03297	JFJIGPJD_04630	HPNEADPE_01261	CCDLEABL_01222	DAEKGALC_02218	CMFAKHNC_01238		1	1	1	1	1	1		6	3
cluster453	50S ribosomal protein L33		BLJAPNOD_03296	JFJIGPJD_04631	HPNEADPE_01262	CCDLEABL_01223	DAEKGALC_02219	CMFAKHNC_01239		1	1	1	1	1	1		6	3
cluster454	putative MFS-type transporter YcaD		BLJAPNOD_03295	JFJIGPJD_04632	HPNEADPE_01263	CCDLEABL_01224	DAEKGALC_02220	CMFAKHNC_01240		1	1	1	1	1	1		6	3
cluster455	hypothetical protein		BLJAPNOD_03294	JFJIGPJD_04633	HPNEADPE_01264	CCDLEABL_01225	DAEKGALC_02221	CMFAKHNC_01241		1	1	1	1	1	1		6	3
cluster456	hypothetical protein		BLJAPNOD_03293	JFJIGPJD_04634	HPNEADPE_01265	CCDLEABL_01226	DAEKGALC_02222	CMFAKHNC_01242		1	1	1	1	1	1		6	3
cluster457	DNA gyrase subunit B		BLJAPNOD_00620	JFJIGPJD_01706	HPNEADPE_03735	CCDLEABL_00012	DAEKGALC_00842	CMFAKHNC_04072		1	1	1	1	1	1		6	3
cluster458	hypothetical protein		BLJAPNOD_00549	JFJIGPJD_02973	HPNEADPE_04043	CCDLEABL_00129	DAEKGALC_00918	CMFAKHNC_04397		1	1	1	1	1	1		6	3
cluster459	Ribonuclease R		BLJAPNOD_03292	JFJIGPJD_04635	HPNEADPE_01266	CCDLEABL_01227	DAEKGALC_02223	CMFAKHNC_01243		1	1	1	1	1	1		6	3
cluster46	Error-prone DNA polymerase		BLJAPNOD_00813	JFJIGPJD_01618;JFJIGPJD_04841	HPNEADPE_03683	CCDLEABL_03134;CCDLEABL_04992	DAEKGALC_00649;DAEKGALC_07274	CMFAKHNC_04021		1	1	1	1	1	1		6	3
cluster460	DNA topoisomerase 1		BLJAPNOD_03291	JFJIGPJD_04636	HPNEADPE_01267	CCDLEABL_01228	DAEKGALC_02224	CMFAKHNC_01244		1	1	1	1	1	1		6	3
cluster461	hypothetical protein		BLJAPNOD_03290	JFJIGPJD_04638	HPNEADPE_01269	CCDLEABL_01230	DAEKGALC_02225	CMFAKHNC_01246		1	1	1	1	1	1		6	3
cluster462	Glycerol-3-phosphate acyltransferase		BLJAPNOD_03289	JFJIGPJD_04639	HPNEADPE_01270	CCDLEABL_01231	DAEKGALC_02227	CMFAKHNC_01247		1	1	1	1	1	1		6	3
cluster463	Dihydroorotase		BLJAPNOD_03288	JFJIGPJD_04640	HPNEADPE_01271	CCDLEABL_01232	DAEKGALC_02228	CMFAKHNC_01248		1	1	1	1	1	1		6	3
cluster464	Aspartate carbamoyltransferase		BLJAPNOD_03287	JFJIGPJD_04641	HPNEADPE_01272	CCDLEABL_01233	DAEKGALC_02229	CMFAKHNC_01249		1	1	1	1	1	1		6	3
cluster465	Putative acyl-CoA dehydrogenase AidB		BLJAPNOD_03286	JFJIGPJD_04642	HPNEADPE_01273	CCDLEABL_01234	DAEKGALC_02230	CMFAKHNC_01250		1	1	1	1	1	1		6	3
cluster466	Uracil phosphoribosyltransferase		BLJAPNOD_00548	JFJIGPJD_02974	HPNEADPE_04044	CCDLEABL_00130	DAEKGALC_00919	CMFAKHNC_04398		1	1	1	1	1	1		6	3
cluster467	hypothetical protein		BLJAPNOD_03284	JFJIGPJD_04646	HPNEADPE_01280	CCDLEABL_01238	DAEKGALC_02232	CMFAKHNC_01255		1	1	1	1	1	1		6	3
cluster468	Putative pre-16S rRNA nuclease		BLJAPNOD_03283	JFJIGPJD_04647	HPNEADPE_01281	CCDLEABL_01239	DAEKGALC_02233	CMFAKHNC_01256		1	1	1	1	1	1		6	3
cluster469	hypothetical protein		BLJAPNOD_03282	JFJIGPJD_04649	HPNEADPE_01282	CCDLEABL_01241	DAEKGALC_02234	CMFAKHNC_01257		1	1	1	1	1	1		6	3
cluster47	3-oxoadipyl-CoA/3-oxo-5,6-dehydrosuberyl-CoA thiolase		BLJAPNOD_06058;BLJAPNOD_06800	JFJIGPJD_02102	HPNEADPE_02027;HPNEADPE_03634	CCDLEABL_04331	DAEKGALC_04946;DAEKGALC_04878	CMFAKHNC_04681		1	1	1	1	1	1		6	3
cluster470	Glutamyl-tRNA(Gln) amidotransferase subunit C		BLJAPNOD_03281	JFJIGPJD_04650	HPNEADPE_01283	CCDLEABL_01242	DAEKGALC_02235	CMFAKHNC_01258		1	1	1	1	1	1		6	3
cluster471	Glutamyl-tRNA(Gln) amidotransferase subunit A		BLJAPNOD_03280	JFJIGPJD_04651	HPNEADPE_01284	CCDLEABL_01243	DAEKGALC_02236	CMFAKHNC_01259		1	1	1	1	1	1		6	3
cluster472	putative N-acetyltransferase YjaB		BLJAPNOD_03279	JFJIGPJD_04654	HPNEADPE_01286	CCDLEABL_01245	DAEKGALC_02237	CMFAKHNC_01264		1	1	1	1	1	1		6	3
cluster473	Aminodeoxyfutalosine deaminase		BLJAPNOD_00547	JFJIGPJD_02975	HPNEADPE_04045	CCDLEABL_00131	DAEKGALC_00920	CMFAKHNC_04399		1	1	1	1	1	1		6	3
cluster474	Aspartyl/glutamyl-tRNA(Asn/Gln) amidotransferase subunit B		BLJAPNOD_03275	JFJIGPJD_04656	HPNEADPE_01287	CCDLEABL_01247	DAEKGALC_02240	CMFAKHNC_01266		1	1	1	1	1	1		6	3
cluster475	hypothetical protein		BLJAPNOD_03274	JFJIGPJD_04657	HPNEADPE_01288	CCDLEABL_01248	DAEKGALC_02241	CMFAKHNC_01267		1	1	1	1	1	1		6	3
cluster476	hypothetical protein		BLJAPNOD_03273	JFJIGPJD_04658	HPNEADPE_01289	CCDLEABL_01249	DAEKGALC_02242	CMFAKHNC_01268		1	1	1	1	1	1		6	3
cluster477	hypothetical protein		BLJAPNOD_03272	JFJIGPJD_04659	HPNEADPE_01290	CCDLEABL_01250	DAEKGALC_02243	CMFAKHNC_01269		1	1	1	1	1	1		6	3
cluster478	hypothetical protein		BLJAPNOD_03271	JFJIGPJD_04660	HPNEADPE_01291	CCDLEABL_01251	DAEKGALC_02244	CMFAKHNC_01270		1	1	1	1	1	1		6	3
cluster479	Leucyl/phenylalanyl-tRNA--protein transferase		BLJAPNOD_03270	JFJIGPJD_04661	HPNEADPE_01292	CCDLEABL_01252	DAEKGALC_02245	CMFAKHNC_01271		1	1	1	1	1	1		6	3
cluster480	Biotin carboxylase		BLJAPNOD_03269	JFJIGPJD_04662	HPNEADPE_01293	CCDLEABL_01253	DAEKGALC_02246	CMFAKHNC_01272		1	1	1	1	1	1		6	3
cluster481	Biotin carboxyl carrier protein of acetyl-CoA carboxylase		BLJAPNOD_03268	JFJIGPJD_04663	HPNEADPE_01294	CCDLEABL_01254	DAEKGALC_02247	CMFAKHNC_01273		1	1	1	1	1	1		6	3
cluster482	3-dehydroquinate dehydratase		BLJAPNOD_03267	JFJIGPJD_04664	HPNEADPE_01295	CCDLEABL_01255	DAEKGALC_02248	CMFAKHNC_01274		1	1	1	1	1	1		6	3
cluster483	Disulfide bond formation protein D		BLJAPNOD_03266	JFJIGPJD_04665	HPNEADPE_01296	CCDLEABL_01256	DAEKGALC_02249	CMFAKHNC_01275		1	1	1	1	1	1		6	3
cluster484	Phosphopentomutase		BLJAPNOD_00546	JFJIGPJD_02976	HPNEADPE_04046	CCDLEABL_00132	DAEKGALC_00921	CMFAKHNC_04400		1	1	1	1	1	1		6	3
cluster485	HTH-type transcriptional regulator KmtR		BLJAPNOD_03768	JFJIGPJD_04667	HPNEADPE_00521	CCDLEABL_01258	DAEKGALC_01774	CMFAKHNC_00603		1	1	1	1	1	1		6	3
cluster486	hypothetical protein		BLJAPNOD_03767	JFJIGPJD_04668	HPNEADPE_00522	CCDLEABL_01259	DAEKGALC_01775	CMFAKHNC_00604		1	1	1	1	1	1		6	3
cluster487	hypothetical protein		BLJAPNOD_03766	JFJIGPJD_04669	HPNEADPE_00523	CCDLEABL_01260	DAEKGALC_01776	CMFAKHNC_00605		1	1	1	1	1	1		6	3
cluster488	3-oxoacyl-[acyl-carrier-protein] reductase FabG		BLJAPNOD_02247	JFJIGPJD_04670	HPNEADPE_00057	CCDLEABL_01261	DAEKGALC_06029	CMFAKHNC_00078		1	1	1	1	1	1		6	3
cluster489	Ribonuclease E		BLJAPNOD_03264	JFJIGPJD_04671	HPNEADPE_01297	CCDLEABL_01262	DAEKGALC_02251	CMFAKHNC_01276		1	1	1	1	1	1		6	3
cluster49	Alpha-ketoglutaric semialdehyde dehydrogenase		BLJAPNOD_05685	JFJIGPJD_05126	HPNEADPE_02808;HPNEADPE_04413	CCDLEABL_03418	DAEKGALC_04503	CMFAKHNC_03296;CMFAKHNC_04647;CMFAKHNC_04751		1	1	1	1	1	1		6	3
cluster490	N-acetylmuramoyl-L-alanine amidase AmiA		BLJAPNOD_03263	JFJIGPJD_04672	HPNEADPE_01298	CCDLEABL_01263	DAEKGALC_02252	CMFAKHNC_01277		1	1	1	1	1	1		6	3
cluster491	Peptide chain release factor 2		BLJAPNOD_03261	JFJIGPJD_04674	HPNEADPE_01300	CCDLEABL_01265	DAEKGALC_02254	CMFAKHNC_01279		1	1	1	1	1	1		6	3
cluster492	NAD kinase		BLJAPNOD_03259	JFJIGPJD_04677	HPNEADPE_01301	CCDLEABL_01268	DAEKGALC_02256	CMFAKHNC_01282		1	1	1	1	1	1		6	3
cluster493	Trans-2,3-dihydro-3-hydroxyanthranilate isomerase		BLJAPNOD_02320	JFJIGPJD_04678	HPNEADPE_02030	CCDLEABL_01269	DAEKGALC_03169	CMFAKHNC_02094		1	1	1	1	1	1		6	3
cluster494	Chromosome partition protein Smc		BLJAPNOD_02687	JFJIGPJD_04679	HPNEADPE_01885	CCDLEABL_01270	DAEKGALC_02850	CMFAKHNC_01715		1	1	1	1	1	1		6	3
cluster495	hypothetical protein		BLJAPNOD_02688	JFJIGPJD_04680	HPNEADPE_01884	CCDLEABL_01272	DAEKGALC_02847	CMFAKHNC_01716		1	1	1	1	1	1		6	3
cluster496	Ferredoxin-6		BLJAPNOD_02689	JFJIGPJD_04681	HPNEADPE_01883	CCDLEABL_01273	DAEKGALC_02846	CMFAKHNC_01717		1	1	1	1	1	1		6	3
cluster497	hypothetical protein		BLJAPNOD_02690	JFJIGPJD_04682	HPNEADPE_01882	CCDLEABL_01274	DAEKGALC_02845	CMFAKHNC_01718		1	1	1	1	1	1		6	3
cluster498	Dihydropteroate synthase		BLJAPNOD_02691	JFJIGPJD_04683	HPNEADPE_01881	CCDLEABL_01275	DAEKGALC_02844	CMFAKHNC_01719		1	1	1	1	1	1		6	3
cluster499	Dihydroneopterin aldolase		BLJAPNOD_02692	JFJIGPJD_04684	HPNEADPE_01880	CCDLEABL_01276	DAEKGALC_02843	CMFAKHNC_01720		1	1	1	1	1	1		6	3
cluster5	Methyl-accepting chemotaxis protein PctA		BLJAPNOD_03824;BLJAPNOD_03825	JFJIGPJD_01624;JFJIGPJD_00829;JFJIGPJD_03627;JFJIGPJD_05418	HPNEADPE_00466	CCDLEABL_02275;CCDLEABL_04099;CCDLEABL_04883;CCDLEABL_02098;CCDLEABL_03721	DAEKGALC_01716;DAEKGALC_01717	CMFAKHNC_02662;CMFAKHNC_05960		1	1	1	1	1	1		6	3
cluster50	DNA-invertase hin		BLJAPNOD_05380	JFJIGPJD_00156	HPNEADPE_04173;HPNEADPE_04470;HPNEADPE_04516	CCDLEABL_05307	DAEKGALC_06799;DAEKGALC_07260	CMFAKHNC_00376		1	1	1	1	1	1		6	3
cluster500	2-amino-4-hydroxy-6- hydroxymethyldihydropteridine pyrophosphokinase		BLJAPNOD_02693	JFJIGPJD_04685	HPNEADPE_01879	CCDLEABL_01277	DAEKGALC_02842	CMFAKHNC_01721		1	1	1	1	1	1		6	3
cluster501	hypothetical protein		BLJAPNOD_02694	JFJIGPJD_04686	HPNEADPE_01878	CCDLEABL_01278	DAEKGALC_02841	CMFAKHNC_01722		1	1	1	1	1	1		6	3
cluster502	hypothetical protein		BLJAPNOD_02696	JFJIGPJD_04687	HPNEADPE_01877	CCDLEABL_01279	DAEKGALC_02838	CMFAKHNC_01723		1	1	1	1	1	1		6	3
cluster503	hypothetical protein		BLJAPNOD_02697	JFJIGPJD_04688	HPNEADPE_01876	CCDLEABL_01280	DAEKGALC_02837	CMFAKHNC_01724		1	1	1	1	1	1		6	3
cluster504	hypothetical protein		BLJAPNOD_02698	JFJIGPJD_04689	HPNEADPE_01875	CCDLEABL_01281	DAEKGALC_02836	CMFAKHNC_01725		1	1	1	1	1	1		6	3
cluster505	RNA polymerase-binding transcription factor DksA		BLJAPNOD_02699	JFJIGPJD_04690	HPNEADPE_01874	CCDLEABL_01282	DAEKGALC_02835	CMFAKHNC_01726		1	1	1	1	1	1		6	3
cluster506	Blue-light-activated protein		BLJAPNOD_02701	JFJIGPJD_04693	HPNEADPE_01854	CCDLEABL_01285	DAEKGALC_02833	CMFAKHNC_01728		1	1	1	1	1	1		6	3
cluster507	ATP-dependent Clp protease adapter protein ClpS		BLJAPNOD_03068	JFJIGPJD_04695	HPNEADPE_01997	CCDLEABL_01287	DAEKGALC_02434	CMFAKHNC_01572		1	1	1	1	1	1		6	3
cluster508	ATP-dependent Clp protease ATP-binding subunit ClpA		BLJAPNOD_03067	JFJIGPJD_04696	HPNEADPE_01996	CCDLEABL_01288	DAEKGALC_02435	CMFAKHNC_01573		1	1	1	1	1	1		6	3
cluster509	hypothetical protein		BLJAPNOD_03066	JFJIGPJD_04697	HPNEADPE_01995	CCDLEABL_01289	DAEKGALC_02436	CMFAKHNC_01574		1	1	1	1	1	1		6	3
cluster510	hypothetical protein		BLJAPNOD_03065	JFJIGPJD_04698	HPNEADPE_01994	CCDLEABL_01290	DAEKGALC_02437	CMFAKHNC_01575		1	1	1	1	1	1		6	3
cluster511	Purine nucleoside phosphoramidase		BLJAPNOD_03064	JFJIGPJD_04703	HPNEADPE_01992	CCDLEABL_01294	DAEKGALC_02438	CMFAKHNC_01576		1	1	1	1	1	1		6	3
cluster512	hypothetical protein		BLJAPNOD_03063	JFJIGPJD_04704	HPNEADPE_01991	CCDLEABL_01295	DAEKGALC_02439	CMFAKHNC_01577		1	1	1	1	1	1		6	3
cluster513	hypothetical protein		BLJAPNOD_03062	JFJIGPJD_04705	HPNEADPE_01990	CCDLEABL_01296	DAEKGALC_02440	CMFAKHNC_01578		1	1	1	1	1	1		6	3
cluster514	hypothetical protein		BLJAPNOD_03061	JFJIGPJD_04706	HPNEADPE_01989	CCDLEABL_01297	DAEKGALC_02441	CMFAKHNC_01579		1	1	1	1	1	1		6	3
cluster515	hypothetical protein		BLJAPNOD_03060	JFJIGPJD_04707	HPNEADPE_01988	CCDLEABL_01298	DAEKGALC_02442	CMFAKHNC_01580		1	1	1	1	1	1		6	3
cluster516	30S ribosomal protein S2		BLJAPNOD_03059	JFJIGPJD_04709	HPNEADPE_01565	CCDLEABL_01300	DAEKGALC_02443	CMFAKHNC_01581		1	1	1	1	1	1		6	3
cluster517	Elongation factor Ts		BLJAPNOD_03058	JFJIGPJD_04710	HPNEADPE_01566	CCDLEABL_01301	DAEKGALC_02444	CMFAKHNC_01582		1	1	1	1	1	1		6	3
cluster518	Uridylate kinase		BLJAPNOD_03057	JFJIGPJD_04711	HPNEADPE_01567	CCDLEABL_01302	DAEKGALC_02445	CMFAKHNC_01583		1	1	1	1	1	1		6	3
cluster519	Ribosome-recycling factor		BLJAPNOD_03056	JFJIGPJD_04712	HPNEADPE_01568	CCDLEABL_01303	DAEKGALC_02446	CMFAKHNC_01584		1	1	1	1	1	1		6	3
cluster52	Trk system potassium uptake protein TrkI		BLJAPNOD_02869;BLJAPNOD_06168;BLJAPNOD_06873	JFJIGPJD_04532	HPNEADPE_01502	CCDLEABL_01127	DAEKGALC_02670;DAEKGALC_04601	CMFAKHNC_01415		1	1	1	1	1	1		6	3
cluster520	Ditrans,polycis-undecaprenyl-diphosphate synthase ((2E,6E)-farnesyl-diphosphate specific)		BLJAPNOD_03055	JFJIGPJD_04713	HPNEADPE_01569	CCDLEABL_01304	DAEKGALC_02447	CMFAKHNC_01585		1	1	1	1	1	1		6	3
cluster521	Phosphatidate cytidylyltransferase		BLJAPNOD_03054	JFJIGPJD_04714	HPNEADPE_01570	CCDLEABL_01305	DAEKGALC_02448	CMFAKHNC_01586		1	1	1	1	1	1		6	3
cluster522	Metalloprotease MmpA		BLJAPNOD_03053	JFJIGPJD_04715	HPNEADPE_01571	CCDLEABL_01306	DAEKGALC_02449	CMFAKHNC_01587		1	1	1	1	1	1		6	3
cluster523	Outer membrane protein assembly factor BamA		BLJAPNOD_03052	JFJIGPJD_04716	HPNEADPE_01572	CCDLEABL_01307	DAEKGALC_02450	CMFAKHNC_01588		1	1	1	1	1	1		6	3
cluster524	UDP-3-O-(3-hydroxymyristoyl)glucosamine N-acyltransferase		BLJAPNOD_03051	JFJIGPJD_04717	HPNEADPE_01573	CCDLEABL_01308	DAEKGALC_02451	CMFAKHNC_01589		1	1	1	1	1	1		6	3
cluster525	3-hydroxyacyl-[acyl-carrier-protein] dehydratase FabZ		BLJAPNOD_03050	JFJIGPJD_04718	HPNEADPE_01574	CCDLEABL_01309	DAEKGALC_02452	CMFAKHNC_01590		1	1	1	1	1	1		6	3
cluster526	Acyl-[acyl-carrier-protein]--UDP-N- acetylglucosamine O-acyltransferase		BLJAPNOD_03049	JFJIGPJD_04719	HPNEADPE_01575	CCDLEABL_01310	DAEKGALC_02453	CMFAKHNC_01591		1	1	1	1	1	1		6	3
cluster527	hypothetical protein		BLJAPNOD_03048	JFJIGPJD_04720	HPNEADPE_01576	CCDLEABL_01311	DAEKGALC_02454	CMFAKHNC_01592		1	1	1	1	1	1		6	3
cluster528	Lipid-A-disaccharide synthase		BLJAPNOD_03047	JFJIGPJD_04721	HPNEADPE_01577	CCDLEABL_01312	DAEKGALC_02455	CMFAKHNC_01593		1	1	1	1	1	1		6	3
cluster529	Citrate synthase		BLJAPNOD_03046	JFJIGPJD_04722	HPNEADPE_01578	CCDLEABL_01313	DAEKGALC_02456	CMFAKHNC_01594		1	1	1	1	1	1		6	3
cluster530	hypothetical protein		BLJAPNOD_03045	JFJIGPJD_04723	HPNEADPE_01579	CCDLEABL_01314	DAEKGALC_02457	CMFAKHNC_01595		1	1	1	1	1	1		6	3
cluster531	Glutathione S-transferase YfcF		BLJAPNOD_00712	JFJIGPJD_04724	HPNEADPE_03504	CCDLEABL_01315	DAEKGALC_00749	CMFAKHNC_03819		1	1	1	1	1	1		6	3
cluster532	LexA repressor		BLJAPNOD_02845	JFJIGPJD_04725	HPNEADPE_01580	CCDLEABL_01316	DAEKGALC_02694	CMFAKHNC_01596		1	1	1	1	1	1		6	3
cluster533	Enolase		BLJAPNOD_03116	JFJIGPJD_04728	HPNEADPE_01582	CCDLEABL_01319	DAEKGALC_02386	CMFAKHNC_01599		1	1	1	1	1	1		6	3
cluster534	Cell division protein FtsB		BLJAPNOD_03115	JFJIGPJD_04729	HPNEADPE_01583	CCDLEABL_01320	DAEKGALC_02387	CMFAKHNC_01600		1	1	1	1	1	1		6	3
cluster535	Acetoin:2,6-dichlorophenolindophenol oxidoreductase subunit alpha		BLJAPNOD_03114	JFJIGPJD_04730	HPNEADPE_01584	CCDLEABL_01321	DAEKGALC_02388	CMFAKHNC_01601		1	1	1	1	1	1		6	3
cluster536	2-oxoisovalerate dehydrogenase subunit beta		BLJAPNOD_03113	JFJIGPJD_04731	HPNEADPE_01585	CCDLEABL_01322	DAEKGALC_02389	CMFAKHNC_01602		1	1	1	1	1	1		6	3
cluster537	Dihydrolipoyllysine-residue acetyltransferase component of pyruvate dehydrogenase complex		BLJAPNOD_03112	JFJIGPJD_04732	HPNEADPE_01586	CCDLEABL_01323	DAEKGALC_02390	CMFAKHNC_01603		1	1	1	1	1	1		6	3
cluster538	hypothetical protein		BLJAPNOD_03111	JFJIGPJD_04733	HPNEADPE_01587	CCDLEABL_01324	DAEKGALC_02391	CMFAKHNC_01604		1	1	1	1	1	1		6	3
cluster539	Dihydrolipoyl dehydrogenase		BLJAPNOD_03109	JFJIGPJD_04734	HPNEADPE_01589	CCDLEABL_01325	DAEKGALC_02393	CMFAKHNC_01605		1	1	1	1	1	1		6	3
cluster54	Putative hydroxypyruvate reductase		BLJAPNOD_04655;BLJAPNOD_00688	JFJIGPJD_04845	HPNEADPE_03649	CCDLEABL_03138	DAEKGALC_04327;DAEKGALC_06348;DAEKGALC_00775	CMFAKHNC_04631		1	1	1	1	1	1		6	3
cluster540	malonic semialdehyde reductase RutE		BLJAPNOD_00619	JFJIGPJD_01705	HPNEADPE_03736	CCDLEABL_00013	DAEKGALC_00843	CMFAKHNC_04073		1	1	1	1	1	1		6	3
cluster541	Lipoyl synthase		BLJAPNOD_03107	JFJIGPJD_04736	HPNEADPE_01591	CCDLEABL_01327	DAEKGALC_02395	CMFAKHNC_01607		1	1	1	1	1	1		6	3
cluster542	Persistence and stress-resistance toxin PasT		BLJAPNOD_03105	JFJIGPJD_04741	HPNEADPE_01592	CCDLEABL_01332	DAEKGALC_02397	CMFAKHNC_01610		1	1	1	1	1	1		6	3
cluster543	Nicotinamide-nucleotide amidohydrolase PncC		BLJAPNOD_03104	JFJIGPJD_04742	HPNEADPE_01594	CCDLEABL_01333	DAEKGALC_02398	CMFAKHNC_01611		1	1	1	1	1	1		6	3
cluster544	Bifunctional enzyme IspD/IspF		BLJAPNOD_03103	JFJIGPJD_04743	HPNEADPE_01595	CCDLEABL_01334	DAEKGALC_02399	CMFAKHNC_01612		1	1	1	1	1	1		6	3
cluster545	putative tRNA-dihydrouridine synthase		BLJAPNOD_03102	JFJIGPJD_04744	HPNEADPE_01596	CCDLEABL_01335	DAEKGALC_02400	CMFAKHNC_01613		1	1	1	1	1	1		6	3
cluster546	Nitrogen regulation protein NR(II)		BLJAPNOD_03101	JFJIGPJD_04745	HPNEADPE_01597	CCDLEABL_01336	DAEKGALC_02401	CMFAKHNC_01614		1	1	1	1	1	1		6	3
cluster547	Nitrogen assimilation regulatory protein		BLJAPNOD_03100	JFJIGPJD_04746	HPNEADPE_01598	CCDLEABL_01337	DAEKGALC_02402	CMFAKHNC_01615		1	1	1	1	1	1		6	3
cluster548	Alginate biosynthesis sensor protein KinB		BLJAPNOD_03099	JFJIGPJD_04747	HPNEADPE_01599	CCDLEABL_01338	DAEKGALC_02403	CMFAKHNC_01617		1	1	1	1	1	1		6	3
cluster549	Nitrogen regulation protein NR(I)		BLJAPNOD_03098	JFJIGPJD_04748	HPNEADPE_01600	CCDLEABL_01339	DAEKGALC_02404	CMFAKHNC_01618		1	1	1	1	1	1		6	3
cluster550	Trk system potassium uptake protein TrkA		BLJAPNOD_03097	JFJIGPJD_04749	HPNEADPE_01601	CCDLEABL_01340	DAEKGALC_02405	CMFAKHNC_01619		1	1	1	1	1	1		6	3
cluster551	RNA-binding protein Hfq		BLJAPNOD_03095	JFJIGPJD_04750	HPNEADPE_01603	CCDLEABL_01341	DAEKGALC_02407	CMFAKHNC_01621		1	1	1	1	1	1		6	3
cluster552	GTPase HflX		BLJAPNOD_03094	JFJIGPJD_04751	HPNEADPE_01604	CCDLEABL_01342	DAEKGALC_02408	CMFAKHNC_01622		1	1	1	1	1	1		6	3
cluster553	Nucleoside triphosphate pyrophosphohydrolase		BLJAPNOD_03093	JFJIGPJD_04752	HPNEADPE_01606	CCDLEABL_01343	DAEKGALC_02409	CMFAKHNC_01624		1	1	1	1	1	1		6	3
cluster554	tRNA-specific adenosine deaminase		BLJAPNOD_03092	JFJIGPJD_04753	HPNEADPE_01607	CCDLEABL_01344	DAEKGALC_02410	CMFAKHNC_01625		1	1	1	1	1	1		6	3
cluster555	Siroheme synthase		BLJAPNOD_03091	JFJIGPJD_04754	HPNEADPE_01608	CCDLEABL_01345	DAEKGALC_02411	CMFAKHNC_01626		1	1	1	1	1	1		6	3
cluster556	hypothetical protein		BLJAPNOD_03090	JFJIGPJD_04755	HPNEADPE_01609	CCDLEABL_01346	DAEKGALC_02412	CMFAKHNC_01627		1	1	1	1	1	1		6	3
cluster557	hypothetical protein		BLJAPNOD_00545	JFJIGPJD_02985	HPNEADPE_04047	CCDLEABL_00141	DAEKGALC_00922	CMFAKHNC_04401		1	1	1	1	1	1		6	3
cluster558	Sulfite reductase [ferredoxin]		BLJAPNOD_03089	JFJIGPJD_04756	HPNEADPE_01610	CCDLEABL_01347	DAEKGALC_02413	CMFAKHNC_01628		1	1	1	1	1	1		6	3
cluster559	hypothetical protein		BLJAPNOD_03088	JFJIGPJD_04757	HPNEADPE_01611	CCDLEABL_01348	DAEKGALC_02414	CMFAKHNC_01629		1	1	1	1	1	1		6	3
cluster56	hypothetical protein		BLJAPNOD_05441;BLJAPNOD_05602	JFJIGPJD_00473;JFJIGPJD_00876	HPNEADPE_04287;HPNEADPE_02566	CCDLEABL_03813	DAEKGALC_02528	CMFAKHNC_04336		1	1	1	1	1	1		6	3
cluster560	Ferredoxin--NADP reductase		BLJAPNOD_03087	JFJIGPJD_04758	HPNEADPE_01612	CCDLEABL_01349	DAEKGALC_02415	CMFAKHNC_01630		1	1	1	1	1	1		6	3
cluster561	Glycine dehydrogenase (decarboxylating)		BLJAPNOD_02768	JFJIGPJD_04762	HPNEADPE_01891	CCDLEABL_01353	DAEKGALC_02766	CMFAKHNC_01921		1	1	1	1	1	1		6	3
cluster562	Glycine cleavage system H protein		BLJAPNOD_02769	JFJIGPJD_04763	HPNEADPE_01890	CCDLEABL_01354	DAEKGALC_02765	CMFAKHNC_01920		1	1	1	1	1	1		6	3
cluster563	Aminomethyltransferase		BLJAPNOD_02770	JFJIGPJD_04764	HPNEADPE_01889	CCDLEABL_01355	DAEKGALC_02764	CMFAKHNC_01919		1	1	1	1	1	1		6	3
cluster564	hypothetical protein		BLJAPNOD_01089	JFJIGPJD_04766	HPNEADPE_02516	CCDLEABL_01357	DAEKGALC_00417	CMFAKHNC_02889		1	1	1	1	1	1		6	3
cluster565	hypothetical protein		BLJAPNOD_00544	JFJIGPJD_02986	HPNEADPE_04048	CCDLEABL_00142	DAEKGALC_00923	CMFAKHNC_04402		1	1	1	1	1	1		6	3
cluster566	hypothetical protein		BLJAPNOD_02773	JFJIGPJD_04768	HPNEADPE_01886	CCDLEABL_01359	DAEKGALC_02761	CMFAKHNC_01915		1	1	1	1	1	1		6	3
cluster567	Putative fluoride ion transporter CrcB		BLJAPNOD_03186	JFJIGPJD_04771	HPNEADPE_01678	CCDLEABL_01362	DAEKGALC_02315	CMFAKHNC_01910		1	1	1	1	1	1		6	3
cluster568	Ribosomal large subunit pseudouridine synthase C		BLJAPNOD_03187	JFJIGPJD_04772	HPNEADPE_01679	CCDLEABL_01363	DAEKGALC_02314	CMFAKHNC_01909		1	1	1	1	1	1		6	3
cluster569	Phosphoglycolate phosphatase		BLJAPNOD_03188	JFJIGPJD_04773	HPNEADPE_01680	CCDLEABL_01364	DAEKGALC_02313	CMFAKHNC_01908		1	1	1	1	1	1		6	3
cluster570	hypothetical protein		BLJAPNOD_03189	JFJIGPJD_04774	HPNEADPE_01681	CCDLEABL_01365	DAEKGALC_02312	CMFAKHNC_01907		1	1	1	1	1	1		6	3
cluster571	Enoyl-[acyl-carrier-protein] reductase [NADH] FabI		BLJAPNOD_00428	JFJIGPJD_02987	HPNEADPE_03850	CCDLEABL_00143	DAEKGALC_01042	CMFAKHNC_04220		1	1	1	1	1	1		6	3
cluster572	S-formylglutathione hydrolase		BLJAPNOD_03185	JFJIGPJD_04778	HPNEADPE_01684	CCDLEABL_01368	DAEKGALC_02316	CMFAKHNC_01905		1	1	1	1	1	1		6	3
cluster573	hypothetical protein		BLJAPNOD_03183	JFJIGPJD_04780	HPNEADPE_01685	CCDLEABL_01370	DAEKGALC_02318	CMFAKHNC_01903		1	1	1	1	1	1		6	3
cluster574	Disulfide-bond oxidoreductase YfcG		BLJAPNOD_04150	JFJIGPJD_04783	HPNEADPE_01163	CCDLEABL_01373	DAEKGALC_05880	CMFAKHNC_04693		1	1	1	1	1	1		6	3
cluster575	hypothetical protein		BLJAPNOD_03135	JFJIGPJD_04785	HPNEADPE_01303	CCDLEABL_01375	DAEKGALC_02370	CMFAKHNC_00513		1	1	1	1	1	1		6	3
cluster576	3-oxoacyl-[acyl-carrier-protein] synthase 1		BLJAPNOD_00427	JFJIGPJD_02988	HPNEADPE_03851	CCDLEABL_00144	DAEKGALC_01043	CMFAKHNC_04221		1	1	1	1	1	1		6	3
cluster578	3-hydroxydecanoyl-[acyl-carrier-protein] dehydratase		BLJAPNOD_00426	JFJIGPJD_02989	HPNEADPE_03852	CCDLEABL_00145	DAEKGALC_01044	CMFAKHNC_04222		1	1	1	1	1	1		6	3
cluster579	hypothetical protein		BLJAPNOD_02832	JFJIGPJD_02384	HPNEADPE_01750	CCDLEABL_01406	DAEKGALC_02707	CMFAKHNC_01842		1	1	1	1	1	1		6	3
cluster58	Sec-independent protein translocase protein TatA		BLJAPNOD_04487;BLJAPNOD_04679;BLJAPNOD_03026	JFJIGPJD_02584	HPNEADPE_01543	CCDLEABL_01668	DAEKGALC_02479;DAEKGALC_05921	CMFAKHNC_01493		1	1	1	1	1	1		6	3
cluster580	putative metal-dependent hydrolase YcfH		BLJAPNOD_02833	JFJIGPJD_02385	HPNEADPE_01749	CCDLEABL_01407	DAEKGALC_02706	CMFAKHNC_01841		1	1	1	1	1	1		6	3
cluster581	Peroxide-responsive repressor PerR		BLJAPNOD_00425	JFJIGPJD_02991	HPNEADPE_03853	CCDLEABL_00147	DAEKGALC_01045	CMFAKHNC_04223		1	1	1	1	1	1		6	3
cluster582	Methionine--tRNA ligase		BLJAPNOD_02834	JFJIGPJD_02386	HPNEADPE_01748	CCDLEABL_01408	DAEKGALC_02705	CMFAKHNC_01840		1	1	1	1	1	1		6	3
cluster583	DNA polymerase III subunit gamma/tau		BLJAPNOD_02836	JFJIGPJD_02387	HPNEADPE_01747	CCDLEABL_01409	DAEKGALC_02703	CMFAKHNC_01839		1	1	1	1	1	1		6	3
cluster584	Thymidylate kinase		BLJAPNOD_02837	JFJIGPJD_02388	HPNEADPE_01746	CCDLEABL_01410	DAEKGALC_02702	CMFAKHNC_01838		1	1	1	1	1	1		6	3
cluster585	D-alanyl-D-alanine carboxypeptidase DacD		BLJAPNOD_02838	JFJIGPJD_02389	HPNEADPE_01745	CCDLEABL_01411	DAEKGALC_02701	CMFAKHNC_01837		1	1	1	1	1	1		6	3
cluster586	RlpA-like protein		BLJAPNOD_02839	JFJIGPJD_02390	HPNEADPE_01744	CCDLEABL_01412	DAEKGALC_02700	CMFAKHNC_01836		1	1	1	1	1	1		6	3
cluster587	hypothetical protein		BLJAPNOD_00424	JFJIGPJD_02992	HPNEADPE_03854	CCDLEABL_00148	DAEKGALC_01046	CMFAKHNC_04224		1	1	1	1	1	1		6	3
cluster588	Ureidoglycolate lyase		BLJAPNOD_06642	JFJIGPJD_01704	HPNEADPE_03737	CCDLEABL_00014	DAEKGALC_04471	CMFAKHNC_04074		1	1	1	1	1	1		6	3
cluster589	hypothetical protein		BLJAPNOD_04613	JFJIGPJD_02994	HPNEADPE_03857	CCDLEABL_00150	DAEKGALC_04286	CMFAKHNC_04227		1	1	1	1	1	1		6	3
cluster591	D-alanyl-D-alanine carboxypeptidase DacF		BLJAPNOD_03165	JFJIGPJD_02397	HPNEADPE_01702	CCDLEABL_01483	DAEKGALC_02339	CMFAKHNC_01881		1	1	1	1	1	1		6	3
cluster592	hypothetical protein		BLJAPNOD_03166	JFJIGPJD_02398	HPNEADPE_01701	CCDLEABL_01484	DAEKGALC_02338	CMFAKHNC_01882		1	1	1	1	1	1		6	3
cluster593	DNA gyrase subunit A		BLJAPNOD_02792	JFJIGPJD_02399	HPNEADPE_01761	CCDLEABL_01485	DAEKGALC_02747	CMFAKHNC_01816		1	1	1	1	1	1		6	3
cluster594	hypothetical protein		BLJAPNOD_02791	JFJIGPJD_02400	HPNEADPE_01762	CCDLEABL_01486	DAEKGALC_02748	CMFAKHNC_01815		1	1	1	1	1	1		6	3
cluster595	Inosine-5'-monophosphate dehydrogenase		BLJAPNOD_04814	JFJIGPJD_02401	HPNEADPE_02538	CCDLEABL_01487	DAEKGALC_04425	CMFAKHNC_01814		1	1	1	1	1	1		6	3
cluster596	Single-stranded DNA-binding protein		BLJAPNOD_02790	JFJIGPJD_02402	HPNEADPE_01763	CCDLEABL_01488	DAEKGALC_02749	CMFAKHNC_01812		1	1	1	1	1	1		6	3
cluster597	Biopolymer transport protein ExbB		BLJAPNOD_03044	JFJIGPJD_02999	HPNEADPE_03908	CCDLEABL_00155	DAEKGALC_02460	CMFAKHNC_04285		1	1	1	1	1	1		6	3
cluster598	UvrABC system protein A		BLJAPNOD_02789	JFJIGPJD_02403	HPNEADPE_01764	CCDLEABL_01489	DAEKGALC_02750	CMFAKHNC_01811		1	1	1	1	1	1		6	3
cluster599	hypothetical protein		BLJAPNOD_02787	JFJIGPJD_02404	HPNEADPE_01765	CCDLEABL_01490	DAEKGALC_02752	CMFAKHNC_01810		1	1	1	1	1	1		6	3
cluster6	Glutathione import ATP-binding protein GsiA		BLJAPNOD_04175;BLJAPNOD_04804;BLJAPNOD_00528	JFJIGPJD_02219;JFJIGPJD_03029;JFJIGPJD_00834	HPNEADPE_03969	CCDLEABL_00184;CCDLEABL_04094;CCDLEABL_04473	DAEKGALC_04415;DAEKGALC_07062;DAEKGALC_00939	CMFAKHNC_04372;CMFAKHNC_06200		1	1	1	1	1	1		6	3
cluster600	tRNA-dihydrouridine(20/20a) synthase		BLJAPNOD_02559	JFJIGPJD_02405	HPNEADPE_01899	CCDLEABL_01491	DAEKGALC_02967	CMFAKHNC_01927		1	1	1	1	1	1		6	3
cluster601	Fumarylpyruvate hydrolase		BLJAPNOD_02553	JFJIGPJD_02410	HPNEADPE_00678	CCDLEABL_01492	DAEKGALC_02973	CMFAKHNC_02002		1	1	1	1	1	1		6	3
cluster602	2,3,4,5-tetrahydropyridine-2,6-dicarboxylate N-acetyltransferase		BLJAPNOD_02552	JFJIGPJD_02411	HPNEADPE_01900	CCDLEABL_01493	DAEKGALC_02974	CMFAKHNC_02003		1	1	1	1	1	1		6	3
cluster603	Zinc uptake regulation protein		BLJAPNOD_02551	JFJIGPJD_02412	HPNEADPE_01905	CCDLEABL_01494	DAEKGALC_02975	CMFAKHNC_02004		1	1	1	1	1	1		6	3
cluster604	High-affinity zinc uptake system membrane protein ZnuB		BLJAPNOD_02550	JFJIGPJD_02413	HPNEADPE_01906	CCDLEABL_01495	DAEKGALC_02976	CMFAKHNC_02005		1	1	1	1	1	1		6	3
[truncated: 11,067 more rows]
